# Supplementary material for: Purifying selection acts on coding and non-coding sequences of paralogous genes in Arabidopsis thaliana
Source: BMC Genomics. 2016 Jun 13;17:456. doi: 10.1186/s12864-016-2803-2 (PMC4906602; doi:10.1186/s12864-016-2803-2)
Supplement: Additional file 1: Table S1. — Expression values and TAU (tissue specificity) values of A. thaliana genes. Table S2. Paralogous gene pairs in A. thaliana; their expression levels and TAU values. Table S3. List of one randomly selected gene from every similarly expressed paralogous pair. Table S4. Normalized expression values of A. thaliana and A. lyrata orthologs. Table S5. rho values from 10,000 permutations. Table S6. Full list of significantly enriched GO terms. Table S7. Tissue with highest gene expression for differentially expressed paralogous genes. Table S8. CNSs found at A. thaliana genes. Table S9. Statistics for the correlation between the number of CNSs at paralogous genes and expression levels. Table S10. mRNA half-life data for genes included in this study. Table S11. mRNA half-life data for paralogous pairs that have 3′ UTR CNSs in one gene only. (XLSX 6431 kb) [file 12864_2016_2803_MOESM1_ESM.xlsx]

## Sheet: Table S1
		ROOT	SEEDLING	LEAF	SEED	SILIQUE	STEM	FLOWER	COTYLEDON	HYPOCOTYL	FLOWER, STAGE 15, PEDICEL	FLOWER, STAGE 15, SEPAL	FLOWER, STAGE 15, PETAL	FLOWER, STAGE 15, STAMEN	FLOWER, STAGE 15, CARPEL	MATURE POLLEN
Locus Identifier	Affy_identifier	ATGE_3 ,ATGE_9 ,ATGE_93 ,ATGE_94 ,ATGE_95 ,ATGE_98 ,ATGE_99	ATGE_7_A ,ATGE_96_A ,ATGE_97_A	ATGE_5 ,ATGE_10 ,ATGE_12 ,ATGE_13 ,ATGE_14 ,ATGE_15 ,ATGE_16 ,ATGE_17 ,ATGE_19 ,ATGE_20 ,ATGE_21 ,ATGE_91 ,ATGE_26	ATGE_79 ,ATGE_81 ,ATGE_82 ,ATGE_83 ,ATGE_84	ATGE_76 ,ATGE_77 ,ATGE_78	ATGE_27 ,ATGE_28	ATGE_31 ,ATGE_32 ,ATGE_33 ,ATGE_39 ,ATGE_92	ATGE_1	ATGE_2	ATGE_40	ATGE_41	ATGE_42	ATGE_43	ATGE_45	ATGE_73	TOTAL AVERAGE	TAU (tissue specificity)
At1g01010	261585_at	7.38	5.73	5.619	5.6	5.191	5.814	5.724	5.865	5.884	5.969	7.11	5.385	5.708	6.456	6.801	6.016	0.198
At1g01030	261568_at	4.874	5.654	5.094	4.943	4.615	4.566	5.828	5.558	4.448	4.807	5.768	6.104	4.745	5.058	5.936	5.2	0.159
At1g01040	261584_at	7.421	7.302	7.418	7.486	7.259	8.025	7.938	7.409	7.944	7.072	7.895	8.016	7.674	7.649	6.186	7.513	0.068
At1g01050	261579_at	10.261	9.871	10.207	9.27	10.077	10.595	10.06	10.272	10.611	10.399	10.021	9.647	9.766	10.258	10.097	10.094	0.052
At1g01060	261569_at	8.598	9.981	9.444	9.992	8.938	10.28	10.047	10.235	10.157	10.032	11.158	10.79	10.492	8.893	8.548	9.839	0.127
At1g01070	261576_at	7.481	6.015	5.774	7.513	5.721	7.76	5.369	7.113	8.842	4.427	7.531	6.957	9.249	4.492	4.849	6.606	0.306
At1g01080	261577_at	6.175	9.326	9.592	6.034	8.13	7.763	8.642	9.456	7.941	9.635	6.961	7.151	6.415	8.778	5.899	7.86	0.197
At1g01090	261583_at	11.033	11.309	11.013	11.277	11.871	10.582	11.366	10.9	11.233	11.258	10.024	11.343	11.781	11.185	9.475	11.043	0.075
At1g01100	261578_at	12.028	11.544	11.281	11.776	11.973	11.104	12.23	10.756	12.185	11.436	10.127	10.311	9.957	12.351	8.435	11.166	0.103
At1g01110	261580_at	5.608	5.132	5.04	5.342	5.047	5.658	6.372	4.569	5.425	5.996	4.681	5.388	5.043	6.404	5.774	5.432	0.163
At1g01120	261570_at	9.444	9.734	9.919	10.093	10.313	10.116	8.703	10.16	9.537	10.542	7.928	9.114	10.204	10.074	5.365	9.416	0.114
At1g01130	261575_at	5.452	5.774	6.109	6.159	6.464	6.375	6.147	5.887	5.906	6.764	6.298	6.006	5.791	6.334	6.61	6.138	0.099
At1g01140	261581_at	5.1	9.688	9.941	7.543	11.362	9.24	9.505	10.539	7.758	10.377	10.499	9.683	9.453	9.145	9.838	9.311	0.193
At1g01150	261571_at	3.14	3.102	3.156	3.335	3.073	3.082	3.149	3.162	3.142	3.197	3.126	3.178	3.073	3.061	3.464	3.163	0.093
At1g01160	261582_at	8.039	7.786	7.492	8.844	8.218	7.701	8.533	7.586	7.953	7.872	8.156	8.158	7.712	8.837	7.031	7.995	0.103
At1g01170	261572_at	7.801	10.278	10.414	11.294	9.898	10.171	9.93	10.383	10.284	10.035	8.477	8.736	8.576	10.09	4.789	9.41	0.179
At1g01190	261574_at	8.516	6.048	6.674	5.487	4.868	5.369	4.683	6.814	9.535	5.231	5.272	4.991	5.073	4.6	7.014	6.012	0.396
At1g01200	261042_at	6.352	5.356	5.633	5.434	5.104	6.191	5.323	5.524	6.597	6.905	5.392	5.091	5.454	5.246	6.294	5.726	0.183
At1g01220	261043_at	7.494	7.937	7.871	5.721	7.125	8.185	7.587	7.798	7.865	8.078	6.711	7.247	7.055	7.313	5.754	7.316	0.114
At1g01225	261025_at	6.652	5.923	5.855	8.414	7.477	6.439	6.425	5.668	6.903	6.437	5.165	5.572	5.646	6.662	6.81	6.403	0.256
At1g01230	261057_at	9.164	8.398	8.806	10.028	9.031	9.37	8.296	8.882	8.779	8.756	8.583	8.696	8.54	8.422	7.871	8.775	0.134
At1g01240	261026_at	8.438	8.216	8.688	10.711	9.023	9.419	7.971	8.915	8.438	8.539	9.992	10.116	10.127	8.012	7.024	8.909	0.18
At1g01250	261059_at	4.777	5.211	5.309	10.027	7.72	6.414	6.361	5.423	4.621	8.131	5.704	8.496	6.331	6.664	5.535	6.448	0.382
At1g01260	261050_at	7.417	7.522	7.335	8.053	7.441	7.298	7.653	6.875	7.052	7.093	7.651	7.768	7.498	7.354	7.649	7.444	0.081
At1g01280	261051_at	3.317	3.47	3.51	3.655	3.482	3.457	6.824	3.451	3.335	3.529	3.379	3.598	3.565	3.337	4.273	3.745	0.483
At1g01290	261044_at	7.131	6.981	7.085	6.804	7.194	7.752	7.363	7.065	7.359	7.091	7.262	7.347	6.992	7.18	5.997	7.107	0.089
At1g01300	261055_at	9.295	9.411	9.245	10.237	9.637	9.709	10.844	8.879	10.952	10.297	6.6	8.337	8.199	10.787	6.267	9.246	0.167
At1g01310	261045_at	3.669	3.703	3.792	3.966	5.213	3.707	4.986	3.922	3.751	3.781	5.463	5.519	10.214	5.004	11.893	5.239	0.599
At1g01340	261027_at	7.808	6.531	6.642	5.988	5.621	5.677	5.426	6.611	5.867	5.653	6.936	5.359	6.731	4.956	8.639	6.296	0.291
At1g01360	261056_at	8.278	7.166	7.781	7.643	7.063	9.041	7.786	7.498	6.957	7.704	7.755	7.95	9.004	7.836	7.333	7.786	0.149
At1g01370	261058_at	5.458	5.05	5.077	5.042	5.686	4.561	6.493	5.01	5.856	5.243	4.66	4.385	4.715	6.318	5.582	5.276	0.201
At1g01380	257490_x_at	4.162	3.687	3.714	4.018	3.687	3.628	3.517	3.701	3.796	3.618	3.557	3.643	3.934	3.346	3.894	3.727	0.112
At1g01390	261046_at	3.823	4.874	5.108	4.088	4.141	4.075	3.965	6.732	3.875	4.168	5.347	3.999	3.903	3.811	4.406	4.421	0.368
At1g01410	261047_at	3.305	3.293	3.371	3.417	3.349	3.353	3.303	3.432	3.244	3.452	3.473	3.492	3.269	3.336	3.896	3.399	0.137
At1g01420	261048_at	5.233	6.11	5.27	6.017	5.012	5.213	4.59	5.964	7.191	5.358	5.173	4.884	4.84	4.56	5.456	5.391	0.268
At1g01430	261049_at	8.056	9.331	8.65	7.113	8.91	9.534	8.034	9.447	9.256	8.768	7.697	9.946	9.519	8.237	6.585	8.606	0.144
At1g01440	261052_at	6.619	6.712	6.735	5.764	6.191	6.679	6.202	6.495	6.042	6.431	7.204	7.111	6.53	6.179	5.988	6.459	0.111
At1g01450	259435_at	4.458	4.539	4.692	4.642	4.452	4.59	4.387	4.699	4.386	4.835	4.825	4.693	4.611	4.408	5.721	4.663	0.198
At1g01460	259425_at	4.127	4.209	4.28	4.722	5.35	4.117	4.921	4.533	4.123	4.29	5.192	5.501	9.789	5.263	11.291	5.447	0.555
At1g01470	259426_at	10.433	9.542	10.602	11.703	10.84	10.991	6.935	11.328	10.246	9.801	11.376	8.643	9.061	6.523	5.726	9.583	0.194
At1g01480	259439_at	6.112	5.552	5.573	8.845	6.194	5.291	5.575	5.576	5.57	5.623	9.3	7.918	7.262	5.986	6.197	6.438	0.33
At1g01490	259434_at	10.032	10.29	10.125	10.783	9.559	10.734	9.872	10.324	10.491	9.325	11.087	11.243	10.716	9.261	7.714	10.104	0.109
At1g01500	259436_at	8.112	8.35	8.433	8.855	8.796	8.318	8.666	8.423	7.712	8.405	8.818	9.197	10.679	8.436	11.854	8.87	0.27
At1g01510	259438_at	8.826	8.38	8.192	7.864	8.664	8.835	8.855	7.834	8.968	8.655	7.11	7.267	7.172	9.047	6.939	8.174	0.103
At1g01520	259432_at	3.667	4.239	4.004	3.924	3.742	3.842	3.848	4.149	3.744	3.95	4.799	4.115	3.949	3.765	4.944	4.045	0.195
At1g01530	259427_at	3.727	3.74	3.829	3.969	3.874	3.815	3.641	3.91	3.663	4.027	3.971	3.836	3.851	3.819	4.19	3.857	0.085
At1g01540	259437_at	8.027	8.913	9.353	8.122	8.479	8.569	8.461	9.151	8.309	8.853	7.788	8.966	8.238	8.023	5.307	8.304	0.12
At1g01550	259440_at	10.716	10.239	10.287	10.608	10.293	10.672	10.041	10.269	10.206	10.01	10.898	11.179	10.925	10.484	7.099	10.262	0.088
At1g01560	259428_at	5.376	6.371	7.825	5.868	5.254	5.947	5.797	7.771	5.481	7.628	9.325	6.479	6.843	5.205	6.033	6.48	0.327
At1g01570	259433_at	5.433	5.239	5.199	5.135	4.952	4.761	6.119	5.01	4.754	5.231	5.202	4.577	4.779	6.627	6.143	5.277	0.218
At1g01600	259429_at	6.197	6.7	5.546	6.172	6.918	7.186	9.238	5.452	5.606	9.022	4.84	7.984	7.028	6.506	5.035	6.629	0.303
At1g01610	259430_at	8.89	9.194	8.525	9.021	8.854	7.782	9.481	8.402	9.007	10.01	6.309	6.78	6.458	9.208	5.489	8.227	0.191
At1g01620	259431_at	12.482	11.614	11.5	9.066	11.598	12.378	11.667	11.462	12.488	12.424	10.276	12.024	11.228	11.565	5.877	11.177	0.113
At1g01630	261563_at	9.203	9.113	9.107	6.966	8.379	8.19	9.101	9.632	8.814	8.712	9.753	12.033	10.564	8.52	6.091	8.945	0.275
At1g01640	261586_at	9.17	5.234	5.883	6.538	6.32	8.906	5.766	5.141	7.138	6.613	7.617	6.713	7.025	5.129	6.949	6.676	0.291
At1g01650	257484_at	8.617	8.372	8.455	9.772	8.779	8.797	8.964	8.263	7.633	8.72	9.278	9.247	9.193	9.07	7.653	8.721	0.115
At1g01660	261587_at	4.643	4.34	4.349	4.3	4.21	4.309	4.177	4.427	4.306	4.361	4.363	4.264	4.369	4.436	5.639	4.433	0.229
At1g01670	261588_at	6.092	5.755	6.083	5.844	6.166	6.17	5.794	5.857	5.866	6.124	5.67	5.673	5.894	5.819	6.863	5.978	0.138
At1g01700	261590_at	3.477	3.517	3.563	3.523	3.543	3.523	3.515	3.465	3.749	3.449	3.407	3.861	3.791	3.483	3.689	3.57	0.081
At1g01710	261560_at	7.877	8.064	8.256	8.496	8.234	8.349	8.393	8.276	8.331	7.874	8.902	9.17	8.769	8.188	7.595	8.318	0.1
At1g01720	261564_at	9.384	8.69	7.634	11.191	8.575	8.1	8.874	7.911	8.227	7.791	10.096	10.175	9.967	9.212	8.58	8.96	0.214
At1g01725	261535_at	6.694	6.247	6.442	8.558	7.253	6.973	6.849	6.442	6.212	6.133	7.893	8.397	7.65	6.439	6.218	6.96	0.2
At1g01730	261561_at	8.099	7.341	7.393	8.374	8.004	8.682	8.066	7.382	8.194	7.282	8.525	7.405	7.199	8.22	5.121	7.686	0.123
At1g01740	261591_at	5.652	5.841	5.788	5.293	5.355	5.804	5.538	6.063	6.241	5.756	5.749	5.375	5.365	5.918	5.809	5.703	0.092
At1g01750	261562_at	8.165	3.839	3.692	3.699	3.706	4.1	4.003	3.721	3.771	3.743	3.772	7.037	7.369	3.723	4.181	4.568	0.472
At1g01760	261592_at	6.308	6.41	6.347	6.654	6.149	6.202	6.069	6.44	6.188	6.679	6.2	6.129	6.366	6.249	7.73	6.408	0.183
At1g01770	261558_at	6.922	7.403	7.281	7.886	7.149	7.499	7.193	7.555	7.142	7.653	9.164	9.757	9.594	7.61	7.067	7.792	0.216
At1g01780	261559_at	8.231	6.522	6.398	6.946	7.132	7.167	7.369	6.468	6.524	6.791	8.256	8.531	10.866	7.134	12.151	7.766	0.387
At1g01790	261536_at	7.56	9.958	9.924	6.359	8.504	9.021	9.169	9.944	8.656	9.815	8.852	8.821	9.132	8.956	7.996	8.844	0.12
At1g01800	261537_at	9.449	9.282	9.499	8.584	8.667	9.416	9.245	9.53	8.914	9.481	9.576	9.171	9	9.139	6.683	9.042	0.06
At1g01820	261534_at	9.777	9.291	9.409	9.671	8.889	9.615	9.279	9.344	9.409	9.259	9.464	9.87	9.15	9.526	6.877	9.255	0.067
At1g01830	261538_at	6.007	6.132	6.457	5.885	6.906	6.668	7.303	6.643	6.731	7.051	7.403	8.741	7.666	6.518	6.284	6.826	0.235
At1g01840	261539_at	5.82	5.967	6.129	6.785	6.469	5.969	6.286	5.94	5.926	6.526	5.725	5.763	6.034	6.068	7.217	6.175	0.155
At1g01860	261652_at	6.471	7.23	7.537	6.762	6.786	6.732	6.964	7.467	6.589	7.631	6.7	6.919	6.544	7.016	7.134	6.965	0.093
At1g01900	261653_at	6.139	6.846	6.955	8.686	9.865	8.718	7.077	5.752	8.191	9.654	5.838	6.281	4.889	7.469	6.527	7.259	0.283
At1g01910	261627_at	8.935	8.843	8.821	8.976	8.846	8.765	8.81	8.671	8.803	8.903	8.674	9.046	8.467	8.988	8.107	8.777	0.032
At1g01920	261654_at	6.226	5.822	5.67	5.756	5.537	5.8	6.406	5.595	6.223	5.759	5.412	5.821	5.302	6.681	6.173	5.879	0.129
At1g01930	261625_at	7.024	7.353	7.052	7.184	7.102	7.099	7.277	6.935	6.843	7.115	7.169	7.155	7.225	7.258	8.547	7.223	0.166
At1g01940	261655_at	8.068	7.443	7.297	7.206	7.65	7.48	7.832	6.774	8.329	7.33	7.002	6.821	6.141	7.836	6.019	7.282	0.135
At1g01950	261656_at	6.81	7.052	7.035	6.717	6.93	6.897	7.012	6.831	6.991	6.975	6.571	6.956	6.621	7.02	5.944	6.824	0.035
At1g01960	261621_at	9.711	9.661	9.417	9.339	9.316	9.62	9.669	9.203	9.769	9.602	8.97	9.246	8.836	9.849	7.794	9.333	0.056
At1g01970	261622_at	6.23	8.518	8.28	8.587	8.146	7.888	7.904	8.154	7.212	8.974	7.021	7.319	6.89	7.925	5.989	7.669	0.156
At1g01980	261623_at	3.715	3.837	3.793	4.308	6.562	3.779	5.326	4.077	3.666	4.179	7.065	7.377	11.837	7.135	12.902	5.971	0.576
At1g01990	261626_at	7.056	7.726	7.476	8.38	7.672	7.607	7.445	7.665	7.349	7.256	7.68	7.346	7.231	7.44	6.83	7.477	0.115
At1g02000	261624_at	6.77	6.527	6.539	7.214	7.604	7.011	7.056	6.778	6.399	6.656	7.788	7.934	10.743	7.089	12.006	7.608	0.393
At1g02020	264169_at	6.487	7.212	7.214	7.804	7.273	7.067	6.941	7.265	6.561	6.98	7.795	7.781	7.128	6.825	6.671	7.134	0.092
At1g02050	264175_at	6.12	6.082	5.915	6.395	5.717	5.886	8.874	5.797	5.973	5.792	5.637	5.73	5.406	6.093	5.886	6.087	0.337
At1g02060	264167_at	4.208	4.335	3.998	4.111	3.8	4.147	4.213	3.912	4.149	4.071	3.726	3.968	3.741	4.421	4.234	4.069	0.085
At1g02070	264151_at	4.097	4.402	4.408	4.688	4.515	8.6	5.67	4.018	3.901	5.803	4.755	9.454	8.095	6.742	5.392	5.636	0.433
At1g02080	264168_at	9.579	9.349	9.216	9.737	9.51	9.759	9.748	9.175	9.638	9.326	9.53	9.952	9.897	9.768	8.935	9.541	0.044
At1g02090	264150_at	8.189	7.485	7.474	7.934	7.885	7.378	8.143	7.341	7.766	7.63	7.827	7.835	7.755	8.367	7.353	7.757	0.078
At1g02100	264171_at	8.776	8.228	8.216	7.663	7.545	8.6	7.982	8.159	8.163	8.191	8.532	8.409	8.245	8.125	9.102	8.262	0.099
At1g02110	264176_at	6.544	7.055	6.45	7.55	7.314	6.266	7.179	6.029	7.28	6.508	5.146	4.771	4.894	7.014	6.093	6.406	0.162
At1g02120	264172_at	8.828	8.775	8.835	8.324	8.386	9.48	8.572	8.851	9.113	8.91	9.067	8.848	8.665	8.732	6.209	8.64	0.095
At1g02130	264122_at	8.801	8.241	8.311	8.162	8.547	8.537	8.502	8.329	8.355	8.342	8.976	8.886	8.533	8.441	7.677	8.443	0.064
At1g02140	264152_at	10.882	10.45	10.438	11.024	10.666	10.668	10.836	10.283	10.526	10.615	10.139	9.895	10.096	10.802	10.342	10.511	0.05
At1g02150	264177_at	7.807	10.081	9.771	9.258	9.408	8.235	9.356	9.662	8.583	9.943	8.175	8.06	7.622	9.505	6.417	8.792	0.137
At1g02160	264173_at	8.837	8.456	8.805	10.168	9.192	9.32	9.161	8.701	8.961	8.862	8.312	8.647	8.062	9.294	6.985	8.784	0.146
At1g02170	264178_at	9.282	9.044	9.162	8.821	9.159	9.282	8.638	9.287	8.815	8.746	10.133	9.734	9.592	8.302	10.061	9.204	0.098
At1g02180	264179_at	6.424	6.593	6.682	6.936	7.263	6.637	7.624	6.282	7.181	7.191	6.276	6.857	6.733	7.719	6.706	6.874	0.117
At1g02190	264180_at	4.602	4.899	4.892	4.997	6.162	4.797	9.333	4.866	4.677	4.934	6.247	7.455	6.385	9.096	5.672	5.934	0.39
At1g02220	264148_at	6.527	3.656	3.678	4.05	3.652	4.789	3.556	3.813	3.832	3.53	7.115	4.695	4.497	3.392	3.719	4.3	0.424
At1g02250	264149_at	3.942	3.917	3.974	4.176	3.885	4.032	3.872	4.006	3.99	4.159	4.074	3.977	4.077	3.853	4.791	4.048	0.166
At1g02260	264170_at	7.9	7.291	7.738	7.506	7.511	7.514	7.934	7.533	6.973	7.576	8.201	7.942	7.607	7.962	6.895	7.606	0.078
At1g02270	264123_at	7.868	8.11	8.569	7.867	8.099	7.874	7.533	8.75	7.754	7.799	8.464	7.996	7.659	7.317	6.568	7.882	0.106
At1g02280	264121_at	7.973	9.803	9.607	9.092	9.317	8.409	9.342	9.128	8.769	9.976	7.411	7.554	7.212	9.705	6.672	8.665	0.141
At1g02300	259441_at	6.325	6.995	6.877	4.957	6.886	7.496	7.312	7.5	7.366	6.997	7.223	8.577	6.957	7.169	5.195	6.922	0.207
At1g02305	259416_at	10.309	9.295	9.764	10.28	10.313	10.77	9.821	9.875	9.576	9.841	11.477	11.709	11.327	10.123	9.151	10.242	0.134
At1g02310	259442_at	6.561	4.803	4.946	9.104	6.357	5.518	4.866	4.91	4.545	5.455	7.507	4.898	7.885	4.904	5.821	5.872	0.38
At1g02320	259413_at	3.106	3.12	3.12	3.214	3.057	3.132	3.066	3.197	3.019	3.315	3.233	3.264	3.29	3.167	3.553	3.19	0.109
At1g02330	259415_at	8.078	7.593	7.482	7.942	7.896	7.869	8.171	7.048	7.863	7.166	7.763	7.664	7.292	8.022	6.15	7.6	0.075
At1g02340	259417_at	6.663	5.384	5.664	6.457	6.834	4.796	7.092	5.012	5.278	4.919	6.124	9.516	8.631	6.308	5.682	6.291	0.363
At1g02360	259443_at	9.202	6.72	5.364	4.69	4.026	4.212	4.089	6.373	5.237	4.452	5.428	4.399	4.312	4.354	5.166	5.202	0.466
At1g02370	259444_at	6.217	5.789	5.557	5.939	5.863	5.239	6.693	5.221	6.088	5.815	5.381	4.962	4.629	6.987	4.771	5.677	0.201
At1g02390	259418_at	5.654	6.019	6.008	7.412	7.977	5.087	5.558	7.725	5.244	5.351	9.677	9.239	8.067	5.066	5.926	6.667	0.333
At1g02400	259445_at	8.405	7.655	7.032	7.012	6.376	5.94	5.822	6.628	6.421	5.528	8.179	8.094	7.859	6.283	7.144	6.959	0.184
At1g02410	259446_at	8.082	8.174	8.26	8.194	8.355	8.221	8.434	8.234	8.119	8.259	9.018	8.507	8.103	8.431	9.05	8.363	0.081
At1g02420	259414_at	5.92	6.287	6.244	5.911	5.76	5.962	5.999	6.042	5.878	6.136	5.791	5.926	5.939	5.897	6.463	6.01	0.075
At1g02450	260904_at	5.48	5.395	6.299	5.57	6.033	6.762	7.323	5.441	6.704	9.24	7.756	7.285	6.845	8.304	6.112	6.703	0.294
At1g02460	260903_at	6.461	6.29	6.367	6.521	6.079	6.173	6.058	6.456	6.115	6.179	6.959	6.196	6.646	5.89	7.19	6.372	0.122
At1g02470	260933_at	4.974	5.495	5.645	6.038	5.389	5.206	7.437	5.307	5.435	5.916	10.079	11.057	10.255	7.227	6.135	6.773	0.415
At1g02475	260916_at	7.05	9.938	10.193	7.954	9.331	9.811	9.033	10.561	8.661	9.985	10.937	10.288	9.617	9.108	7.712	9.345	0.156
At1g02490	260911_at	3.768	3.856	3.908	3.814	3.706	3.755	3.827	3.814	4.35	3.799	3.734	3.699	3.746	3.793	3.937	3.834	0.127
At1g02500	260913_at	12.482	11.539	11.078	11.309	11.804	13.1	11.253	11.106	11.761	11.528	11.377	10.663	10.675	11.389	10.156	11.415	0.138
At1g02540	260906_at	3.504	3.497	3.574	3.731	3.408	3.472	3.481	3.55	3.556	3.621	3.512	3.61	3.67	3.425	4.072	3.579	0.13
At1g02550	260931_at	4.791	4.822	4.941	5.098	4.846	4.755	4.748	4.935	4.665	5.117	5.006	4.865	5.181	5.134	6.623	5.035	0.257
At1g02560	260912_at	9.313	11.254	11.461	9.794	10.695	10.304	10.749	11.377	10.264	11.278	11.615	10.625	10.399	10.842	8.06	10.535	0.1
At1g02575	260907_at	4.589	4.266	4.403	4.565	4.255	4.172	4.126	4.398	4.276	4.337	4.316	4.523	4.566	4.126	5.002	4.395	0.13
At1g02580	260908_at	5.445	5.351	5.516	6.527	5.575	5.474	5.144	5.381	5.232	5.502	6.418	5.46	5.834	5.455	7.063	5.692	0.208
At1g02620	260930_at	6.15	6.351	6.376	6.497	6.164	6.13	5.882	6.764	6.125	6.495	6.454	6.382	6.524	6.017	7.274	6.372	0.133
At1g02640	260914_at	9.36	8.657	8.265	6.051	8.457	11.18	8.983	7.476	10.3	9.504	4.465	6.301	6.504	8.7	6.45	8.044	0.301
At1g02660	260915_at	6.287	8.014	8.069	8.476	9.053	7.382	6.679	8.68	7.565	7.665	8.116	9.201	9.311	7.444	10.698	8.176	0.253
At1g02670	260909_at	5.079	5.308	5.263	5.7	5.386	5.081	5.896	5.038	5.283	5.362	5.11	5.446	5.529	5.481	6.935	5.46	0.228
At1g02680	260929_at	7.021	6.858	6.879	8.299	7.384	7.136	7.472	6.777	6.918	6.672	7.325	7.214	6.713	7.354	5.259	7.019	0.165
At1g02690	260910_at	8.534	7.387	6.708	6.762	8.09	7.005	8.54	6.104	8.937	7.316	6.47	6.179	5.826	8.581	7.025	7.298	0.197
At1g02700	260917_at	4.133	4.405	4.395	10.634	6.355	4.166	4.089	4.449	3.931	4.153	4.326	4.523	4.402	3.954	5.341	4.884	0.579
At1g02710	260905_at	5.287	5.455	5.632	5.843	5.096	5.283	5.119	5.721	5.409	5.415	5.431	5.493	5.76	5.184	7.206	5.556	0.245
At1g02720	260928_at	7.095	7.162	7.153	7.739	9.386	7.55	7.363	6.954	7.401	7.471	6.333	6.707	6.599	7.388	6.817	7.275	0.241
At1g02730	262109_at	8.297	8.464	7.52	7.26	8.859	7.82	9.273	6.953	10.351	8.485	4.912	4.791	4.782	9.055	6.324	7.543	0.291
At1g02740	262108_at	7.197	7.197	7.232	7.312	7.22	7.337	7.201	7.298	7.504	7.138	7.461	7.458	7.2	7.43	8.145	7.355	0.104
At1g02750	262107_at	7.439	7.1	7.161	8.031	7.21	7.173	7.149	7.305	6.68	7.215	8.082	7.71	7.584	6.846	5.245	7.195	0.118
At1g02780	262117_at	12.61	11.893	11.837	11.909	12.337	11.699	12.62	11.382	12.667	12.071	11.224	10.977	10.814	12.87	10.221	11.809	0.088
At1g02790	262122_at	3.961	4.094	4.106	5.461	9.495	4.2	9.263	3.997	3.962	5.55	9.689	9.753	12.829	10.035	13.019	7.294	0.471
At1g02800	262121_at	5.176	6.221	6.026	6.178	6.82	5.535	8.503	6.156	5.859	5.904	4.892	5.456	5.969	8.542	7.346	6.306	0.281
At1g02810	262105_at	8.929	4.398	4.344	5.387	6.152	4.848	5.338	4.417	5.674	5.453	4.156	4.326	5.384	7.136	5.681	5.442	0.419
At1g02813	262115_at	4.028	3.923	4.098	4.318	4.136	3.809	7.962	4.234	4	3.974	4.007	3.901	4.015	3.751	5.168	4.355	0.485
At1g02816	262116_at	8.755	8.48	8.534	10.614	9.004	8.097	8.413	8.569	7.687	8.171	9.133	10.332	10.307	8.407	8.299	8.853	0.178
At1g02820	262113_at	5.401	8.513	7.694	5.651	8.248	6.933	6.918	9.504	5.528	7.252	9.994	6.586	9.592	5.372	7.194	7.359	0.283
At1g02830	262132_at	3.96	4.053	4.058	4.049	4.044	3.783	4.046	4.117	3.915	4.133	3.972	4.029	4.043	3.944	4.691	4.056	0.145
At1g02840	262110_at	9.98	9.203	8.999	9.439	9.369	9.485	9.84	8.62	9.362	9.21	8.768	9.043	9.032	10.07	9.666	9.339	0.078
At1g02850	262118_at	8.11	8.337	6.556	11.438	7.193	5.805	8.691	7.521	5.898	5.412	10.184	6.634	7.563	7.868	6.621	7.589	0.361
At1g02860	262114_at	8.375	7.128	7.325	7.191	7.233	8.987	6.303	7.504	8.751	6.728	8.02	8.634	6.794	6.14	5.724	7.389	0.191
At1g02870	262112_at	9.067	8.411	8.277	8.438	8.012	8.296	8.755	7.654	8.88	8.366	7.702	7.124	6.838	9.278	7.068	8.144	0.131
At1g02890	262130_at	8.211	8.07	7.712	9.453	7.973	8.357	7.911	7.96	8.096	7.554	8.425	8.938	8.891	8.059	7.737	8.223	0.139
At1g02900	262131_at	10.627	5.929	5.488	7.037	5.452	8.105	6.606	5.217	9.603	5.014	4.655	4.822	4.771	5.346	4.987	6.244	0.442
At1g02910	262104_at	6.511	8.726	8.602	6.837	7.357	7.448	7.586	8.517	7.037	8.39	7.992	7.561	7.268	7.592	5.976	7.56	0.143
At1g02940	262103_at	3.583	3.868	3.646	3.805	5.473	3.527	3.622	3.94	3.843	3.673	3.522	3.596	3.499	4.375	4.381	3.89	0.31
At1g02950	262120_at	7.11	5.155	5.359	4.336	5.005	7.511	4.791	4.939	6.654	5.666	4.97	5.84	5.314	4.753	5.131	5.502	0.287
At1g02960	262111_at	7.422	7.164	7.35	7.336	6.96	7.995	7.368	7.44	7.595	7.445	7.295	7.794	7.684	7.521	6.774	7.41	0.078
At1g02970	262106_at	6.478	6.157	6.168	6.53	6.862	5.953	6.632	5.862	6.927	6.257	5.682	5.628	5.84	6.379	7.181	6.302	0.131
At1g02980	262102_at	3.786	3.774	3.807	4.03	4.604	3.705	3.976	3.816	3.525	3.884	3.703	3.728	3.863	3.704	6.015	3.995	0.36
At1g03000	263170_at	8.044	8.207	8.292	8.186	8.111	8.19	8.352	8.115	8.22	8.4	7.99	8.106	8.082	8.433	7.738	8.164	0.034
At1g03010	263169_at	4.802	3.642	4.084	3.739	3.933	5.388	3.657	3.589	3.534	3.663	3.664	3.69	3.749	4.516	4.185	3.989	0.278
At1g03020	263168_at	4.05	5.299	5.085	3.874	4.61	4.074	3.745	6.187	6.999	3.86	3.825	3.799	3.996	3.59	4.076	4.471	0.387
At1g03030	263167_at	7.652	7.666	7.821	9.078	7.684	7.4	7.796	7.942	7.4	7.357	8.451	8.652	8.195	7.711	7.514	7.888	0.14
At1g03040	263117_at	8.049	7.893	7.68	8.212	8.309	8.762	8.47	7.751	8.309	7.558	8.496	8.217	8.072	8.714	5.316	7.987	0.095
At1g03050	263166_at	3.853	3.818	3.875	4.15	5.483	3.785	5.548	3.874	3.788	4.026	5.651	6.02	10.655	5.777	12.248	5.503	0.59
At1g03055	263115_at	5.477	6.895	6.796	6.33	6.633	5.671	5.739	7.276	6.171	6.761	6.459	5.419	5.443	5.605	6.591	6.218	0.156
At1g03060	263165_at	8.031	7.797	7.75	7.369	7.406	8.413	7.847	7.61	7.983	7.95	7.87	7.805	7.999	7.837	9.261	7.929	0.154
At1g03070	263164_at	7.472	6.783	6.935	7.809	7.396	6.935	6.839	6.881	6.917	6.97	7.159	7.331	8.423	6.91	10.523	7.419	0.316
At1g03080	263112_at	6.934	6.399	6.044	5.548	6.085	7.172	6.878	6.369	6.65	6.123	8.042	8.138	7.667	6.669	3.945	6.578	0.205
At1g03090	263118_at	8.92	9.081	8.148	8.196	7.869	9.069	8.126	7.918	8.249	8.699	8.584	10.234	9.427	7.878	6.574	8.465	0.185
At1g03100	263143_at	4.226	4.408	4.33	4.327	4.05	4.068	4.264	4.224	4.283	4.008	4.281	3.845	3.804	4.366	4.361	4.19	0.053
At1g03110	263119_at	7.47	7.185	6.961	6.765	7.194	6.598	7.665	6.349	7.244	7.248	6.11	6.091	6.262	7.871	8.204	7.014	0.155
At1g03130	263114_at	5.758	11.767	11.922	8.862	11.237	11.501	10.484	12.292	9.593	11.979	9.696	9.909	9.004	10.361	6.741	10.074	0.193
At1g03150	263113_at	8.263	7.744	7.844	7.585	7.796	7.867	7.961	7.663	7.903	7.83	7.975	7.867	7.801	7.948	7.869	7.861	0.052
At1g03160	263163_at	5.286	7.793	7.83	5.55	6.071	6.751	7.145	8.152	6.347	7.942	7.046	6.944	6.51	7.388	5.569	6.822	0.175
At1g03170	264363_at	6.061	5.452	5.903	5.882	7.672	6.993	8.429	9.589	5.394	6.689	5.971	7.405	7.592	10.441	6.839	7.087	0.344
At1g03180	264358_at	5.846	5.218	5.155	5.226	5.088	5.001	5.545	5.109	5.69	5.511	4.938	4.636	5.676	5.815	7.368	5.455	0.278
At1g03190	264356_at	6.59	6.246	6.045	6.743	6.749	6.448	6.861	5.834	6.663	6.054	6.701	6.714	6.157	6.898	4.999	6.38	0.08
At1g03210	264355_at	9.874	8.08	8.549	9.031	9.345	8.845	8.627	8.653	9.266	8.648	8.72	8.411	9.577	8.291	10.693	8.974	0.172
At1g03250	264366_at	7.196	7.366	7.28	7.807	7.499	7.074	7.23	7.487	7.112	7.177	8.002	8.052	7.77	7.319	8.58	7.53	0.131
At1g03260	264353_at	7.042	6.929	6.869	7.224	7.246	7.244	6.915	6.868	6.887	7.038	6.762	6.869	6.94	6.779	9.028	7.109	0.228
At1g03270	264352_at	5.225	5.458	5.313	8.392	7.113	5.494	6.397	4.868	5.888	5.807	4.383	4.666	4.818	6.261	6.808	5.793	0.332
At1g03280	264368_at	7.965	7.595	7.715	7.73	7.594	7.957	7.928	7.659	7.898	7.549	8.244	8.51	8.291	7.93	8.11	7.912	0.075
At1g03290	264362_at	7.294	6.879	7.455	6.768	7.662	7.905	7.825	7.663	6.696	7.322	9.732	8.659	8.465	7.324	6.763	7.627	0.232
At1g03300	264361_at	4.731	5.26	5.462	4.812	5.337	4.85	5.447	5.076	5.173	5.464	4.888	4.834	4.877	5.452	5.295	5.131	0.065
At1g03310	264360_at	5.969	8.584	8.801	6.541	8.475	7.639	8.245	9.175	8.428	8.657	7.485	7.623	7.397	8.099	5.678	7.786	0.162
At1g03320	264359_at	4.285	4.655	4.611	5.065	4.457	4.375	4.465	4.797	4.294	4.659	4.702	4.533	5.03	4.363	5.849	4.676	0.215
At1g03330	264364_at	9.507	8.832	9.042	9.477	9.741	9.124	9.695	8.927	9.491	9.042	9.609	9.299	8.86	9.79	6.19	9.108	0.075
At1g03350	264367_at	8.164	7.861	7.928	8.386	8.348	8.548	7.933	7.818	7.927	8.176	8.581	8.679	8.628	7.688	7.241	8.127	0.068
At1g03360	264357_at	6.78	6.615	5.706	5.58	6.478	5.346	7.164	4.789	6.769	5.94	4.672	4.28	4.029	7.358	4.482	5.733	0.237
At1g03370	264351_at	7.522	7.682	7.643	5.805	6.408	7.726	6.737	7.597	7.109	7.639	7.83	6.497	7.096	6.962	9.285	7.303	0.229
At1g03380	264828_at	7.73	7.354	7.274	7.73	6.771	8.138	6.655	7.714	6.921	7.001	8.637	8.432	8.056	6.443	6.794	7.443	0.148
At1g03390	264827_at	4.179	4.169	4.286	4.212	4.052	4.1	5.65	4.283	4.185	4.341	4.047	4.188	4.078	4.089	4.535	4.293	0.257
At1g03400	264843_at	5.828	8.362	9.091	6.161	7.118	8.228	7.286	9.289	7.166	8.805	9.716	7.965	7.918	6.251	6.461	7.71	0.221
At1g03410	264826_at	5.894	5.994	5.946	5.312	5.366	6.221	5.748	6.027	5.48	5.813	6.418	6.513	6.325	6.12	6.141	5.955	0.092
At1g03430	264838_at	8.358	8.101	8.583	7.353	7.813	8.511	8.095	8.695	8.166	8.217	8.994	8.91	8.534	8.021	6.414	8.184	0.096
At1g03440	264840_at	6.305	7.911	7.496	7.602	7.554	6.708	7.019	7.287	6.173	7.556	6.629	7.822	7.509	6.603	7.067	7.149	0.103
At1g03445	264823_at	6.118	6.3	6.377	6.392	6.236	5.98	5.922	6.666	5.874	6.169	6.064	6.133	6.477	5.839	8.406	6.33	0.265
At1g03457	264822_at	6.905	6.285	5.639	6.071	6.574	4.411	6.062	5.219	5.806	4.584	4.436	5.126	8.185	5.715	11.012	6.135	0.475
At1g03470	264821_at	5.605	5.909	5.615	8.477	6.123	5.266	6.072	5.338	5.862	5.383	5.395	7.034	5.606	5.511	5.408	5.907	0.325
At1g03475	264820_at	7.072	9.476	9.575	7.169	8.306	7.932	8.595	9.517	7.997	9.846	7.921	7.934	7.588	8.951	6.426	8.287	0.17
At1g03510	264819_at	4.448	4.805	4.705	4.544	4.648	4.605	4.841	4.549	4.59	4.834	4.268	4.441	4.265	4.987	5.115	4.643	0.099
At1g03520	264844_at	6.659	6.92	7.185	6.625	6.897	7.861	7.071	6.923	6.97	7.335	7.391	9.106	8.963	7.189	5.219	7.221	0.222
At1g03530	264818_at	6.658	6.526	6.011	7.113	6.412	5.828	6.902	5.529	6.508	6.125	5.979	5.618	5.485	6.914	6.057	6.244	0.131
At1g03540	264817_at	5.01	5.268	5.16	5.051	4.911	5.08	5.199	5.18	5.209	5.316	5.164	5.295	5.144	5.416	6.126	5.235	0.156
At1g03550	264835_at	8.062	6.044	6.222	7.595	6.309	7.315	6.917	6.482	7.287	5.879	7.94	8.377	8.06	6.172	9.634	7.22	0.269
At1g03560	264816_at	5.114	5.453	5.233	4.912	5.116	5.245	5.136	5.141	5.152	4.936	4.613	4.954	4.626	5.063	4.784	5.032	0.083
At1g03590	264833_at	7.797	8.108	7.448	7.108	7.703	7.835	8.645	7.429	7.714	7.847	8.563	8.394	8.297	8.846	6.478	7.881	0.117
At1g03600	264837_at	6.213	12.004	12.067	11.416	11.525	11.399	11.223	12.17	10.423	12.22	9.595	10.023	9.112	11.274	5.079	10.383	0.161
At1g03610	264836_at	8.296	8.81	8.701	9.795	8.295	8.847	8.036	8.739	8.173	8.842	8.924	9.019	9.839	8.074	11.448	8.923	0.236
At1g03620	264815_at	6.42	5.386	5.522	6.458	5.522	7.386	6.022	5.285	7.875	5.581	5.85	6.003	8.248	5.131	10.405	6.473	0.405
At1g03630	264839_at	4.934	10.533	10.65	5.908	9.804	9.137	9.616	10.701	8.119	10.951	7.623	7.766	7.599	9.782	6.14	8.618	0.228
At1g03660	264832_at	7.524	5.962	6.067	5.752	6.054	5.528	6.388	5.855	6.269	6.584	6.827	6.159	5.536	6.829	6.199	6.236	0.184
At1g03680	264845_at	8.11	11.958	12.198	9.722	11.51	10.929	11.105	12.286	9.784	12.034	11.315	10.384	9.858	11.201	7.502	10.66	0.142
At1g03687	264831_at	6.507	6.732	6.555	6.489	6.55	6.207	6.678	6.452	6.383	6.758	5.836	5.464	5.754	7.01	7.168	6.436	0.109
At1g03700	264842_at	6.542	4.646	4.645	5.257	4.457	4.426	4.909	4.691	5.257	4.664	4.681	4.79	4.746	4.411	5.914	4.936	0.263
At1g03710	264830_at	4.656	4.808	5.007	7.071	7.638	5.005	8.143	4.778	4.674	5.452	6.06	5.262	5.947	8.43	8.525	6.097	0.305
At1g03720	264825_at	5.603	5.996	6.042	6.239	5.719	5.74	6.179	6.13	5.781	5.887	5.908	5.745	5.725	6.144	6.962	5.987	0.15
At1g03730	264834_at	9.031	8.404	8.516	8.391	8.072	8.509	8.314	8.705	8.711	8.117	8.002	8.089	8.029	7.941	7.888	8.315	0.085
At1g03740	264841_at	7.861	7.877	7.511	6.329	5.946	7.064	6.393	8.177	6.804	6.493	7.76	7.744	6.727	6.433	7.617	7.116	0.139
At1g03750	265088_at	5.438	5.04	5.044	5.872	5.539	5.781	5.541	5.03	5.294	4.993	6.14	6.262	6.336	5.469	6.756	5.636	0.178
At1g03770	265086_at	4.524	4.119	3.984	6.152	4.005	4.541	4.169	4.144	4.682	3.992	5.096	5.528	5.524	4.413	3.954	4.588	0.272
At1g03780	265085_at	6.384	6.526	5.829	6.396	7.076	5.745	7.543	5.568	7.443	6.471	4.866	4.761	4.908	7.657	7.081	6.284	0.192
At1g03790	265084_at	5.099	5.284	5.268	10.025	5.039	4.983	5.037	5.201	4.831	5.427	5.692	6.694	5.792	5.776	6.717	5.791	0.453
At1g03820	265083_at	8.955	6.763	7.44	5.879	6.467	9.969	7.512	6.739	10.021	8.686	6.295	5.159	5.649	8.908	6.196	7.376	0.283
At1g03830	265082_at	5.519	5.208	5.121	5.915	5.84	5.222	6.07	4.86	5.633	5.258	4.578	5.051	4.724	6.002	4.969	5.331	0.13
At1g03840	265081_at	6.212	4.144	4.233	4.885	4.491	4.164	3.982	4.24	4.404	4.337	5.376	5.992	4.762	3.813	4.956	4.666	0.267
At1g03850	265067_at	10.525	7.554	6.323	5.325	5.603	6.122	6.697	8.808	8.669	5.665	8.928	5.644	6.075	4.549	6.171	6.844	0.375
At1g03860	265037_at	9.971	9.722	9.656	8.496	8.959	9.07	9.673	9.517	9.907	9.525	9.315	9.037	8.409	9.952	7.897	9.274	0.075
At1g03870	265066_at	10.898	10.256	10.453	5.34	7.526	9.932	8.371	10.359	9.386	9.784	5.923	9.32	9.785	7.784	6.315	8.762	0.21
At1g03880	265095_at	3.686	3.81	3.738	13.615	8.99	3.619	3.593	3.779	3.657	3.803	3.713	3.615	3.768	3.6	4.909	4.793	0.694
At1g03890	265094_at	4.371	4.408	4.408	12.746	6.925	4.28	4.306	4.423	4.258	4.541	4.415	4.518	4.467	4.303	5.806	5.212	0.633
At1g03900	265043_at	9.923	8.931	8.953	8.758	9.283	9.712	8.932	9.095	9.415	9.551	9.419	9.71	9.567	9.143	10.859	9.417	0.142
At1g03905	265093_at	6.603	5.362	4.917	7.747	5.562	5.894	5.334	4.917	5.648	5.5	5.397	5.359	5.267	5.163	5.766	5.629	0.293
At1g03910	265092_at	8.892	8.66	8.556	9.377	8.686	8.718	9.012	8.416	8.694	8.686	8.692	8.641	8.435	9.189	7.129	8.652	0.083
At1g03920	265038_at	7.225	6.056	6.069	6.917	8.14	8.258	6.729	5.914	7.197	6.261	6.105	6.075	9.385	6.353	11.437	7.208	0.396
At1g03950	265044_at	7.606	7.032	7.509	6.82	6.999	7.913	7.103	8.086	7.115	7.047	8.786	8.785	8.266	6.6	6.772	7.496	0.157
At1g03960	265090_at	5.681	5.755	5.721	5.826	5.591	5.68	5.84	5.674	5.746	5.984	5.886	5.956	6.072	6.08	7.579	5.938	0.232
At1g03970	265040_at	6.965	6.822	7.297	7.801	7.729	7.855	6.684	7.488	7.022	6.605	7.651	7.532	7.258	6.829	6.159	7.18	0.092
At1g03980	265065_at	5.185	4.911	4.974	4.915	4.756	4.728	4.898	4.938	5.006	5.026	4.951	4.679	4.781	4.774	5.517	4.936	0.113
At1g03990	265099_at	5.848	5.857	6.049	8.752	5.758	5.93	5.851	6.033	6.098	5.969	5.99	6.544	5.803	5.846	6.809	6.209	0.311
At1g04000	265039_at	7.363	7.68	7.52	8.526	8.159	7.703	7.629	7.533	7.501	7.218	7.216	7.5	7.667	7.759	9.272	7.75	0.176
At1g04010	265098_at	6.735	6.198	6.387	6.81	5.967	6.662	6.743	6.268	6.525	6.696	5.852	6.229	6.225	6.31	7.636	6.483	0.162
At1g04020	265097_at	6.873	6.867	6.717	5.922	7.103	6.004	7.5	6.414	7.617	6.802	5.599	5.291	5.227	7.382	6.378	6.513	0.155
At1g04030	265096_at	6.322	5.371	5.345	6.702	7.082	5.704	6.172	5.328	5.946	5.84	6.161	6.75	6.135	6.879	7.169	6.194	0.146
At1g04040	265042_at	11.004	9.641	10.235	5.834	6.049	9.538	6.709	10.244	10.407	8.586	5.723	6.393	5.583	5.809	6.522	7.885	0.304
At1g04070	265041_at	6.039	5.394	5.428	7.069	6.379	5.508	6.199	5.33	5.812	5.324	6.019	5.692	5.495	6.189	5.323	5.813	0.19
At1g04080	265036_at	8.832	8.999	8.516	9.205	8.976	8.385	9.192	8.161	8.907	8.775	8.394	8.475	8.021	9.243	7.383	8.631	0.071
At1g04090	264320_at	4.332	4.345	4.373	4.723	4.51	4.197	4.817	4.443	4.185	4.351	4.366	4.681	5.328	4.434	8.374	4.764	0.462
At1g04100	264328_at	6.988	7.043	6.943	8.032	7.158	7.893	6.866	7.009	6.802	6.761	7.134	7.262	7.253	6.595	7.549	7.153	0.117
At1g04110	264319_at	4.153	6.583	5.818	4.675	4.595	4.12	5.734	4.887	4.058	5.873	4.503	4.351	4.457	6.509	5.611	5.062	0.248
At1g04120	264330_at	8.536	7.917	7.303	10.541	8.919	8.655	8.762	7.478	8.251	8.386	8.974	8.766	8.536	8.686	7.258	8.465	0.211
At1g04130	264331_at	6.235	5.692	5.798	6.107	6.781	6.064	6.481	5.654	5.694	6.779	6.068	6.47	5.614	6.962	4.617	6.068	0.138
At1g04140	264329_at	9.088	9.081	8.954	8.752	8.487	9.057	8.798	8.91	8.953	8.903	9.024	9.026	8.964	8.889	9.613	8.967	0.072
At1g04150	264325_at	4.763	4.7	4.908	5.207	5.472	4.664	5.278	5.088	4.556	4.987	4.936	4.859	5.125	4.825	6.133	5.033	0.192
At1g04160	264324_at	5.83	5.397	5.246	5.572	5.791	5.747	5.847	4.986	5.5	5.844	4.46	5.245	6.896	5.533	10.209	5.874	0.455
At1g04170	264327_at	9.915	9.845	9.597	9.95	9.606	9.358	9.927	9.168	9.965	9.854	8.892	8.757	8.558	10.261	8.186	9.456	0.084
At1g04180	264323_at	4.728	3.775	3.94	3.888	3.695	3.678	3.64	4.022	3.663	3.789	3.743	3.937	3.775	3.683	4.672	3.909	0.186
At1g04190	264322_at	8.881	8.248	8.09	8.222	8.48	8.252	8.61	7.695	8.929	8.491	7.75	7.585	8.135	8.721	6.217	8.154	0.093
At1g04200	264321_at	7.796	7.225	7.647	6.957	7.538	7.928	7.274	7.493	8.033	7.465	6.951	7.066	6.351	7.685	5.363	7.251	0.104
At1g04220	264318_at	7.933	5.257	5.104	9.555	9.378	7.463	8.127	5.27	7.002	8.724	6.867	9.892	8.924	9.139	5.848	7.632	0.245
At1g04230	264326_at	7.061	6.928	6.975	8.137	7.5	7.214	7.096	7.052	6.671	6.837	7.311	7.421	7.361	7.087	7.876	7.235	0.119
At1g04240	263656_at	7.187	6.955	8.23	5.269	7.009	7.587	5.91	7.259	9.164	7.527	4.73	6.891	7.074	6.489	5.119	6.827	0.273
At1g04250	263664_at	10.403	8.818	8.257	5.98	8.497	7.41	6.578	9.536	10.861	6.122	6.256	9.335	9.081	9.276	6.951	8.224	0.26
At1g04260	263660_at	8.124	7.628	7.677	9.153	8.444	7.96	8.057	7.498	7.766	7.668	7.649	7.794	7.647	7.976	6.16	7.813	0.157
At1g04270	263667_at	12.066	11.459	11.385	11.355	11.95	11.135	12.151	10.876	12.075	11.797	10.34	10.313	9.89	12.453	8.77	11.201	0.108
At1g04290	263661_at	7.425	7.806	7.906	6.855	7.862	8.036	8.466	8.425	7.857	8.032	8.886	8.557	8.575	7.825	10.155	8.178	0.209
At1g04300	263654_at	8.081	7.926	7.755	8.971	8.013	8.041	7.798	7.65	7.638	7.52	8.302	8.403	8.959	7.605	10.192	8.19	0.21
At1g04310	263653_at	6.407	7.086	5.832	9.983	7.815	6.867	7.538	5.439	6.101	6.779	6.805	9.366	9.34	8.324	5.803	7.299	0.288
At1g04330	263652_at	4.698	3.833	3.859	5.487	3.772	4.673	3.712	3.819	3.909	3.927	3.962	4.133	4.424	3.866	4.635	4.181	0.255
At1g04340	263651_at	8.866	7.824	8.02	8.252	8.593	8.287	8.622	7.553	8.655	8.126	8.079	8.014	7.912	8.859	8.611	8.285	0.07
At1g04350	263668_at	5.238	9.331	9.208	6.549	8.464	8.335	7.469	9.827	8.124	8.555	10.158	9.679	9.661	6.772	5.865	8.216	0.205
At1g04360	263650_at	6.771	5.481	5.282	7.479	5	4.845	4.869	5.561	6.446	5.051	4.837	4.823	4.879	5.016	6.234	5.505	0.283
At1g04380	263649_at	3.633	3.584	3.655	8.006	7.064	3.802	3.454	3.766	3.839	3.79	3.602	3.618	3.652	3.421	3.987	4.192	0.511
At1g04390	263648_at	6.586	6.767	6.805	7.095	6.347	6.686	6.595	6.996	6.419	6.603	6.762	7.171	7.005	6.515	7.263	6.774	0.072
At1g04400	263669_at	10.122	10.544	10.64	9.558	10.008	10.564	10.379	10.86	9.983	10.67	11.537	11.398	10.661	10.508	7.285	10.314	0.114
At1g04410	263663_at	12.912	12.358	12.417	10.933	12.343	12.605	12.244	12.558	12.951	12.419	12.699	12.497	12.261	12.338	8.14	12.112	0.069
At1g04420	263678_at	5.73	9.919	9.856	7.041	8.885	8.199	8.57	10.107	7.644	10.197	8.518	7.67	7.298	8.497	6.905	8.336	0.196
At1g04430	263662_at	10.125	10.07	10.423	6.878	9.565	10.321	9.564	10.151	10.454	10.362	7.926	9.527	9.221	9.559	9.143	9.553	0.092
At1g04440	263657_at	9.009	8.048	8.224	8.497	7.895	8.4	7.492	8.537	8.459	7.999	9.31	9.338	8.985	7.563	6.487	8.283	0.121
At1g04480	263665_at	11.146	10.794	10.456	9.922	10.925	10.104	11.204	10.006	11.22	10.81	9.722	9.121	8.871	11.405	8.953	10.311	0.103
At1g04490	263658_at	4.197	3.836	3.97	4.687	4.224	4.184	3.9	3.909	4.012	4.09	5.188	4.111	4.271	3.942	4.527	4.203	0.203
At1g04500	263655_at	3.704	3.803	3.828	4.188	4.539	3.722	3.982	3.966	3.676	3.99	5.357	5.576	5.73	3.791	8.82	4.578	0.515
At1g04510	263666_at	8.684	8.566	8.317	8.704	8.508	8.019	8.662	8.157	8.584	8.448	8.194	7.88	7.53	8.962	6.39	8.24	0.086
At1g04520	263677_at	6.962	7.136	6.824	5.882	7.375	6.453	7.659	6.436	7.79	7.121	4.977	5.567	5.552	7.305	6.296	6.622	0.161
At1g04530	264609_at	7.989	9.064	9.299	8.853	8.724	8.759	9.205	9.347	8.06	9.247	9.342	8.266	7.976	8.738	5.247	8.541	0.092
At1g04540	264601_at	5.029	5.254	5.25	5.815	7.281	5.269	6.453	5.382	4.964	5.405	7.142	7.365	12.009	6.999	13.111	6.849	0.512
At1g04550	264605_at	7.04	6.991	7.033	6.631	7.225	7.971	7.515	6.733	7.938	7.206	5.918	6.058	6.052	7.577	4.337	6.815	0.155
At1g04560	264612_at	4.934	5.164	5.165	13.691	7.655	4.961	4.827	5.269	4.931	5.107	5.077	4.949	5.054	4.932	5.846	5.837	0.615
At1g04590	264615_at	8.134	7.99	7.78	8.241	7.867	7.736	8.498	7.695	8.352	8.062	7.103	7.068	6.432	8.632	6.858	7.763	0.108
At1g04600	264599_at	3.864	3.874	4.11	4.133	4.008	3.783	4.212	4.136	3.869	3.954	4.292	3.891	6.402	3.877	9.377	4.519	0.555
At1g04610	264598_at	6.637	5.724	5.667	6.161	6.205	5.575	5.708	5.672	5.546	5.855	5.68	5.614	5.727	7.034	6.194	5.933	0.168
At1g04620	264597_at	5.366	8.281	8.491	7.297	7.061	7.409	7.393	8.497	6.446	8.095	7.974	8.424	8.223	8.068	6.188	7.548	0.12
At1g04625	264596_at	3.791	3.811	3.864	4.052	3.766	3.808	3.777	3.908	3.756	3.875	3.794	3.918	3.91	3.91	4.353	3.886	0.115
At1g04640	264613_at	6.68	9.111	9.524	6.664	7.649	7.559	7.501	9.611	7.417	8.913	7.781	6.089	6.144	7.577	6.378	7.64	0.22
At1g04645	264610_at	3.696	3.852	3.876	5.111	8.674	3.729	5.374	3.809	3.694	3.848	3.731	3.844	3.842	7.501	4.7	4.619	0.501
At1g04650	264604_at	4.541	4.746	4.768	4.707	4.943	4.606	4.85	4.929	4.887	4.716	4.626	4.43	4.414	4.79	5.532	4.766	0.148
At1g04660	264606_at	6.705	7.094	7.102	12.001	10.851	6.703	7.881	7.035	6.804	6.978	6.625	6.756	6.685	7.341	7.454	7.601	0.393
At1g04670	264603_at	3.485	3.52	3.631	3.617	3.512	3.478	5.002	3.592	3.503	3.737	3.536	3.486	5.228	3.518	9.607	4.163	0.607
At1g04680	264611_at	9.799	9.396	9.699	6.883	9.148	11.467	10.122	8.8	11.012	11.294	6.465	9.458	8.759	10.64	6.952	9.326	0.2
At1g04690	264607_at	10.432	10.223	10.406	10.394	10.824	10.706	10.586	10.371	10.494	10.649	11.138	10.406	10.11	11.071	8.253	10.404	0.071
At1g04700	264602_at	5.131	4.426	4.317	4.515	5.179	4.383	5.528	4.08	4.167	4.603	4.727	5.012	9.375	5.266	11.118	5.455	0.546
At1g04710	264608_at	7.208	8.343	8.364	7.94	8.219	7.633	8.347	8.549	7.848	8.247	8.584	8.68	8.348	8.351	9.271	8.262	0.117
At1g04730	264600_at	5.871	5.909	5.85	5.702	5.664	5.401	6.216	5.645	6.175	6.073	5.008	4.922	5.534	6.14	6.754	5.791	0.153
At1g04750	264595_at	10.434	9.583	9.703	10.096	10.207	10.62	10.183	9.364	10.484	10.121	9.894	9.67	9.538	10.483	7.246	9.842	0.079
At1g04760	261178_at	5.828	5.593	5.56	5.782	6.969	6.387	6.935	5.268	7.162	5.927	5.383	5.68	7.967	6.669	9.978	6.473	0.376
At1g04770	261177_at	8.085	7.403	7.862	7.737	7.887	7.52	7.386	7.801	8.093	8.355	7.089	6.002	6.391	7.742	5.356	7.381	0.125
At1g04780	261176_at	8.522	8.408	8.195	8.137	8.545	8.798	8.454	8.311	8.081	8.001	9.904	9.648	9.471	8.348	6.445	8.485	0.154
At1g04790	261127_at	6.677	6.867	6.815	6.94	6.671	6.959	7.13	6.618	6.65	6.942	6.945	7.028	6.972	7.101	8.473	6.986	0.188
At1g04800	261175_at	5.786	9.615	8.909	6.655	6.731	6.997	7.691	8.231	6.119	9.126	6.951	6.034	6.027	6.422	7.014	7.221	0.267
At1g04810	261174_at	8.881	8.359	8.126	8.649	8.3	8.472	8.382	8.143	8.558	8.629	8.675	8.675	8.249	8.438	7.519	8.404	0.058
At1g04820	261129_at	11.207	10.62	10.063	9.067	11.301	11.739	11.365	9.408	11.277	11.321	8.102	9.674	9.888	11.335	11.677	10.536	0.11
At1g04830	261173_at	8.078	7.578	7.798	9.537	7.95	7.992	7.679	7.774	7.62	7.849	8.241	8.642	8.305	7.476	8.507	8.068	0.165
At1g04840	261172_at	3.822	3.946	4.031	3.799	3.813	3.91	3.901	4.105	3.959	4.03	3.792	3.821	3.817	3.873	4.156	3.918	0.061
At1g04850	261153_at	9.381	8.365	8.46	8.553	8.99	8.877	8.982	8.3	9.104	8.479	9.205	9.095	8.78	8.792	7.308	8.711	0.077
At1g04860	261128_at	7.499	7.707	7.559	8.169	7.301	7.252	7.276	7.64	7.423	7.242	7.997	7.71	7.694	7.275	6.963	7.514	0.086
At1g04870	261130_at	8.726	7.988	7.886	7.089	7.724	7.981	8.075	7.2	8.646	7.955	7.203	6.477	6.244	8.665	7.508	7.691	0.127
At1g04880	261171_at	4.955	5.015	5.053	5.463	5.182	4.887	6.459	4.956	4.876	4.949	5.132	5.158	7.92	5.142	9.951	5.673	0.461
At1g04900	261124_at	7.508	6.556	6.49	6.261	6.597	6.194	6.942	6.242	6.989	6.627	5.97	5.753	5.904	7.402	6.527	6.531	0.139
At1g04910	261170_at	8.415	8.085	8.281	7.849	8.178	8.689	8.308	8.12	8.491	8.521	8.231	8.258	8.284	8.126	7.646	8.232	0.056
At1g04920	261169_at	4.539	5.224	5.246	8.56	6.004	4.704	5.686	4.872	4.628	5.482	5.048	4.615	4.8	5.084	7.347	5.456	0.389
At1g04930	261152_at	6.22	6.206	6.142	6.485	6.066	5.986	6.244	6.119	6.11	6.181	6.415	6.605	6.089	6.148	7.085	6.273	0.123
At1g04945	261168_at	6.143	6.088	5.608	6.535	5.74	5.691	6.259	5.183	6.164	5.463	6.55	5.781	5.49	6.352	5.338	5.892	0.108
At1g04950	261126_at	7.598	7.845	7.657	8.178	7.787	7.803	7.972	7.524	7.612	7.991	7.269	7.673	7.34	8.105	7.21	7.704	0.062
At1g04960	261155_at	8.721	8.305	8.433	8.306	8.04	8.682	7.858	8.728	8.029	7.863	9.404	9.349	9.043	7.762	6.942	8.364	0.118
At1g04970	261154_at	8.839	8.479	8.433	8.544	8.31	8.532	8.485	8.635	8.079	8.371	10.282	10.476	10.149	8.137	8.783	8.836	0.168
At1g04980	261167_at	7.728	7.027	6.837	7.082	6.667	6.288	7.213	6.561	7.835	6.524	7.423	6.149	5.681	7.037	6.758	6.854	0.134
At1g04985	261179_at	8.229	8.689	8.954	8.525	8.232	8.334	8.5	9.102	7.86	8.481	9.133	8.92	10.11	8.388	11.576	8.869	0.251
At1g04990	261125_at	6.823	6.472	6.894	7.003	7.484	7.835	7.169	7.242	6.678	7.705	7.854	6.854	6.978	7.348	8.393	7.249	0.146
At1g05000	265214_at	9.296	7.385	6.74	8.192	6.622	5.901	5.776	7.514	6.578	5.481	8.962	8.575	6.927	5.128	6.431	7.034	0.261
At1g05010	265194_at	9.393	11.681	11.362	6.102	7.125	9.469	8.627	11.466	9.08	9.339	11.952	9.872	9.494	7.48	5.904	9.223	0.245
At1g05020	265213_at	5.307	6.165	5.674	5.453	5.142	4.97	5.606	5.803	4.965	5.162	5.549	5.453	8.636	5.1	10.768	5.984	0.476
At1g05030	265212_at	7.438	7.978	8.111	7.566	7.382	7.659	7.425	8.21	7.597	7.762	7.789	7.84	7.406	7.37	6.966	7.633	0.075
At1g05040	265215_at	4.164	4.304	4.404	4.608	4.13	4.184	4.41	4.504	4.157	4.389	4.144	4.11	4.303	3.994	6.38	4.412	0.33
At1g05055	265218_at	7.884	7.672	7.547	7.765	7.787	7.644	7.819	7.515	7.918	7.895	7.442	7.442	7.272	7.951	6.637	7.613	0.046
At1g05060	265192_at	7.879	7.583	7.869	8.067	7.78	8.761	7.548	8.033	7.529	7.659	8.508	8.133	8.014	7.582	8.575	7.968	0.097
At1g05070	265193_at	7.375	7.693	7.836	7.256	8.052	7.78	8.048	7.914	7.827	8.177	7.983	7.765	7.534	8.242	6.313	7.72	0.068
At1g05100	265216_at	5.54	5.208	5.39	6.552	5.719	5.512	5.841	5.264	5.467	5.344	7.917	7.048	9.916	5.896	6.467	6.205	0.401
At1g05120	265191_at	7.163	6.492	6.519	7.049	6.529	6.857	6.894	6.364	6.696	6.409	7.029	7.313	7.679	7.121	9.191	7.02	0.253
At1g05140	264584_at	7.338	9.673	9.811	8.634	9.139	8.686	8.76	9.997	8.296	9.263	9.082	8.813	8.568	8.459	5.798	8.688	0.14
At1g05150	264568_at	8.193	7.988	7.889	9.566	8.275	8.172	8.527	7.544	8.646	8.103	6.899	8.052	8.291	8.45	6.803	8.093	0.165
At1g05160	264586_at	6.432	6.628	6.758	8.935	9.387	7.041	7.119	6.572	7.049	6.901	6.626	6.487	6.911	7.262	7.063	7.145	0.256
At1g05170	264583_at	6.821	6.519	6.361	6.755	7.162	8.459	6.918	6.536	6.631	6.931	7.143	7.897	9.101	6.87	6.668	7.118	0.233
At1g05180	264585_at	9.023	8.642	8.599	8.037	8.397	8.434	8.652	8.49	9.015	8.454	8.707	8.298	7.873	8.651	7.106	8.425	0.071
At1g05190	264575_at	7.138	11.225	11.209	7.261	10.15	9.787	10.433	11.095	9.506	11.469	8.511	8.473	7.474	10.665	5.523	9.328	0.2
At1g05200	264587_at	5.985	7.674	7.66	5.018	6.291	6.946	6.81	7.968	6.913	6.514	6.78	5.976	5.593	7.076	6.196	6.627	0.18
At1g05205	264579_at	9.39	7.906	8.291	8.587	8.874	8.401	8.824	7.945	8.947	8.614	8.646	8.678	8.539	8.895	7.832	8.558	0.095
At1g05210	264581_at	8.636	7.447	7.504	6.623	8.033	7.422	8.278	6.907	7.94	8.271	5.96	5.621	6.21	8.404	7.667	7.395	0.154
At1g05230	264582_at	5.761	8.042	7.543	7.693	8.53	6.73	7.639	7.526	7.055	7.573	6.833	7.859	6.574	8.005	7.016	7.359	0.147
At1g05260	264577_at	10.586	5.539	5.409	7.617	9.206	6.433	6.508	5.62	8.951	6.321	6.002	5.293	5.921	5.827	7.324	6.837	0.379
At1g05270	264566_at	6.748	6.744	6.825	6.29	6.267	7.322	6.661	6.99	6.238	7.071	7.264	7.291	6.993	6.676	6.395	6.785	0.079
At1g05280	264565_at	5.205	3.815	3.81	8.503	7.533	3.766	3.68	3.765	3.816	3.935	3.919	3.747	3.971	3.994	4.489	4.53	0.501
At1g05290	264564_at	3.404	3.47	3.443	3.717	3.42	3.413	3.835	3.398	3.315	3.358	3.474	3.346	3.46	3.316	6.358	3.648	0.457
At1g05300	264574_at	6.148	6.753	5.565	5.614	5.063	5.5	4.572	6.6	5.532	4.374	6.273	4.939	5.507	5.032	5.293	5.518	0.196
At1g05310	264573_at	5.809	5.486	5.886	4.787	4.496	7.486	4.603	5.709	6.82	5.443	5.11	5.348	5.057	4.888	5.793	5.515	0.282
At1g05330	264571_at	4.624	4.745	4.717	5.343	4.582	4.653	4.883	4.666	4.555	4.716	5.295	4.759	5.108	4.665	6.026	4.889	0.202
At1g05340	264580_at	9.746	7.06	6.029	11.687	9.739	8.231	5.921	6.824	5.682	5.419	11.361	9.492	10.099	5.204	4.92	7.828	0.354
At1g05350	264570_at	8.295	7.97	8.035	8.149	8.494	8.153	7.893	7.772	8.329	8.155	7.405	7.457	7.538	8.106	8.545	8.02	0.066
At1g05360	264576_at	8.581	7.8	7.72	7.717	8.053	8.025	8.607	7.508	8.071	8.46	8.144	8.445	8.776	8.624	10.336	8.324	0.209
At1g05370	264578_at	5.848	6.057	5.726	6.604	6.503	6.431	5.788	5.726	6.894	6.175	5.583	5.511	5.673	5.521	6.43	6.031	0.134
At1g05380	261383_at	7.949	7.855	7.646	8.42	7.688	8.115	7.847	7.629	7.802	7.821	8.235	8.213	8.885	8.021	10.269	8.16	0.22
At1g05385	261388_at	6.447	8.261	8.453	6.898	7.556	7.586	7.49	8.022	6.912	8.665	6.79	7.201	6.982	7.405	7.746	7.494	0.145
At1g05400	261380_at	5.439	5.4	5.447	5.624	5.297	5.637	5.151	5.394	5.477	5.331	5.535	5.325	5.749	5.035	7.005	5.523	0.227
At1g05410	261387_at	5.741	5.524	5.068	6.605	6.239	5.63	6.014	4.864	5.945	5.329	4.866	5.012	4.529	6.012	5.395	5.518	0.176
At1g05430	261386_at	7.849	8.088	8.297	7.923	8.007	8.132	8.186	8.45	7.994	8.255	8.239	8.217	8.066	8.035	6.976	8.048	0.051
At1g05440	261384_at	4.675	4.89	4.396	4.709	5.881	4.381	6.279	4.157	5.564	4.592	4.133	4.135	4.034	6.167	5.233	4.882	0.238
At1g05450	261385_at	5.246	4.801	4.842	10.406	5.679	4.569	5.919	4.815	5.309	5.099	5.759	9.045	6.007	9.512	5.843	6.19	0.434
At1g05460	261381_at	4.858	5.405	5.064	5.829	6.134	5.445	6.093	5.084	5.512	5.325	4.177	4.485	4.732	6.086	4.645	5.258	0.153
At1g05470	261382_at	5.91	5.428	4.967	4.676	4.712	6.262	5.912	4.569	6.057	5.594	4.223	6.128	5.178	5.919	4.631	5.344	0.157
At1g05500	263205_at	7.962	7.439	7.412	8.052	7.816	8.197	7.622	7.381	7.834	7.746	7.636	8.164	7.722	7.794	6.297	7.672	0.069
At1g05510	263175_at	5.22	5.409	5.593	12.951	6.589	5.266	5.19	5.714	5.245	5.502	5.587	5.495	5.716	5.222	7.397	6.14	0.564
At1g05520	263185_at	8.81	8.278	8.043	7.954	8.531	8.468	8.489	8.076	8.396	8.547	8.939	8.611	8.369	8.525	8.59	8.442	0.06
At1g05530	263176_at	3.939	3.591	3.598	3.593	3.468	3.555	3.457	3.528	3.494	3.65	3.706	3.563	3.678	3.478	4.415	3.648	0.186
At1g05540	263177_at	6.655	7.38	7.551	7.074	7.326	6.448	8.11	7.477	6.715	7.364	6.989	6.737	6.769	8.413	8.093	7.273	0.145
At1g05550	263178_at	5.001	4.999	5.14	5.121	5.068	4.902	5.114	5.047	4.976	5.173	5.082	4.845	4.927	4.992	5.442	5.055	0.076
At1g05560	263184_at	5.666	7.554	6.256	4.929	6.268	4.71	6.626	5.954	5.696	4.898	10.408	8.867	7.545	5.473	4.285	6.342	0.419
At1g05570	263183_at	10.043	7.924	8.308	7.697	8.496	10.237	8.893	8.507	9.319	8.455	9.006	7.8	7.543	8.192	6.538	8.464	0.186
At1g05575	263182_at	8.341	6.834	7.562	3.941	3.532	4.957	3.943	9.475	7.118	4.031	7.069	6.151	4.473	3.81	4.418	5.71	0.426
At1g05577	263233_at	4.378	4.264	4.349	4.457	4.237	4.181	4.741	4.413	4.195	4.267	4.366	4.31	4.817	4.277	8.083	4.622	0.459
At1g05590	263199_at	5.337	5.626	5.563	4.819	5.726	5.993	5.935	5.508	5.645	5.903	4.648	5.664	5.2	6.206	5.278	5.537	0.116
At1g05600	263200_at	6.344	6.832	6.654	5.975	6.267	6.469	6.552	6.718	6.398	6.632	6.275	5.603	5.658	6.807	5.154	6.289	0.085
At1g05610	263201_at	4.456	4.394	4.495	4.44	4.244	4.437	4.269	4.534	4.465	4.454	4.405	4.585	4.614	4.415	5.202	4.494	0.146
At1g05620	263180_at	9.839	7.967	8.227	8.421	8.57	8.61	8.777	7.918	9.463	8.838	9.392	8.554	8.672	8.774	8.702	8.715	0.122
At1g05630	263202_at	5.628	6.127	6.826	5.227	5.705	6.071	6.621	5.615	5.566	7.557	5.602	5.016	6.101	6.175	9.411	6.217	0.364
At1g05670	263230_at	4.478	4.694	4.456	4.346	4.056	4.47	4.688	4.575	4.389	4.785	4.688	4.799	4.511	4.862	4.768	4.571	0.064
At1g05680	263231_at	6.292	5.794	4.471	5.248	6.637	4.809	7.211	4.154	4.153	8.518	10.947	5.491	4.1	8.359	4.322	6.034	0.481
At1g05690	257451_at	5.489	6.28	6.535	6.235	5.794	6.546	6.066	7.004	5.923	6.163	7.147	5.583	5.623	5.462	6.823	6.178	0.145
At1g05700	263232_at	6.701	4.847	4.343	4.435	4.122	4.083	4.172	4.238	4.754	4.384	4.349	4.305	4.204	3.982	4.918	4.522	0.348
At1g05710	263179_at	8.735	6.807	7.481	6.546	7.384	8.423	8.56	7.486	9.782	7.428	8.991	7.789	6.482	8.72	5.908	7.768	0.221
At1g05720	263181_at	9.178	7.915	8.509	8.973	9.325	8.893	9.211	8.436	8.904	8.753	8.995	9.12	8.832	9.446	6.467	8.73	0.081
At1g05740	257452_at	4.023	4.129	4.271	4.161	4.104	4.176	4.051	4.128	4.08	4.135	4.195	4.076	4.074	4.092	4.453	4.143	0.075
At1g05750	261310_at	5.353	5.909	5.753	5.531	5.272	5.552	5.761	5.477	5.41	5.879	5.701	5.414	5.345	5.729	6.425	5.634	0.132
At1g05760	261256_at	7.143	6.3	6.537	5.021	5.677	7.449	5.848	6.115	6.624	6.318	6.099	7.052	6.48	5.721	5.874	6.284	0.168
At1g05770	261311_at	5.788	5.171	5.508	5.208	5.078	6.392	4.862	5.422	5.643	5.678	5.296	5.539	5.357	5.127	6.582	5.51	0.175
At1g05790	261312_at	7.562	7.802	7.702	8.516	7.534	7.695	7.935	7.954	7.502	7.66	8.298	8.875	9.05	7.636	10.75	8.165	0.258
At1g05800	261278_at	4.652	4.642	4.78	4.926	4.577	4.672	4.473	4.814	4.636	4.832	4.749	4.684	4.831	4.485	5.081	4.722	0.076
At1g05805	261254_at	7.845	7.873	8.45	6.004	7.016	8.808	7.589	8.315	7.716	8.213	8.161	8.092	7.873	7.583	6.359	7.726	0.132
At1g05810	261252_at	7.976	7.626	7.732	7.684	6.815	7.798	6.814	7.54	7.236	8.175	6.249	8.217	7.34	7.384	6.054	7.376	0.11
At1g05840	261253_at	8.488	7.993	8.281	8.826	8.426	8.692	8.111	8.338	7.989	7.993	8.786	9.206	8.697	8.273	8.618	8.448	0.088
At1g05850	261279_at	11.565	11.494	11.696	11.389	11.878	13.019	11.226	11.443	12.108	11.977	9.301	12.094	11.356	11.254	7.764	11.304	0.141
At1g05860	261280_at	5.305	5.305	5.476	5.644	5.705	5.718	5.522	5.206	5.241	5.488	4.586	5.816	5.275	5.383	5.183	5.39	0.078
At1g05880	261249_at	5.719	5.737	5.822	5.958	5.616	5.653	5.528	5.83	5.987	5.814	6.273	5.729	5.797	5.286	7.085	5.856	0.186
At1g05890	261250_at	7.615	7.104	6.868	7.347	6.422	7.53	7.075	6.849	7.025	6.676	7.768	7.895	7.546	6.9	6.928	7.17	0.098
At1g05900	261255_at	5.418	5.944	6.234	5.013	5.34	5.954	5.638	6.447	5.755	6.096	6.25	6.217	6.136	5.349	5.331	5.808	0.106
At1g05910	261257_at	7.865	7.826	7.629	8.876	8.435	7.693	8.339	7.545	7.973	7.634	7.901	7.566	7.674	8.433	8.779	8.011	0.104
At1g05920	261251_at	5.346	5.519	5.547	5.93	5.283	5.462	5.402	5.532	5.206	5.648	5.567	5.452	5.708	5.122	7.414	5.609	0.261
At1g05940	260927_at	9.26	9.218	9.349	8.738	9.168	9.227	9.079	9.653	9.191	9.071	9.63	9.333	9.297	8.847	9.039	9.207	0.05
At1g05950	260945_at	5.052	5.372	5.161	5.199	5.829	4.829	6.446	5.085	6.855	5.113	4.685	4.302	4.184	6.724	5.346	5.345	0.236
At1g05960	260961_at	8.089	7.75	7.387	7.524	6.674	7.447	7.284	7.26	7.812	7.099	6.82	7.467	9.185	7.024	11.428	7.75	0.345
At1g05990	260960_at	3.307	3.288	3.336	3.456	3.104	3.139	3.096	3.334	3.162	3.241	3.308	3.332	3.406	3.24	4.218	3.331	0.225
At1g06000	260955_at	8.888	8.569	7.673	9.554	7.783	6.534	9.989	7.744	8.607	9.074	7.044	6.879	6.318	9.252	4.852	7.917	0.222
At1g06010	260946_at	8.322	7.699	7.934	9.998	8.65	8.122	8.55	7.533	8.557	8.136	7.203	7.223	7.004	8.76	6.773	8.031	0.211
At1g06020	260947_at	4.258	4.395	4.381	4.558	4.539	4.329	4.224	4.437	4.316	4.5	4.226	4.397	4.378	5.312	4.826	4.472	0.17
At1g06040	260956_at	10.114	10.493	10.389	10.833	10.994	11.342	10.726	10.897	10.356	10.853	10.927	11.087	10.645	10.357	7.475	10.499	0.08
At1g06050	260959_at	7.379	6.988	7.074	8.2	7.682	7.428	7.125	7.275	6.881	7.085	8.44	8.682	8.667	6.698	10.266	7.725	0.265
At1g06060	260958_at	7.387	7.308	7.534	8.084	7.04	8.23	7.232	7.581	7.13	7.658	7.482	7.717	7.535	7.088	7.738	7.516	0.093
At1g06070	260953_at	7.324	7.157	6.996	8.269	7.775	7.123	7.93	6.699	7.396	7.274	7.107	7.603	7.476	8.163	6.534	7.388	0.114
At1g06080	260957_at	6.786	7.143	7.052	7.6	8.532	5.272	8.352	5.523	5.782	5.696	5.407	5.312	5.625	8.736	7.262	6.672	0.253
At1g06100	260948_at	4.866	6.541	5.527	5.18	4.953	4.907	5.071	5.126	4.636	5.59	4.711	4.881	5.037	5.597	5.711	5.222	0.216
At1g06110	260949_at	9.262	8.613	8.577	9.726	8.432	9.04	8.724	8.673	8.948	8.809	8.363	8.731	8.635	8.876	7.987	8.76	0.106
At1g06130	260954_at	6.805	7.185	7.417	7.71	6.931	7.067	6.94	7.669	6.964	6.888	7.933	6.833	6.396	7.061	6.763	7.104	0.112
At1g06140	260952_at	4.978	5.237	5.281	5.043	4.861	4.927	5.001	5.455	5.111	5.271	5.325	5.244	5.347	5.104	6.046	5.215	0.147
At1g06150	260951_at	4.828	5.184	5.204	4.916	5.066	4.798	5.143	4.858	4.973	5.312	4.941	4.761	4.438	5.14	5.248	4.987	0.066
At1g06160	260783_at	5.532	5.982	5.755	4.584	4.229	5.605	4.221	5.45	7.436	4.631	4.763	4.574	4.477	4.448	4.877	5.104	0.336
At1g06170	257491_at	3.651	3.579	3.56	3.51	3.734	3.731	6.149	3.477	3.817	3.702	3.371	3.373	3.567	3.483	3.945	3.777	0.413
At1g06180	260784_at	6.474	7.057	5.515	6.373	6.438	5.248	6.417	5.047	6.291	5.93	7.014	7.326	6.682	6.692	5.48	6.266	0.155
At1g06190	260793_at	6.365	8.786	8.69	7.739	8.201	7.125	7.789	8.326	7.397	9.11	6.983	6.534	5.824	8.226	5.473	7.505	0.189
At1g06200	260785_at	9.584	9.098	9.254	9.578	9.008	9.174	9.264	9.271	9.169	9.133	9.442	9.696	9.055	9.549	7.329	9.174	0.058
At1g06210	260794_at	7.996	7.521	7.414	8.61	8.003	7.878	8.233	7.397	7.494	7.784	8.428	9.067	8.597	8.632	7.129	8.012	0.125
At1g06225	260795_at	3.373	3.162	3.211	3.282	3.161	3.148	3.119	3.2	3.222	3.256	3.276	3.159	3.222	3.141	3.654	3.239	0.122
At1g06230	260787_at	7.991	7.974	7.606	9.525	8.15	7.986	8.39	7.321	7.874	7.485	8.275	8.346	8.433	8.358	7.947	8.111	0.159
At1g06240	260790_at	6.804	7.787	7.819	7.019	7.434	7.098	7.245	8.042	7.139	7.881	6.803	6.513	6.399	7.372	6.875	7.215	0.11
At1g06250	260791_at	3.776	3.998	4.036	4.024	3.941	3.853	6.31	4.026	3.763	4.15	4.004	3.997	3.993	4.002	4.803	4.178	0.362
At1g06260	260788_at	4.895	4.928	5.037	5.129	5.121	4.872	8.8	5.039	4.86	4.974	4.796	4.981	4.818	4.729	5.465	5.23	0.435
At1g06270	260792_at	6.314	6.13	6.069	6.838	6.371	6.155	6.477	5.94	6.488	6.285	6.386	6.44	6.061	6.44	6.24	6.309	0.083
At1g06310	259419_at	4.841	4.525	4.617	4.733	4.654	4.494	4.557	4.6	4.389	4.594	4.62	4.633	4.646	4.432	5.344	4.645	0.14
At1g06320	259389_at	5.602	5.337	5.564	6.041	5.326	5.322	5.304	5.787	5.282	5.612	5.38	5.301	5.562	5.283	6.638	5.556	0.175
At1g06340	259390_at	4.2	4.353	4.419	4.327	4.551	4.641	4.296	4.715	4.256	5.427	4.266	4.375	4.406	4.319	5.088	4.509	0.181
At1g06380	259392_at	7.153	7.169	6.955	7.144	6.852	6.663	7.271	6.69	7.184	6.984	6.757	6.484	6.027	7.324	6.461	6.875	0.066
At1g06390	259396_at	8.528	8.729	8.642	8.091	8.481	8.805	8.729	8.453	8.375	8.709	8.021	8.172	8.095	8.715	7.581	8.408	0.048
At1g06400	259395_at	9.916	9.322	9.517	9.91	9.296	9.771	9.49	9.572	9.761	9.267	10.486	11.101	10.368	9.545	6.399	9.581	0.147
At1g06410	259393_at	9.345	9.661	9.492	9.274	8.629	9.269	9.34	9.606	9.101	9.117	9.746	10.102	9.724	9.144	8.363	9.328	0.082
At1g06420	259394_at	4.289	3.887	3.519	3.976	5.497	4.824	7.175	3.236	6.463	4.139	3.285	3.459	3.356	7.287	3.639	4.535	0.405
At1g06430	262626_at	6.783	9.693	9.182	9.33	9.094	8.729	8.65	9.951	7.259	8.772	11.31	10.393	10.451	7.611	4.689	8.793	0.238
At1g06440	262625_at	4.455	4.616	4.535	4.146	4.226	4.303	4.361	4.68	4.359	4.353	4.512	4.675	4.173	4.537	4.722	4.444	0.063
At1g06450	262624_at	6.203	6.281	5.709	6.948	6.947	6.45	7.53	5.527	6.587	6.491	6.256	6.417	6.727	7.491	8.695	6.684	0.248
At1g06460	262629_at	5.157	10.085	10.552	5.283	8.88	9.981	8.21	11.021	7.782	9.469	10.062	10.431	9.267	7.867	8.108	8.81	0.215
At1g06470	262623_at	8.173	7.904	8.168	7.378	8.022	9.506	8.137	8.082	8.408	8.337	7.871	8.119	7.649	7.984	7.218	8.064	0.163
At1g06490	262628_at	6.848	6.257	6.376	6.654	6.147	7.049	6.139	6.182	7.05	6.655	5.993	6.24	6.167	6.078	7.135	6.465	0.101
At1g06500	262631_at	6.43	6.271	6.743	6.899	7.081	7.163	6.992	6.526	7.273	6.326	5.679	5.839	5.254	7.08	4.242	6.387	0.131
At1g06510	262622_at	5.594	7.27	7.531	6.079	6.476	6.231	6.181	7.613	5.975	7.242	6.639	5.815	5.587	6.261	5.693	6.412	0.169
At1g06520	262630_at	5.775	5.198	5.047	7.83	8.217	5.576	7.666	5.51	6.906	5.047	8.87	10.224	8.468	9.992	5.659	7.066	0.331
At1g06530	262621_at	9.031	9.261	9.058	8.896	9.055	9.062	8.964	8.88	9.243	8.909	9.235	8.841	8.691	9.094	6.769	8.866	0.046
At1g06540	262620_at	5.267	5.338	4.994	5.63	6.398	5.857	5.766	5.058	5.037	5.025	5.312	5.39	9.072	5.959	11.873	6.132	0.518
At1g06550	262619_at	9.296	8.09	7.335	7.069	9.064	9.953	9.364	7.24	8.7	8.556	7.268	8.446	8.144	9.386	4.792	8.18	0.191
At1g06560	262618_at	6.731	6.657	6.448	5.304	6.019	6.374	6.632	6.045	6.815	6.607	5.452	5.143	4.897	6.802	5.444	6.091	0.114
At1g06570	262635_at	8.096	9.163	7.98	9.84	8.999	8.489	8.208	8.576	6.625	8.182	11.125	10.584	9.971	7.54	5.236	8.574	0.246
At1g06580	262627_at	4.226	4.283	4.384	4.164	4.309	4.631	4.402	4.301	4.257	4.475	4.286	4.615	4.198	4.433	4.271	4.349	0.065
At1g06590	262617_at	6.453	6.219	6.042	5.99	6.141	6.059	6.593	5.983	6.579	6.35	5.981	5.742	5.591	6.691	6.064	6.165	0.084
At1g06620	262616_at	7.277	5.492	4.972	4.187	3.899	5.013	5.163	5.427	6.14	4.906	7.035	4.743	5.624	5.504	4.189	5.305	0.29
At1g06630	262633_at	7.116	6.874	6.753	8.208	7.231	7.14	7.16	6.856	7.015	6.931	6.57	7.328	6.66	7.563	6.527	7.062	0.15
At1g06640	262637_at	11.261	9.217	9.626	7.102	7.976	10.596	8.664	9.29	11.594	9.007	8.503	7.749	7.411	8.333	5.194	8.768	0.261
At1g06650	262638_at	6.958	8.951	9.144	6.675	8.125	8.279	7.585	9.688	7.764	8.358	9.743	8.64	8.154	7.482	4.877	8.028	0.189
At1g06670	262636_at	7.845	8.01	7.367	7.852	7.569	7.56	8.002	7.058	7.969	7.545	7.532	7.43	7.336	8.321	7.538	7.662	0.085
At1g06680	262632_at	8.072	13.042	13.125	10.157	12.709	12.773	12.525	13.158	11.998	12.998	11.813	11.654	11.18	12.596	6.848	11.643	0.123
At1g06690	262634_at	6.701	8.726	8.828	7.547	8.366	7.655	8.221	9.371	7.314	9.152	9.767	8.955	8.716	7.842	7.97	8.342	0.156
At1g06700	260835_at	9.591	9.283	9.204	9.033	9.187	9.859	9.504	9.223	9.579	9.757	9.163	9.854	10.85	9.443	12.063	9.706	0.209
At1g06710	260826_at	5.18	5.36	5.214	5.058	4.806	5.069	5.443	5.187	5.307	5.259	5.289	5.11	5.031	5.355	5.512	5.212	0.058
At1g06720	260824_at	7.302	7.072	6.339	6.889	6.259	6.313	7.21	5.518	7.43	6.26	5.96	5.896	5.181	7.309	5.091	6.402	0.148
At1g06730	260834_at	5.692	6.013	5.773	5.056	5.826	5.451	6.031	5.671	5.722	5.969	5.297	5.285	5.089	5.861	6.235	5.665	0.098
At1g06750	260828_at	3.963	4.047	4.025	4.101	4.052	3.941	4.16	4.066	3.947	4.035	3.974	4.269	6.331	4.045	9.583	4.569	0.561
At1g06760	260830_at	10.565	10.03	9.857	10.346	10.437	10.457	10.862	9.713	10.212	9.68	9.683	11.226	10.241	10.705	7.174	10.079	0.109
At1g06770	260823_at	6.216	6.268	6.46	7.111	6.594	6.339	6.929	6.311	6.242	6.623	6.458	6.368	7.977	6.776	10.074	6.85	0.343
At1g06780	260832_at	8.523	7.061	6.934	8.898	8.075	7.793	7.576	6.87	7.704	6.586	8.155	8.666	8.429	7.211	7.865	7.756	0.137
At1g06790	260822_at	8.22	8.229	8.266	8.288	8.227	7.958	8.284	8.245	8.438	8.477	7.744	7.518	7.592	8.524	8.029	8.136	0.049
At1g06800	260833_at	6.525	6.619	6.127	5.993	5.775	5.531	5.527	6.153	6.468	6.074	5.528	5.815	5.685	5.807	6.766	6.026	0.117
At1g06820	260821_at	7.291	8.47	8.578	7.563	7.765	7.906	8.032	8.501	7.924	8.535	8.066	8.025	7.65	7.898	6.336	7.903	0.084
At1g06830	260831_at	6.883	8.753	9.188	5.67	5.339	8.41	6.629	10.179	9.735	6.213	9.23	7.741	7.599	5.251	6.289	7.541	0.278
At1g06840	260820_at	8.476	7.385	6.626	6.532	5.93	7.453	6.722	6.601	7.981	6.344	6.247	8.288	7.864	6.887	7.22	7.104	0.174
At1g06850	260819_at	6.942	6.183	6.243	5.324	6.2	7.175	6.326	6.009	6.574	7.115	5.095	6.147	5.981	6.057	7.84	6.347	0.204
At1g06890	260818_at	9.537	8.798	8.842	8.751	8.686	9.543	9.124	8.719	9.227	9.161	8.766	8.948	10.174	9.157	11.7	9.276	0.222
At1g06900	260817_at	8.76	8.473	8.235	7.991	8.055	8.251	8.228	8.116	8.677	8.491	7.512	7.501	7.284	8.534	7.227	8.089	0.082
At1g06930	260816_at	7.14	6.284	6.333	6.44	5.986	5.986	5.865	6.285	6.087	6.351	6.1	6.107	6.313	6.09	7.791	6.344	0.199
At1g06950	260815_at	8.638	10	9.656	8.884	9.21	8.231	9.5	9.351	9.198	9.901	8.144	8.57	8.242	9.837	6.514	8.925	0.115
At1g06960	256052_at	7.101	7.128	7.55	7.934	8.076	7.534	7.968	7.372	7.438	7.843	6.296	6.236	6.015	8.048	6.979	7.301	0.103
At1g06970	256051_at	4.418	4.588	4.602	4.672	4.508	4.487	4.565	4.776	4.423	4.608	4.656	4.636	7.626	4.386	9.706	5.11	0.507
At1g06980	256066_at	5.806	6.196	6.08	5.792	5.584	6.2	5.843	6.128	5.929	6.351	5.605	7.366	7.591	5.636	6.221	6.155	0.203
At1g06990	256059_at	4.08	4.082	4.203	4.412	4.056	3.995	6.414	4.3	4.095	4.044	4.082	4.132	4.145	3.917	5.519	4.365	0.342
At1g07000	256050_at	8.464	8.133	8.81	5.555	6.307	7.55	6.556	9.323	7.711	7.542	9.282	6.784	6.733	5.835	6.217	7.387	0.223
At1g07010	256049_at	5.958	9.31	9.174	8.092	8.719	8.76	8.679	9.761	8.464	9.055	9.768	8.418	7.988	7.905	6.633	8.446	0.145
At1g07020	256064_at	8.549	7.627	7.751	7.33	7.952	8.263	8.096	7.46	8.043	7.789	7.256	6.802	6.963	7.882	7.334	7.673	0.11
At1g07025	256048_at	5.158	5.187	5.406	5.302	5.015	5.011	4.897	5.737	5.181	5.488	5.118	5.236	5.334	5.118	6.933	5.341	0.246
At1g07030	256055_at	7.11	6.819	6.568	7.559	7.015	6.407	6.968	6.479	6.641	6.772	7.361	6.598	6.852	7.011	7.79	6.93	0.118
At1g07040	256061_at	8.76	8.632	8.737	10.932	10.132	10.207	9.545	9.044	8.429	9.315	11.2	11.189	10.991	9.4	8.712	9.682	0.145
At1g07050	256060_at	3.536	6.533	7.169	3.745	3.496	4.823	5.334	7.382	3.577	6.669	4.329	5.815	7.341	5.386	4.342	5.298	0.302
At1g07060	256047_at	4.414	4.547	4.6	4.441	4.232	4.235	4.409	4.745	4.319	4.655	4.546	4.48	4.778	4.327	6.924	4.643	0.353
At1g07070	256065_at	8.834	7.954	7.985	7.644	8.567	7.942	8.51	7.038	8.657	8.299	5.55	5.603	5.427	8.997	7.098	7.607	0.166
At1g07080	256034_at	9.963	9.973	10.227	11.452	10.808	10.495	9.865	10.384	9.925	9.934	10.489	10.474	10.197	9.969	9.17	10.222	0.115
At1g07090	256062_at	8.559	7.574	7.498	7.906	9.969	9.077	7.035	7.132	9.492	6.558	5.872	5.405	5.889	8.052	6.412	7.495	0.266
At1g07110	256036_at	8.543	10.015	10.211	8.725	9.295	9.442	9.265	10.419	8.812	10.065	9.77	9.499	9.214	9.189	8.512	9.398	0.105
At1g07120	256054_at	3.672	3.672	3.684	3.719	5.335	7.611	3.769	3.69	3.82	3.701	3.675	3.556	3.741	3.725	3.893	4.084	0.497
At1g07130	256063_at	5.57	5.365	5.176	5.24	5.06	5.447	5.004	5.269	4.975	5.193	5.383	5.578	5.126	5.033	5.659	5.272	0.073
At1g07140	256035_at	11.351	10.87	10.881	9.655	10.276	11.401	10.641	10.777	11.111	11.097	10.461	10.295	10.474	10.826	9.315	10.629	0.073
At1g07150	256045_at	4.689	4.717	4.653	6.519	4.176	4.272	4.288	4.835	4.412	4.474	4.803	5.056	4.722	4.3	4.899	4.721	0.296
At1g07160	256044_at	4.419	5.174	4.647	4.745	4.317	4.253	4.234	4.996	4.266	4.576	4.694	4.636	4.774	4.273	6.449	4.697	0.291
At1g07170	256067_at	9.232	8.613	8.728	9.2	8.491	8.973	8.919	8.536	9.206	8.438	8.402	8.575	7.978	9.194	7.577	8.671	0.065
At1g07180	256057_at	4.438	8.956	8.44	7.503	7.963	6.751	6.954	9.053	5.308	8.68	8.55	5.057	4.53	5.332	5.119	6.842	0.262
At1g07190	256056_at	3.343	3.395	3.376	3.395	3.323	3.417	3.273	3.341	3.325	3.36	3.368	3.335	3.388	3.264	3.633	3.369	0.078
At1g07210	256043_at	7.605	7.067	7.128	6.427	6.829	6.994	7.42	6.933	7.481	7.19	6.714	6.407	6.586	7.776	9.121	7.179	0.228
At1g07220	256042_at	6.337	6.47	6.881	5.98	6	6.94	7.137	7.063	7.273	6.814	7.203	7.509	8.631	8.029	8.36	7.108	0.189
At1g07230	256041_at	7.746	7.837	7.909	8.571	8.357	8.857	8.274	7.994	7.633	7.89	8.608	9.15	9.41	8.871	6.805	8.261	0.131
At1g07240	256058_at	8.211	7.88	7.642	6.548	5.629	7.367	6.311	7.672	8.037	6.994	6.849	7.976	8.012	6.042	6.385	7.17	0.136
At1g07250	256033_at	8.72	8.998	8.965	8.353	9.289	9.1	8.732	9.38	8.276	8.792	9.749	9.777	8.925	8.029	7.191	8.818	0.105
At1g07260	256053_at	7.18	4.631	4.433	6.343	5.055	4.387	4.639	4.437	7.312	4.456	4.105	4.004	4.129	4.321	4.985	4.961	0.345
At1g07270	256040_at	4.815	4.806	4.872	5.052	4.775	4.684	4.994	4.836	4.762	4.796	4.76	4.601	5.197	4.858	6.514	4.955	0.256
At1g07280	261075_at	4.801	8.895	9.068	9.265	8.786	7.796	7.621	9.759	5.911	8.14	8.603	8.238	8.029	6.29	6.637	7.856	0.209
At1g07290	261074_at	5.577	4.984	5.172	4.959	5.141	5.086	5.071	5.425	5.151	5.288	5.015	5.042	5.255	4.913	6.118	5.213	0.159
At1g07300	261073_at	5.962	5.164	5.524	5.571	5.326	6.862	5.04	6.135	5.158	5.046	6.685	6.094	5.658	5.286	4.716	5.615	0.195
At1g07310	261083_at	9.404	9.134	9.078	10.165	9.254	9.468	8.947	9.027	8.753	9.054	9.16	9.681	9.634	8.622	9.555	9.262	0.095
At1g07320	261078_at	8.036	11.637	11.506	8.22	10.428	9.903	10.95	11.293	9.768	11.849	8.155	8.657	8.397	11.246	5.526	9.705	0.194
At1g07330	257489_at	4.887	5.065	5.055	5.361	5.158	4.92	5.16	4.983	4.802	5.23	5.225	5.08	8.338	5.012	10.926	5.68	0.514
At1g07340	261072_at	4.152	4.127	4.286	4.421	4.181	4.048	6.377	4.222	3.993	4.354	3.986	4.084	4.48	4.024	9.329	4.671	0.535
At1g07350	261081_at	9.551	8.795	8.222	8.094	8.55	8.734	8.479	8.289	9.068	8.128	9.125	10.027	9.677	9.051	8.921	8.847	0.126
At1g07360	261082_at	8.543	8.455	8.19	9.116	8.868	8.213	8.648	8.094	8.218	8.399	8.202	8.231	8.101	8.759	8.875	8.461	0.077
At1g07370	261080_at	8.835	8.283	8.143	6.714	9.028	7.509	9.215	7.232	9.362	8.126	5.736	5.961	6.265	9.4	7.482	7.819	0.18
At1g07380	261071_at	7.589	6.542	6.404	7.596	6.937	7.997	6.174	6.562	7.615	6.46	7.17	6.919	7.442	6.088	6.084	6.905	0.146
At1g07390	261070_at	5.226	6.743	5.867	5.949	5.52	6.378	6.172	5.801	5.774	6.005	8.056	8.254	7.759	6.206	6.491	6.413	0.239
At1g07410	261069_at	6.841	5.376	5.722	6.379	6.622	7.327	6.474	5.666	6.18	6.379	5.824	5.897	7.213	6.157	9.915	6.531	0.366
At1g07420	261076_at	9.209	8.308	8.577	9.968	8.761	8.893	8.635	8.429	8.476	8.852	8.509	9.074	8.752	8.646	8.113	8.747	0.131
At1g07430	261077_at	4.329	4.546	4.882	8.963	6.785	6.698	6.169	4.448	4.29	5.699	9.245	8.439	9.626	7.662	5.002	6.452	0.353
At1g07440	261084_at	5.125	8.989	9.633	5.348	8.675	9.104	9.298	9.475	7.766	10.077	8.752	9.08	8.395	9.62	5.892	8.349	0.184
At1g07450	261068_at	5.241	6.521	6.191	5.862	7.4	6.646	7.954	6.328	5.389	9.665	7.366	8.654	8.121	8.411	6.516	7.084	0.286
At1g07460	261067_at	3.865	3.813	3.93	4.096	3.713	3.688	3.717	3.841	3.76	3.885	3.914	3.686	3.889	3.64	4.395	3.855	0.132
At1g07485	261066_at	3.288	3.285	3.518	3.399	3.301	3.644	3.423	3.288	3.358	3.727	3.158	3.413	3.389	3.446	3.618	3.417	0.089
At1g07500	261065_at	5.779	4.832	4.929	9.615	4.782	5.787	4.491	5.147	5.009	4.797	5.004	5.042	4.995	4.495	6.714	5.428	0.467
At1g07510	261064_at	8.621	8.194	7.971	9.081	8.793	8.461	8.992	7.944	8.226	8.035	9.426	9.41	9.055	8.898	9.492	8.707	0.089
At1g07520	261063_at	7.048	6.13	6.048	5.957	5.596	6.04	5.884	6.267	5.724	5.411	6.572	6.665	6.173	5.946	6.284	6.116	0.142
At1g07530	261062_at	7.898	7.535	7.175	9.067	7.519	7.79	7.735	7.069	7.236	7.202	8.05	7.726	7.415	7.698	4.8	7.461	0.19
At1g07540	261061_at	4.997	5.071	5.144	6.247	5.019	4.92	5.512	5.063	4.897	5.175	5.18	4.863	5.272	4.793	8.819	5.398	0.416
At1g07550	261091_at	4.438	3.861	3.832	3.878	3.656	3.809	3.659	4.005	3.67	3.953	3.932	3.963	3.912	3.75	4.778	3.94	0.188
At1g07560	261090_at	7.29	4.532	4.516	4.649	4.25	4.382	4.188	4.566	4.475	4.504	4.461	4.449	4.236	4.169	5.613	4.685	0.383
At1g07570	261089_at	6.568	8.166	6.957	7.881	7.695	7.361	8.43	6.736	7.234	7.785	7.125	7.595	7.031	8.355	6.28	7.413	0.129
At1g07610	261410_at	13.004	10.66	10.241	10.364	9.82	9.089	7.676	11.888	12.029	6.631	11.52	9.862	12.123	7.471	5.286	9.844	0.26
At1g07615	261435_at	6.142	6.083	5.812	6.509	5.856	5.639	6.172	5.621	6.117	5.779	5.488	5.439	5.325	6.557	6.151	5.913	0.105
At1g07630	261413_at	7.83	7.598	7.135	7.217	7.058	7.582	6.994	7.34	7.298	7.374	8.605	7.374	7.137	7.117	5.185	7.256	0.168
At1g07640	261409_at	7.594	7.887	7.963	6.444	7.256	6.82	7.323	8.872	6.967	6.377	9.633	8.643	7.97	7.071	5.688	7.501	0.237
At1g07650	261434_at	7.103	8.614	8.809	6.631	7.299	8.786	8.369	8.173	8.398	8.729	8.011	7.771	7.237	8.743	6.225	7.927	0.107
At1g07680	261432_at	4.521	4.531	4.75	4.87	4.639	4.49	4.336	4.76	4.423	4.611	4.752	4.573	4.911	4.393	5.739	4.687	0.197
At1g07690	261466_at	4.739	4.445	4.475	4.604	5.203	4.617	4.256	4.362	4.432	4.496	4.598	4.309	4.28	4.084	5.255	4.544	0.145
At1g07700	261417_at	6.799	9.37	9.682	8.269	9.321	9.591	8.861	10.151	8.914	9.468	10.215	9.425	9.423	8.638	8.138	9.084	0.119
At1g07705	261465_at	7.154	7.261	7.317	7.324	7.128	7.4	7.512	7.237	7.325	7.651	7.555	7.468	7.174	7.804	6.544	7.324	0.066
At1g07720	261420_at	4.591	8.291	8.599	5.57	9.027	7.699	7.207	8.586	7.937	6.712	8.112	7.218	7.386	6.598	5.177	7.247	0.211
At1g07745	261437_at	5.338	5.626	5.757	5.746	5.229	5.52	5.564	5.97	5.526	5.823	5.585	5.372	5.456	5.585	7.349	5.696	0.241
At1g07750	261415_at	10.335	8.45	8.897	10.242	11.29	10.891	10.262	9.209	9.679	10.201	9.882	10.176	10.855	10.824	10.06	10.084	0.115
At1g07770	261416_at	12.258	11.803	11.653	11.814	12.058	11.796	12.26	11.142	12.451	12.068	10.307	10.289	9.956	12.485	9.206	11.436	0.09
At1g07790	261411_at	8.723	8.532	8.119	8.185	9.381	7.594	9.958	7.356	8.548	8.002	7.251	7.659	7.512	9.635	6.576	8.202	0.189
At1g07795	261414_at	7.345	6.491	6.647	6.529	6.787	6.652	7.579	6.595	6.529	6.713	6.494	6.547	6.831	6.26	8.782	6.852	0.235
At1g07830	261418_at	9.189	8.228	8.097	8.565	8.434	7.817	9.068	7.663	8.904	8.201	7.502	7.189	6.566	9.372	7.29	8.139	0.141
At1g07840	261419_at	7.624	7.691	7.464	7.767	7.456	7.418	7.49	7.367	7.614	7.499	6.903	7.157	7.18	7.804	7.242	7.445	0.049
At1g07850	261462_at	4.475	4.698	4.833	4.96	4.589	4.501	5.191	4.943	4.56	4.567	4.666	4.518	4.626	4.55	8.295	4.931	0.434
At1g07880	261460_at	6.226	5.479	5.488	4.428	4.542	6.746	5.691	5.113	9.112	5.724	4.651	4.264	4.217	4.911	5.301	5.46	0.43
At1g07890	261412_at	12.839	12.328	12.215	10.101	12.357	12.356	12.628	12.377	12.62	12.475	13.281	12.288	12.111	12.485	10.806	12.218	0.086
At1g07910	260677_at	6.067	6.125	6.133	6.39	6.007	6.046	6.223	6.006	6.059	6.43	6.062	7.113	6.388	6.402	6.835	6.286	0.125
At1g07960	257495_at	9.021	7.899	7.93	8.399	8.23	8.279	8.448	7.685	8.448	8.185	8.282	8.366	8.328	8.483	7.729	8.247	0.092
At1g07970	260678_at	7.894	7.964	7.716	8.247	7.922	7.542	8.393	7.558	8.078	8.085	7.312	7.001	6.96	8.594	7.503	7.785	0.101
At1g07980	260622_at	6.688	6.442	6.467	7.202	6.693	6.692	6.619	6.328	6.524	6.077	6.4	6.356	5.938	6.634	6.552	6.507	0.103
At1g07990	260679_at	7.704	7.285	7.297	7.611	7.41	7.677	7.431	7.371	7.516	7.102	7.954	8.019	7.7	7.33	6.728	7.476	0.073
At1g08030	260647_at	7.365	7.048	7.01	6.401	6.848	7.692	7.709	7.25	7.385	7.096	7.804	7.874	8.75	7.592	10.743	7.638	0.31
At1g08040	260626_at	8.286	7.816	8.21	9.086	8.771	9.253	8.969	8.058	8.887	8.582	8.176	8.926	8.949	8.929	9.583	8.699	0.099
At1g08050	260648_at	6.416	5.873	6.145	7.416	5.513	5.62	5.609	6.615	5.145	5.999	8.646	5.956	6.262	4.732	6.496	6.163	0.308
At1g08060	260625_at	7.091	7.398	7.325	8.221	7.445	7.276	7.458	7.267	7.072	7.337	7.457	7.795	7.733	7.57	8.76	7.547	0.148
At1g08065	260621_at	3.926	3.934	4.014	4.073	4.051	3.865	5.252	4.109	3.822	3.983	3.938	4.023	4.374	3.668	5.607	4.176	0.273
At1g08070	260620_at	3.829	4.122	4.019	3.955	3.742	3.873	4.061	3.945	3.898	4.118	4.016	4.083	3.998	4.174	4.585	4.028	0.13
At1g08080	260649_at	4.449	4.653	4.857	4.699	4.56	4.974	4.419	4.98	4.502	4.917	4.693	4.672	4.728	4.48	5.907	4.766	0.207
At1g08090	260623_at	5.556	5.203	5.349	5.455	4.804	5.029	4.7	5.955	6.038	5.014	5.142	4.962	5.162	4.726	6.49	5.306	0.196
At1g08100	260624_at	4.823	4.692	4.833	5.009	4.736	4.823	4.72	4.842	4.728	4.933	4.887	4.859	4.767	4.756	6.189	4.906	0.222
At1g08110	260619_at	9.955	10.026	10.143	8.766	9.628	10.242	9.833	10.132	10.145	9.817	9.777	10.043	9.715	10.136	7.128	9.699	0.057
At1g08130	261810_at	7.654	7.502	7.239	8.042	7.91	7.093	8.144	6.84	7.563	7.595	6.823	7.163	7.187	8.254	9.224	7.616	0.187
At1g08135	261816_at	4.764	4.912	4.947	5.046	4.85	4.811	4.844	4.947	4.709	5.035	5.152	5.072	7.148	4.812	9.873	5.395	0.486
At1g08170	261755_at	4.68	4.88	4.878	8.285	4.686	4.754	4.752	5.108	4.667	4.767	4.861	4.785	5.533	4.753	7.895	5.286	0.388
At1g08180	261817_at	5.343	5.208	5.032	6.074	5.208	5.683	5.284	4.841	5.945	5.419	5.259	7.173	6.216	4.997	4.573	5.484	0.252
At1g08190	261783_at	9.535	9.208	9.071	8.505	8.562	9.526	8.89	9.163	9.57	9.379	8.614	9.827	9.955	8.94	10.349	9.273	0.111
At1g08210	261757_at	8.049	8.046	7.935	8.484	7.6	8.067	8.232	7.475	8.592	7.807	7.695	7.886	7.425	8.375	6.299	7.864	0.091
At1g08220	261784_at	7.858	7.359	7.305	7.706	7.09	7.042	7.386	7.233	7.667	7.337	7.263	7.198	6.941	7.693	8.11	7.413	0.092
At1g08230	261785_at	4.965	6.32	5.327	5.429	4.554	5.097	6.379	5.813	6.464	5.48	8.149	7.682	5.672	6.118	4.599	5.87	0.3
At1g08250	261758_at	7.991	7.656	6.697	8.142	7.548	8.65	7.494	7.271	7.658	6.814	8.709	6.67	6.188	6.719	6.552	7.384	0.163
At1g08270	261812_at	3.537	3.498	3.513	3.864	3.687	3.848	3.572	3.595	3.549	3.537	3.86	3.933	3.666	3.469	5.205	3.756	0.298
At1g08280	261813_at	7.48	6.732	6.22	5.835	7.512	7.769	7.012	5.971	7.524	6.961	5.88	7.427	7.537	6.725	5.052	6.776	0.137
At1g08310	261814_at	6.52	5.268	4.3	4.533	4.272	4.021	4.253	4.625	4.544	4.253	6.85	6.712	4.623	4.092	5.007	4.925	0.301
At1g08315	261756_at	8.09	7.878	7.681	7.801	7.195	7.681	6.868	8.186	7.439	6.721	8.589	9.123	8.069	6.722	7.348	7.693	0.168
At1g08320	261815_at	9.405	5.963	5.632	8.052	6.2	5.655	7.322	5.634	6.194	5.671	5.402	5.495	5.698	5.389	7.022	6.316	0.352
At1g08340	261809_at	7.19	5.7	5.649	7.31	7.07	10.494	6.25	5.494	6.309	6.017	5.745	6.172	7.145	5.668	6.47	6.579	0.4
At1g08350	261747_at	7.712	6.54	6.314	6.086	7.252	6.558	6.987	6.136	6.818	6.754	5.589	5.625	5.701	7.224	4.728	6.402	0.182
At1g08360	261694_at	11.327	10.777	10.687	10.848	11.167	10.499	11.418	10.178	11.515	10.945	9.57	9.451	9.068	11.739	8.495	10.512	0.112
At1g08370	261693_at	8.812	8.344	8.117	9.358	8.929	8.8	8.546	7.922	8.218	8.314	8.609	8.822	8.719	8.654	8.462	8.575	0.09
At1g08380	261746_at	6.894	12.969	13.077	9.64	12.724	12.657	12.221	13.149	11.74	13.021	11.456	11.442	10.352	12.115	6.56	11.334	0.148
At1g08390	261742_at	6.148	6.591	6.85	7.273	6.999	6.765	6.942	7.035	6.59	7.212	6.244	6.038	5.867	7.088	6.392	6.669	0.089
At1g08410	245227_s_at	5.564	5.815	5.714	5.35	4.814	6.061	5.836	5.837	6.051	5.851	5.453	4.606	4.084	6.709	5.961	5.58	0.18
At1g08430	257481_at	7.707	4.036	4.359	3.903	3.806	4.015	3.828	3.699	4.443	3.821	3.848	3.969	3.783	3.661	4.179	4.204	0.487
At1g08450	261692_at	8.417	8.768	9.876	6.37	7.574	9.431	8.634	9.996	9.283	9.483	11.262	8.943	7.978	8.063	4.848	8.595	0.254
At1g08460	261720_at	8.682	8.297	8.651	9.26	8.605	9.055	8.249	9.047	8.4	8.517	9.326	8.79	9.119	8.361	10.314	8.845	0.153
At1g08470	261696_at	7.956	7.864	8.077	8.06	8.644	8.572	8.642	7.891	8.204	8.948	8.414	8.342	7.914	8.225	6.657	8.161	0.094
At1g08480	261721_at	10.328	9.288	9.554	9.759	9.71	9.572	9.938	9.581	10.135	9.421	10.139	9.941	9.712	9.908	8.98	9.731	0.062
At1g08490	261744_at	7.366	8.648	8.555	8.179	7.977	7.96	7.999	8.395	7.466	8.64	8.8	8.442	8.057	7.639	7.756	8.125	0.082
At1g08500	261745_at	8.719	6.316	6.179	7.507	5.476	6.945	5.802	5.904	6.161	7.077	6.381	8.005	7.041	5.294	6.757	6.638	0.256
At1g08510	261722_at	9.921	10.04	9.894	9.933	10.108	10.562	10.475	9.896	9.667	10.168	10.439	12.191	11.348	10.094	11.556	10.419	0.156
At1g08520	261695_at	7.475	10.339	10.354	7.966	9.208	9.407	9.447	10.112	9.379	10.491	8.633	9.69	8.686	9.386	6.494	9.138	0.138
At1g08540	264781_at	5.953	9.43	9.435	6.209	8.045	7.875	8.222	9.397	7.355	9.547	7.86	7.93	7.45	8.361	5.176	7.883	0.187
At1g08550	264799_at	4.979	9.199	9.394	6.786	7.884	7.922	7.8	9.622	6.312	9.125	7.684	7.535	6.754	7.478	6.135	7.641	0.221
At1g08560	264802_at	8.71	8.54	7.559	7.631	10.368	7.731	9.742	6.874	9.87	8.84	4.821	4.693	4.927	9.893	6.118	7.754	0.27
At1g08570	264779_at	9.321	9.592	9.547	10.996	9.007	10.007	9.493	9.694	9.05	9.984	10.169	9.883	10.376	9.396	7.612	9.608	0.135
At1g08580	264803_at	8.107	7.688	7.518	7.965	7.966	7.289	8.556	6.938	8.305	7.711	7.472	7.136	6.825	8.527	5.899	7.593	0.121
At1g08590	264804_at	7.74	6.219	6.345	6.712	5.856	6.04	5.842	6.41	6.459	6.291	6.014	6.15	6.082	5.995	7.154	6.354	0.192
At1g08600	264805_at	7.712	7.054	6.742	8.341	7.89	7.293	7.762	6.394	7.482	6.977	7.618	7.869	8.586	7.796	9.617	7.676	0.216
At1g08610	264806_at	5.51	6.436	6.038	4.968	5.54	5.338	6.427	5.265	5.938	6.06	4.628	4.447	4.177	6.553	4.493	5.455	0.18
At1g08620	264792_at	8.029	7.502	7.173	8.375	7.437	7.802	7.964	7.078	7.624	7.399	8.389	8.648	8.568	7.952	7.968	7.861	0.098
At1g08630	264777_at	5.292	7.241	5.272	9.008	8.351	6.716	7.479	5.388	4.994	7.227	7.38	6.373	6.667	7.174	6.505	6.738	0.27
At1g08640	264811_at	8.688	10.293	10.346	9.364	9.705	8.899	9.623	10.187	9.654	10.371	9.408	8.939	8.817	10.178	7.848	9.488	0.091
At1g08650	264783_at	8.032	6.66	6.583	8.31	6.833	7.015	6.662	6.875	5.676	6.379	7.473	7.632	6.681	6.605	6.88	6.953	0.175
At1g08660	264793_at	7.901	7.608	7.78	6.357	7.318	8.213	8.008	7.795	8.068	8.179	5.738	7.02	6.503	8.163	6.059	7.381	0.109
At1g08670	264794_at	5.171	3.273	3.293	3.387	3.229	3.244	3.368	3.3	3.31	3.263	3.313	3.32	3.154	3.245	3.762	3.442	0.358
At1g08700	264807_at	8.532	8.152	8.094	9.674	9.332	8.514	8.72	8.157	8.505	8.04	8.505	8.342	8.186	8.503	7.555	8.454	0.135
At1g08710	264797_at	5.986	5.753	5.795	5.29	5.349	5.908	5.724	5.734	5.511	5.544	6.155	6.197	6.086	5.676	5.794	5.767	0.074
At1g08720	264780_at	7.427	7.016	7.24	6.526	6.627	7.561	6.721	7.418	7.032	6.984	8.142	7.668	7.217	6.759	5.814	7.077	0.14
At1g08730	264798_at	4.653	4.328	4.467	4.528	4.271	4.166	5.273	4.408	4.239	4.475	4.497	4.448	5.474	4.394	8.418	4.803	0.46
At1g08750	264810_at	8.24	7.91	8.065	7.853	8.15	8.275	8.318	8.019	8.473	8.105	7.844	7.977	7.543	8.51	6.841	8.008	0.063
At1g08770	264808_at	8.571	7.839	7.912	7.78	8.13	8.899	7.597	8.126	7.892	8.185	8.048	8.017	8.898	7.551	10.666	8.274	0.24
At1g08780	264778_at	8.372	7.577	7.717	8.549	8.375	7.95	8.268	6.933	8.235	7.945	7.629	7.586	7.33	8.475	7.389	7.889	0.083
At1g08800	264800_at	6.732	5.535	5.174	5.475	5.575	6.551	4.806	6.42	5.731	5.195	7.599	7.82	7.935	5.068	4.605	6.015	0.259
At1g08810	264782_at	4.003	6.934	6.194	9.49	7.092	5.08	4.702	6.353	4.756	5.75	5.111	4.155	5.32	4.826	4.685	5.63	0.436
At1g08830	264809_at	11.693	11.243	12.244	10.895	11.637	12.933	12.739	11.666	12.867	12.326	11.748	12.833	12.504	12.73	10.271	12.022	0.076
At1g08840	264801_at	5.656	5.85	5.884	5.709	5.851	5.402	6.652	5.54	5.563	6.962	5.455	5.018	5.261	6.507	6.804	5.874	0.167
At1g08860	264646_at	4.877	5.162	5.436	6.487	6.482	4.991	6.023	5.595	5.214	5.367	6.246	5.766	6.337	5.922	9.358	5.951	0.39
At1g08880	264651_at	9.181	8.936	9.058	8.598	9.278	8.902	9.648	8.706	9.543	8.812	8.34	8.65	8.382	9.512	5.697	8.75	0.1
At1g08920	264652_at	9.578	7.807	7.743	8.527	8.507	7.855	6.869	8.167	9.355	6.956	10.301	10.098	10.136	7.688	6.73	8.421	0.196
At1g08930	264624_at	11.156	11.259	11.481	6.342	7.727	10.845	7.819	11.753	10.458	9.853	10.19	9.221	8.749	6.71	7.215	9.385	0.216
At1g08940	264645_at	8.101	6.879	6.24	5.375	5.908	8.33	5.681	6.442	8.236	6.732	7.961	6.667	6.876	5.323	4.959	6.647	0.216
At1g08960	264644_at	8.028	7.957	8.07	7.774	7.895	8.124	7.81	8.04	8.175	8.36	7.721	7.774	7.889	7.955	7.791	7.958	0.052
At1g08970	264650_at	9.178	8.757	8.775	9.613	9.876	9.4	9.44	8.609	8.982	9.124	9.366	9.562	9.135	9.714	7.561	9.139	0.08
At1g08980	264653_at	7.561	9.682	9.801	8.263	9.326	8.855	9.001	9.655	7.872	9.784	8.013	7.592	7.339	9.561	7.303	8.641	0.127
At1g08990	264643_at	7.043	3.958	4.026	5.975	4.222	3.902	3.811	4.147	4.255	3.931	3.872	4.113	3.971	3.869	4.508	4.374	0.406
At1g09000	264623_at	5.802	5.279	5.158	5.271	5.013	5.233	5.35	5.171	5.487	5.522	5.014	5.244	5.115	5.401	6.52	5.372	0.189
At1g09010	264656_at	8.601	8.885	8.868	8.932	8.987	8.762	8.74	8.947	8.892	8.977	8.728	8.888	8.571	8.863	7.078	8.715	0.033
At1g09020	264625_at	7.501	7.488	7.416	6.941	7.312	7.748	7.612	7.295	6.855	7.832	7.994	7.801	7.757	7.725	7.804	7.539	0.061
At1g09030	264642_at	3.485	3.641	3.575	3.653	3.432	3.496	3.401	3.587	3.415	3.619	3.37	3.508	3.56	3.412	4.104	3.551	0.145
At1g09060	264649_at	7.915	8.742	8.467	7.977	8.411	8.313	8.713	8.395	8.067	8.398	8.776	8.808	8.311	8.838	8.074	8.414	0.051
At1g09070	264655_at	10.529	11.136	11.258	11.606	12.532	10.674	10.198	11.866	10.538	10.672	12.384	12.002	11.14	10.994	11.849	11.292	0.106
At1g09080	264648_at	3.549	3.968	4.847	3.515	3.443	3.706	4.05	4.915	3.787	4.252	8.163	3.688	3.572	3.476	4.012	4.196	0.521
At1g09090	264647_at	6.65	3.41	3.42	3.456	3.282	3.395	3.26	3.333	3.588	3.436	3.385	3.312	3.144	3.192	3.772	3.602	0.491
At1g09100	264657_at	9.053	8.093	8.35	7.974	8.678	8.856	8.636	8.286	8.916	8.347	9.446	9.407	8.698	8.875	7.862	8.632	0.092
At1g09130	264641_at	8.502	10.215	10.363	9.337	10.032	9.473	9.819	10.527	9.027	10.244	11.421	10.457	10.048	9.747	7.85	9.804	0.152
At1g09140	264255_at	9.029	8.566	8.366	8.85	8.305	8.698	8.749	8.322	8.467	8.388	9.377	9.598	9.844	8.867	9.353	8.852	0.108
At1g09150	264254_at	8.552	8.128	8.32	7.971	8.504	8.371	8.798	8.216	8.512	8.272	8.091	8.202	7.956	8.946	8.104	8.33	0.074
At1g09155	264263_at	4.374	3.871	3.783	6.372	4.648	4.302	4.65	3.883	3.821	4.031	4.571	8.991	9.5	5.092	4.797	5.112	0.495
At1g09160	264266_at	7.501	7.919	7.901	6.519	7.645	7.308	7.887	7.602	8.098	7.691	6.105	7.123	7.06	7.974	7.158	7.433	0.088
At1g09170	264253_at	5.7	4.771	4.694	4.714	4.469	4.597	4.409	4.506	4.355	4.657	4.505	4.605	5.812	4.354	8.737	4.992	0.459
At1g09180	264252_at	5.6	5.378	5.811	5.9	6.156	5.843	5.963	5.833	5.662	5.864	6.964	6.138	6.387	5.89	7.935	6.088	0.249
At1g09190	264251_at	4.57	4.752	4.568	4.741	4.386	4.619	4.796	4.42	4.834	4.639	4.699	4.58	4.663	4.867	5.227	4.691	0.11
At1g09200	264262_at	9.702	9.421	9.496	7.575	10.45	8.307	10.87	9.043	10.133	9.4	7	7.551	7.589	10.788	6.533	8.924	0.192
At1g09210	264260_at	10.769	9.814	9.814	9.089	10.373	9.691	11.193	9.51	10.762	10.201	10.083	8.451	8.318	10.853	9.612	9.902	0.124
At1g09220	264258_at	3.485	3.632	3.494	3.568	3.404	3.478	3.633	3.514	3.555	3.314	3.655	3.551	3.49	3.638	3.43	3.523	0.039
At1g09230	264257_at	6.084	6.387	6.084	6.566	6.342	5.941	6.63	6.396	6.195	6.241	7.717	7.192	6.226	6.491	5.287	6.385	0.185
At1g09240	264261_at	5.369	7.121	6.689	5.42	7.043	5.275	5.82	9.499	5.43	5.942	11.404	9.46	7.15	4.989	6.824	6.896	0.424
At1g09250	264264_at	7.259	6.986	6.918	6.394	5.738	5.857	6.464	6.363	5.79	7.126	7.248	8.205	7.533	6.534	5.031	6.63	0.206
At1g09270	264256_at	9.602	8.76	8.742	8.863	8.761	9.195	8.903	8.654	8.937	8.902	8.948	9.367	9.2	8.845	9.314	9	0.067
At1g09280	264265_at	8.152	7.755	7.736	7.775	7.707	8.002	7.93	7.566	7.939	7.786	7.739	7.383	6.992	8.302	7.603	7.758	0.07
At1g09290	264259_at	5.518	5.54	5.427	5.813	5.455	5.214	5.605	5.579	5.517	5.611	5.532	5.837	5.489	5.949	5.106	5.546	0.073
At1g09300	263707_at	7.114	6.538	6.249	6.231	6.121	6.213	6.744	6.336	6.827	6.263	7.504	6.957	6.296	6.805	6.952	6.61	0.128
At1g09310	263709_at	4.369	12.477	12.319	5.47	12.105	12.609	11.187	12.694	13.234	12.882	7.313	6.349	6.3	12.748	5.452	9.834	0.275
At1g09320	263708_at	6.211	6.041	5.834	6.412	6.142	5.95	6.345	5.502	5.871	5.647	6.065	6.004	6.388	6.361	8.51	6.219	0.288
At1g09330	263710_at	10.188	9.472	9.725	9.921	9.941	10.171	9.815	9.657	9.991	9.904	9.536	9.186	9.567	9.918	10.796	9.853	0.094
At1g09340	263676_at	6.085	12.344	12.393	6.895	11.547	11.094	11.307	12.462	9.914	12.542	10.623	9.216	8.828	11.078	6.616	10.196	0.2
At1g09350	264511_at	5.223	5.317	5.39	5.693	4.898	5.689	4.77	5.39	6.97	5.11	5.39	5.359	5.169	4.726	6.064	5.411	0.24
At1g09360	264555_at	5.036	5.288	5.449	5.449	5.055	5.198	5.033	5.264	4.888	5.589	5.407	5.197	5.366	5.08	6.405	5.314	0.183
At1g09370	264500_at	3.533	3.416	3.426	4.213	7.589	3.408	3.457	3.326	3.351	3.437	3.619	3.468	3.287	5.825	3.905	3.951	0.514
At1g09380	264505_at	5.584	5.38	5.432	11.221	8.582	5.158	5.68	5.655	5.891	5.437	5.322	5.527	7.065	5.397	6.674	6.267	0.473
At1g09390	264501_at	6.915	7.275	7.561	7.242	7.953	7.588	7.934	7.619	8.225	8.521	5.853	7.314	7.017	7.959	5.515	7.366	0.145
At1g09400	264502_at	4.575	4.551	4.632	4.881	4.422	4.434	4.323	4.685	4.488	4.552	5.26	5.392	5.152	4.393	5.91	4.777	0.205
At1g09410	264503_at	3.823	3.925	3.89	3.982	3.667	3.718	3.878	3.815	3.839	3.807	3.955	5.276	3.82	3.972	4.431	3.987	0.262
At1g09415	264507_at	5.393	6.827	7.291	4.701	5.668	6.625	6.037	6.446	7.292	6.844	6.254	5.897	4.459	5.529	4.19	5.964	0.195
At1g09420	264513_at	6.342	6.915	5.961	8.648	7.702	5.541	7.01	6.233	6.368	6.561	7.616	7.699	6.503	6.286	6.162	6.77	0.233
At1g09430	264504_at	9.379	9.078	8.779	9.537	8.872	9.854	8.579	8.893	9.112	8.861	9.858	9.064	8.869	7.884	5.276	8.793	0.116
At1g09440	264549_at	5.123	5.398	5.257	4.418	6.473	8.966	5.59	5.349	6.343	5.027	4.466	4.624	4.429	5.746	4.557	5.451	0.42
At1g09450	264550_at	5.026	4.914	4.754	4.728	5.316	4.539	6.11	4.548	5.773	4.858	4.146	4.17	4.568	5.907	5.447	4.987	0.197
At1g09460	264551_at	7.763	6.321	5.806	6.074	6.057	5.767	6.309	5.656	7.213	7.129	5.833	7.884	7.756	6.345	6.667	6.572	0.178
At1g09500	264514_at	4.629	6.686	5.717	10.053	8.632	4.944	5.866	6.872	4.696	5.742	11.921	9.89	9.157	4.841	5.254	6.993	0.443
At1g09510	264554_at	4.278	4.499	4.502	6.044	5.974	4.534	4.401	4.668	4.119	4.937	5.555	4.621	5.264	4.513	6.27	4.945	0.226
At1g09520	264509_at	7.421	7.535	7.307	7.914	7.216	7.243	7.39	7.099	7.128	7.414	7.043	6.88	6.735	7.509	6.952	7.252	0.09
At1g09530	264510_at	5.631	8.091	6.705	6.555	6.076	7.483	6.535	6.682	7.47	7.311	5.714	7.934	5.398	6.888	6.517	6.733	0.18
At1g09550	264557_at	5.765	5.794	5.87	6.971	8.755	5.659	5.539	5.788	5.699	6.213	5.958	5.867	6.095	5.845	7.32	6.209	0.312
At1g09560	264506_at	12.096	9.726	9.514	9.504	9.556	8.993	8.942	9.829	10.019	8.839	10.598	8.673	8.272	9.067	7.843	9.431	0.236
At1g09570	264508_at	8.659	8.466	8.228	7.713	7.767	8.159	8.189	8.51	9	6.605	8.331	9.116	8.595	8.078	4.55	7.998	0.131
At1g09575	264512_at	6.334	6.424	6.764	5.735	6.874	6.322	6.221	6.673	7.229	5.909	6.074	6.216	6.278	6.531	9.146	6.582	0.3
At1g09600	264558_at	4.547	4.519	4.307	4.834	5.066	4.222	5.712	4.287	4.213	4.529	4.716	4.724	8.002	5.415	10.517	5.307	0.531
At1g09610	264559_at	4.635	4.41	4.441	4.137	6.034	8.54	5.012	4.519	4.751	4.743	4.206	4.3	4.396	4.257	5.012	4.893	0.458
At1g09620	264705_at	9.186	9.417	9.008	9.365	9.06	8.952	9.345	8.657	9.22	9.32	8.401	8.525	8.183	9.584	6.643	8.858	0.081
At1g09630	264669_at	9.056	8.175	8.419	6.628	8.88	8.939	8.616	7.869	9.177	9.084	7.483	7.044	7.031	8.85	6.208	8.097	0.126
At1g09680	264666_at	5.79	6.007	6.076	6.01	5.844	5.876	6.06	6.027	5.885	5.894	6.086	5.699	5.725	5.886	5.622	5.899	0.033
At1g09700	264677_at	3.918	3.978	3.941	3.957	4.053	3.968	4.22	3.986	4.067	4.012	3.805	3.837	3.928	4.239	3.876	3.986	0.064
At1g09720	264706_at	3.478	3.572	3.562	3.574	3.502	3.518	3.58	3.499	3.343	3.607	3.568	3.713	3.719	3.619	4.701	3.637	0.243
At1g09730	264707_at	7.721	7.513	7.21	7.901	7.355	7.499	7.68	7.02	7.491	7.295	7.631	7.878	7.757	7.769	7.388	7.541	0.049
At1g09740	264708_at	10.59	7.138	7.013	6.723	5.664	5.923	5.423	7.544	8.649	5.577	7.988	7.362	6.284	5.301	5.972	6.877	0.376
At1g09750	264672_at	7.908	10.626	10.53	7.855	10.099	8.335	10.124	9.546	9.867	10.507	5.413	6.614	5.252	10.097	5.152	8.528	0.212
At1g09760	264678_at	7.577	7.314	7.142	7.364	7.512	7.165	7.926	6.858	7.697	7.456	6.833	6.716	6.169	8.15	5.79	7.178	0.128
At1g09770	264709_at	8.719	8.358	8.223	8.817	8.382	8.647	8.87	7.611	8.666	8.384	8.066	8.179	8.085	9.134	7.074	8.348	0.092
At1g09780	264668_at	11.29	10.469	10.411	7.367	10.008	10.519	10.227	10.618	11.083	10.305	10.092	9.597	9.636	10.224	8.15	10	0.122
At1g09790	264710_at	5.883	5.848	5.988	9.062	8.731	5.643	6.659	6.138	5.692	5.908	6.048	5.911	5.872	6.791	9.255	6.629	0.304
At1g09795	264673_at	5.626	8.988	9.279	9.11	8.761	7.936	8.77	9.14	7.991	9.297	8.459	8.339	8.009	8.927	6.949	8.372	0.107
At1g09800	264711_at	6.505	6.446	6.303	6.628	6.363	6.161	6.673	6.272	6.525	6.486	5.904	5.807	5.96	6.63	6.975	6.376	0.092
At1g09810	264712_at	6.224	6.356	6.236	7.303	6.236	6.299	6.759	5.976	5.866	6.236	6.066	6.553	6.01	6.665	6.694	6.365	0.138
At1g09815	264674_at	9.419	8.916	8.857	9.663	9.521	9.168	9.653	8.521	9.657	8.762	9.399	9.219	9.039	9.618	9.478	9.259	0.045
At1g09820	264713_at	5.39	5.758	5.659	5.962	6.035	5.739	5.987	5.632	5.767	5.95	5.426	5.058	5.25	6.015	6.001	5.709	0.058
At1g09830	264675_at	7.835	8.476	8.433	6.533	8.027	7.687	8.273	8.384	8.325	8.291	8.145	7.491	7.452	8.439	6.753	7.903	0.072
At1g09840	264686_at	9.061	8.138	8.191	7.786	7.997	8.825	8.215	8.404	9.175	8.213	7.977	8.224	8.396	7.925	5.943	8.165	0.118
At1g09850	264687_at	9.125	8.548	8.927	5.445	7.408	8.644	8.339	8.957	9.364	8.957	8.685	8.603	8.564	7.989	8.189	8.383	0.112
At1g09870	264676_at	8.439	7.849	7.724	8.196	8.554	7.934	8.165	7.485	7.911	8.184	8.041	8.106	7.799	8.082	8.346	8.054	0.063
At1g09890	264688_at	4.872	4.823	4.987	4.696	4.433	4.929	4.559	4.838	5.334	4.827	4.681	4.664	4.669	4.694	5.37	4.825	0.109
At1g09900	264689_at	6.615	8.199	7.87	6.648	7.559	6.698	7.965	7.33	6.946	8.286	6.75	6.636	6.401	8.231	5.977	7.207	0.14
At1g09910	264658_at	7.251	7.043	7.292	8.148	7.387	8.035	7.495	7.61	7.555	6.981	8.216	8.314	8.237	7.685	7.798	7.67	0.083
At1g09920	264671_at	9.077	8.243	8.393	8.501	8.462	8.681	8.333	8.53	8.453	8.333	9.139	8.871	8.651	8.24	8.118	8.535	0.071
At1g09930	264659_at	4.39	4.515	4.585	4.59	4.559	4.248	5.394	4.833	4.32	4.484	4.512	4.24	4.726	4.467	7.68	4.77	0.406
At1g09940	264660_at	7.449	7.832	7.384	6.95	6.62	6.772	6.587	7.789	7.04	6.941	7.463	6.885	8.497	6.682	10.421	7.421	0.308
At1g09950	264661_at	4.922	4.815	5.403	5.727	4.834	5.627	4.266	5.641	4.882	5.497	4.492	4.58	4.747	4.202	6.32	5.064	0.213
At1g09960	264662_at	7.718	6.69	6.614	8.871	8.029	8.112	7.466	6.299	8.141	7.014	7.326	7.486	7.667	7.149	6.867	7.43	0.174
At1g09970	264663_at	10.749	10.108	9.776	9.371	7.096	9.671	8.339	10.173	10.796	7.176	11.178	9.099	8.739	8.36	7.773	9.227	0.187
At1g10000	264519_at	5.156	5.537	5.698	6.06	5.608	5.412	5.262	5.554	5.346	5.692	5.55	6.021	5.673	5.183	6.684	5.629	0.169
At1g10010	264520_at	5.563	5.785	5.89	6.165	6.103	5.54	5.666	5.941	5.331	6.055	5.976	6.121	6.285	6.989	7.512	6.061	0.207
At1g10020	264521_at	7.76	8.269	8.614	6.47	7.945	8.299	8.018	7.984	7.744	8.216	6.933	9.181	8.62	7.775	6.327	7.877	0.152
At1g10030	264523_at	9.401	8.07	8.042	8.267	8.976	8.13	8.442	7.953	8.668	8.358	6.486	8.081	7.708	8.615	6.372	8.105	0.148
At1g10050	264522_at	7.667	6.314	6.484	5.773	5.801	6.493	5.537	6.336	6.373	5.887	7.207	5.91	5.371	5.499	6.415	6.204	0.204
At1g10060	264525_at	5.268	7.589	6.76	8.416	7.909	8.083	9.664	6.312	5.29	8.15	6.75	9.162	9.664	6.727	6.664	7.494	0.241
At1g10070	264524_at	6.891	7.185	6.308	8.408	6.815	9.344	6.466	6.31	6.451	8.486	8.242	8.394	8.705	4.605	9.931	7.503	0.262
At1g10110	257417_at	4.421	4.273	4.311	4.749	4.212	4.089	4.368	4.487	4.315	4.269	4.478	4.603	4.268	4.136	4.872	4.39	0.106
At1g10120	264517_at	7.607	6.84	7.175	7.261	7.559	7.514	7.789	6.484	6.3	7.528	5.922	6.587	6.62	7.958	5.554	6.98	0.132
At1g10130	264526_at	8.221	7.538	7.412	6.919	7.595	7.823	7.688	7.257	7.667	7.972	7.448	7.252	7.37	7.655	6.283	7.473	0.097
At1g10140	264467_at	9.758	6.76	6.728	7.368	7.784	9.431	5.678	6.416	8.746	7.656	8.798	9.722	8.812	6.919	5.682	7.751	0.22
At1g10150	264463_at	7.886	8.078	8.291	8.424	8.466	8.52	7.919	8.748	7.478	7.994	9.092	9.842	9.163	7.562	9.208	8.445	0.152
At1g10170	264460_at	8.084	8.362	7.89	8.545	7.82	8.084	8.06	7.929	7.615	8.005	9.083	8.473	8.635	8.07	9.632	8.286	0.15
At1g10180	264407_at	7.861	7.695	7.428	8.511	8.335	7.534	8.374	6.951	8.08	7.965	7.029	7.664	7.357	8.487	6.946	7.748	0.096
At1g10200	264462_at	10.082	9.267	9.597	6.931	8.384	10.06	9.344	9.444	10.333	10.197	7.565	9.8	9.692	9.823	6.419	9.129	0.125
At1g10210	264405_at	7.53	6.617	6.907	6.446	6.518	7.954	6.487	6.794	6.691	7.466	7.041	7.26	7.268	6.66	6.733	6.958	0.134
At1g10230	264465_at	6.803	7.078	6.748	7.224	7.906	5.86	8.091	6.078	6.905	6.792	6.186	6.249	6.558	8.109	8.893	7.032	0.224
At1g10240	264408_at	6.677	6.737	6.63	7.014	6.987	6.604	7.047	6.371	6.608	6.802	6.64	6.845	6.94	7.041	7.393	6.822	0.083
At1g10270	264452_at	6.918	6.931	6.344	7.399	6.831	6.077	7.282	6.179	6.926	6.078	6.736	6.064	5.344	7.426	6.519	6.604	0.119
At1g10290	264406_at	8.246	7.91	7.795	6.98	7.632	8.015	8.022	7.423	8.133	7.955	7.976	7.582	7.484	8.062	7.5	7.781	0.06
At1g10300	264453_at	4.372	4.012	4.036	4.026	3.966	4.024	4.231	4.004	4.115	4.05	4.125	5.883	4.189	4.319	4.42	4.251	0.297
At1g10310	264468_at	7.679	8.626	8.774	9.91	8.743	8.17	8.664	8.899	8.169	8.743	9.45	8.776	8.446	8.899	7.52	8.631	0.138
At1g10320	264454_at	4.894	4.85	4.761	5.106	4.621	5.138	5.065	4.684	5.31	4.513	5.385	5.52	5.022	4.908	4.03	4.92	0.116
At1g10330	264455_at	6.605	6.587	6.595	7.006	6.703	6.364	6.619	6.57	6.242	6.681	6.699	6.361	6.402	6.535	6.951	6.595	0.063
At1g10340	264434_at	7.933	7.979	8.365	5.505	5.538	7.776	6.13	9.373	7.382	8.685	9.461	6.028	6.663	5.312	6.891	7.268	0.248
At1g10350	264464_at	7.809	7.51	7.615	7.076	7.518	7.896	7.641	7.599	7.689	7.845	7.234	7.706	7.768	7.453	6.845	7.547	0.047
At1g10360	264435_at	6.778	9.007	9.497	6.319	8.703	8.975	8.615	9.525	7.567	9.467	9.087	11.015	10.252	8.348	6.173	8.622	0.233
At1g10370	264436_at	7.7	8.551	8.053	8.127	8.448	6.559	9.163	8.979	6.399	8.97	9.487	8.531	7.139	9.152	6.316	8.105	0.156
At1g10380	264466_at	8.582	7.013	7.075	5.288	6.277	6.382	6.186	7.297	6.969	6.491	5.883	7.918	7.782	5.736	5.939	6.721	0.232
At1g10390	264456_at	8.014	8	7.794	8.15	7.78	8.176	8.175	7.601	8.048	7.571	8.154	8.384	7.922	8.263	6.242	7.885	0.064
At1g10400	264457_at	5.83	4.935	5.215	5.079	4.766	4.928	4.737	5.287	4.978	5.092	5.192	5.085	5.301	4.697	5.952	5.138	0.147
At1g10410	264458_at	8.812	7.614	7.05	8.5	8.4	8.843	8.135	6.941	8.172	8.688	9.498	9.305	9.168	8.552	9.219	8.46	0.117
At1g10417	263234_at	3.534	3.546	3.683	3.609	3.383	3.531	3.463	3.764	3.487	3.751	3.547	3.521	3.419	3.574	3.884	3.58	0.084
At1g10430	263235_at	8.421	7.941	8.036	7.682	7.927	8.321	7.888	7.872	8.089	8.106	7.754	7.549	7.837	7.896	7.779	7.94	0.061
At1g10460	263211_at	7.119	5.994	6.274	6.112	5.842	7.323	5.966	6.221	8.362	6.038	5.97	5.996	6.694	6.278	6.799	6.466	0.243
At1g10470	263236_at	10.213	9.588	10.396	7.85	8.964	9.817	8.896	10.268	11.065	8.816	8.656	7.647	9.237	8.265	9.18	9.257	0.175
At1g10480	263208_at	7.467	4.712	4.583	4.633	4.653	5.814	4.359	4.728	6.485	4.615	4.332	4.479	4.412	4.443	4.793	4.967	0.359
At1g10490	263255_at	7.494	7.429	7.223	7.147	6.868	7.081	7.47	6.855	7.547	7.318	6.789	6.146	6.234	7.713	7.819	7.142	0.093
At1g10500	263256_at	8.359	9.367	9.591	9.374	9.373	8.848	9.014	9.822	8.699	9.102	10.674	10.205	9.885	8.631	6.394	9.156	0.152
At1g10510	263212_at	6.903	8.392	8.273	6.868	7.302	6.817	7.679	8.047	7.28	8.138	7.36	7.283	7.088	7.718	5.395	7.37	0.131
At1g10520	263257_at	4.638	4.313	4.246	5.008	4.637	4.439	4.558	4.167	4.436	4.535	4.316	4.312	4.509	4.353	5.408	4.525	0.175
At1g10522	263209_at	6.231	8.533	8.308	6.229	7.838	6.08	8.362	7.991	6.687	8.86	7.168	6.112	6.367	8.854	5.806	7.295	0.189
At1g10530	257450_at	5.734	4.735	4.941	5.237	4.905	4.858	4.719	5.054	4.752	5.016	5.375	5.165	5.499	4.816	6.049	5.124	0.164
At1g10540	263258_at	5.118	5.298	5.544	8.134	10.477	5.076	7.222	5.489	5.372	5.504	5.531	6.996	7.33	9.476	6.646	6.614	0.395
At1g10550	263207_at	6.468	5.723	6.991	5.862	6.241	5.936	5.391	6.325	6.161	5.59	5.205	6.494	7.266	6.275	6.275	6.147	0.165
At1g10560	263259_at	6.631	5.769	6.369	5.733	5.504	6.113	5.665	6.361	5.696	6.515	6.024	7.731	6.982	6.081	6.437	6.241	0.207
At1g10570	263260_at	7.261	7.13	7.298	6.953	7.226	7.642	7.47	7.352	7.571	7.492	7.548	7.644	7.557	7.895	6.145	7.346	0.075
At1g10585	263210_at	3.2	3.936	3.856	3.231	3.201	3.915	3.346	3.408	3.19	3.212	6.689	3.365	3.394	3.37	3.508	3.655	0.486
At1g10590	263206_at	10.664	9.929	10.065	10.561	10.435	10.313	10.323	9.854	10.338	10.129	9.786	9.34	9.464	10.544	9.864	10.107	0.056
At1g10610	263237_at	4.841	5.137	5.271	5.062	4.751	5.505	5.368	5.225	4.832	5.004	5.2	5.123	4.966	4.894	5.925	5.14	0.142
At1g10620	261830_at	4.068	4.099	4.042	4.72	4.509	4.101	4.493	4.167	4.086	4.368	4.496	4.554	9.091	4.58	11.501	5.125	0.594
At1g10630	261831_at	10.947	9.929	10.092	9.022	10.746	10.8	10.39	9.822	10.784	10.476	9.39	8.953	9.122	10.463	9.692	10.042	0.089
At1g10640	261834_at	5.091	6.598	5.568	6.376	8.613	6.197	9.434	3.96	8.734	8.353	4.096	7.654	4.817	9.395	5.558	6.696	0.311
At1g10650	261832_at	8.083	8.115	7.69	7.412	8.241	8.598	8.314	8.024	8.457	8.056	8.906	8.821	9.283	8.218	9.59	8.387	0.134
At1g10660	257477_at	7.826	8.16	8.171	7.642	7.835	8.209	8.029	8.16	8.268	7.862	8.211	8.079	10.179	8.208	11.64	8.432	0.295
At1g10670	261833_at	10.958	10.809	10.499	9.96	11.41	11.749	11.302	10.449	11.161	10.898	9.91	9.458	10.407	11.262	10.533	10.718	0.094
At1g10680	261829_at	4.637	4.555	4.476	4.817	4.843	4.475	4.502	4.59	4.455	4.55	4.426	4.601	5.877	4.709	9.868	5.025	0.526
At1g10690	262788_at	6.185	5.657	6.16	7.705	5.699	6.235	5.819	6.031	4.976	6.514	6.911	7.04	6.01	5.795	5.686	6.162	0.215
At1g10700	262762_at	8.115	8.255	8.215	6.99	6.654	7.24	7.321	8.538	8.304	7.416	7.504	7.041	6.865	7.168	9.195	7.655	0.18
At1g10710	262792_at	4.402	4.476	4.576	4.7	4.479	4.651	4.568	4.579	4.385	4.969	4.665	4.475	4.279	4.712	5.52	4.629	0.173
At1g10720	262761_at	8.024	7.401	7.468	7.286	7.311	8.351	7.314	7.551	7.622	7.537	7.807	8.16	8.173	7.296	8.596	7.726	0.108
At1g10730	262787_at	7.063	6.445	6.371	6.665	6.656	6.919	6.712	6.608	6.444	6.398	7.034	6.787	6.886	6.528	6.95	6.698	0.055
At1g10740	262786_at	7.057	8.089	7.798	7.875	7.339	6.978	7.729	7.949	7.261	7.728	7.85	8.808	10.133	7.6	10.986	8.079	0.284
At1g10750	262785_at	5.902	5.074	5.112	6.241	5.405	5.806	5.483	5.026	6.738	5.409	4.889	4.597	4.591	5.534	5.472	5.419	0.21
At1g10760	262784_at	8.073	10.738	10.914	7.887	9.677	9.625	9.818	11.434	8.813	10.507	10.46	8.956	8.419	9.772	7.943	9.536	0.178
At1g10770	262760_at	4.588	4.839	4.74	5.515	9.274	4.741	8.011	5.678	4.641	5.713	9.353	9.303	12.994	9.613	13.269	7.485	0.467
At1g10780	262758_at	6.215	5.84	5.46	5.217	6.221	5.253	6.691	4.895	7.112	5.832	4.74	4.61	4.694	6.688	6.558	5.735	0.207
At1g10800	262759_at	5.485	5.066	5.249	4.981	5.009	5.782	4.984	5.227	6.042	5.21	5.105	5.096	5.112	5.074	5.566	5.266	0.138
At1g10810	262789_at	5.755	4.787	4.897	5.12	5.366	4.823	4.556	5.015	5.085	4.911	4.896	4.949	5.024	4.638	6.549	5.091	0.239
At1g10830	262791_at	7.117	8.831	8.856	8.213	8.186	7.916	7.9	8.954	7.356	8.749	8.524	8.649	8.259	7.723	6.547	8.119	0.1
At1g10840	262790_at	9.388	9.174	9.011	8.908	9.126	9.009	9.298	8.716	9.256	9.234	8.503	8.385	8.175	9.609	7.416	8.881	0.081
At1g10850	262783_at	6.956	7.256	6.348	6.543	7.296	6.363	8.321	6.139	7.14	7.201	5.546	6.705	7.715	8.024	6.092	6.91	0.182
At1g10870	260469_at	7.797	7.411	7.289	7.428	7.689	8.262	7.863	6.995	8.085	8.079	7.015	7.584	7.465	7.853	6.816	7.575	0.089
At1g10880	260473_at	3.894	3.851	3.902	4.088	3.805	3.843	3.77	3.847	3.816	4.033	3.961	4.143	3.903	3.756	4.489	3.94	0.131
At1g10900	260466_at	7.991	7.613	7.17	6.682	6.335	6.472	5.829	8.482	6.934	5.847	7.822	6.52	6.045	5.504	5.079	6.688	0.227
At1g10910	260465_at	6.807	8.495	8.241	7.326	7.43	7.317	7.98	8.025	7.237	8.543	6.632	7.658	7.336	8.014	5.83	7.525	0.128
At1g10920	260464_at	4.36	5.174	5.396	4.838	4.613	5.108	4.814	5.564	4.55	5.451	6.285	5.078	5.003	5.214	5.954	5.16	0.192
At1g10940	260480_at	8.577	8.212	8.23	8.212	8.025	9.274	8.189	8.373	8.357	8.289	8.505	8.566	8.782	8.124	9.416	8.475	0.107
At1g10950	260482_at	9.964	9.745	9.498	9.909	9.962	10.281	9.918	9.186	9.979	9.997	9.096	9.094	9.187	10.214	8.527	9.637	0.067
At1g10960	260481_at	8.73	12.207	11.831	9.449	11.803	10.554	11.365	11.939	10.065	11.825	11.213	10.454	10.057	11.288	6.296	10.605	0.141
At1g10970	260462_at	6.888	6.013	6.601	8.115	8.429	8.579	7.285	6.717	7.687	6.416	6.489	7.073	9.592	6.867	7.427	7.345	0.251
At1g10980	260461_at	5.239	5.478	5.556	5.502	5.567	5.392	7.132	5.663	5.27	5.696	5.266	5.31	5.406	6.924	6.139	5.703	0.215
At1g10990	260472_at	6.792	6.388	5.829	5.098	5.143	4.923	4.864	5.302	6.714	4.675	4.811	4.967	4.673	4.521	5.848	5.37	0.224
At1g11000	260483_at	7.184	6.599	6.501	6.467	6.584	6.024	7.519	6.113	6.195	7.529	5.715	8.153	8.634	7.816	7.287	6.955	0.208
At1g11020	260479_at	8.199	7.711	7.854	8.814	8.096	8.173	8.105	7.862	7.806	8.185	8.112	8.396	8.278	8.167	8.218	8.132	0.083
At1g11040	260478_at	4.199	4.377	4.351	4.561	4.38	4.254	4.415	4.386	4.217	4.505	4.474	4.35	6.826	4.415	9.605	4.888	0.526
At1g11050	260477_at	7.963	7.729	7.855	7.343	6.801	7.862	6.697	8.498	7.924	7.222	8.519	8.723	7.88	7.203	6.365	7.639	0.133
At1g11060	260476_at	6.795	6.676	6.575	7.433	6.569	6.638	6.778	6.462	6.42	6.707	6.788	6.995	6.774	7.021	6.734	6.758	0.097
At1g11070	260471_at	4.158	4.059	4.167	5.051	5.794	4.866	3.91	4.295	4.178	4.198	4.275	4.041	4.118	3.964	4.422	4.366	0.264
At1g11080	260475_at	6.901	4.569	3.964	6.499	5.875	7.8	5.011	3.976	7.05	5.922	4.269	5.518	7.057	5.859	4.226	5.633	0.298
At1g11090	260474_at	7.262	7.186	7.406	7.63	8.093	8.364	7.484	7.351	7.748	7.467	7.286	7.648	6.995	7.288	6.269	7.432	0.119
At1g11100	260468_at	6.224	5.333	5.209	5.792	5.456	5.168	5.371	5.343	5.229	5.221	5.386	5.224	5.559	5.248	7.422	5.546	0.271
At1g11125	260470_at	6.084	6.093	6.118	5.953	5.952	6.058	6.457	6.082	6.698	6.121	6.028	5.766	5.994	6.241	6.523	6.145	0.089
At1g11160	262449_at	4.808	4.164	4.04	4.268	4.068	4.255	4.245	4.047	4.392	4.252	3.922	4.203	4.035	4.32	4.853	4.258	0.131
At1g11170	262478_at	5.573	5.277	5.248	11.163	8.138	4.976	5.479	5.496	5.819	4.944	6.891	8.806	8.277	4.868	6.1	6.47	0.45
At1g11190	262454_at	7.09	5.067	5.343	9.74	8.134	6.575	7.14	4.682	6.169	5.34	8.182	10.469	10.219	7.405	4.267	7.055	0.349
At1g11200	262457_at	8.31	8.224	8.189	7.828	7.956	8.045	8.092	8.146	8.1	8.014	8.322	7.995	7.93	8.352	6.578	8.005	0.044
At1g11210	262452_at	7.02	6.501	7.069	6.796	8.282	6.675	5.359	6.788	6.807	6.335	7.159	7.602	6.472	5.752	6.301	6.728	0.201
At1g11220	262477_at	5.63	5.678	5.61	5.646	5.618	5.358	5.95	5.533	5.625	5.678	5.417	5.318	5.759	5.943	7.023	5.719	0.199
At1g11240	262453_at	8.207	7.75	7.51	8.713	7.729	7.529	8.089	7.248	8.291	7.592	6.981	6.967	6.701	8.312	6.804	7.628	0.133
At1g11250	262511_at	5.043	5.059	5.255	4.935	5.377	4.969	5.377	5.427	5.091	5.206	5.354	5.43	8.623	5.226	10.883	5.817	0.499
At1g11260	262456_at	10.409	11.052	11.199	9.892	10.375	11.467	9.457	10.533	9.381	11.069	11.181	10.616	10.339	10.176	5.705	10.19	0.119
At1g11270	262510_at	6.906	6.636	6.62	7.119	6.512	6.543	6.681	6.739	6.521	6.578	6.71	6.412	6.441	6.739	7.445	6.707	0.106
At1g11280	262458_at	7.923	7.908	7.852	7.878	7.664	7.733	8.406	6.961	8.469	7.809	6.522	7.09	6.635	8.5	7.144	7.633	0.109
At1g11290	262509_at	5.119	6.255	6.038	5.246	5.32	5.218	5.676	5.955	5.449	6.016	5.081	5.27	5.023	5.961	5.902	5.569	0.118
At1g11300	262508_at	3.593	5.876	5.309	4.118	3.775	3.893	5.424	5.556	5.737	3.849	4.47	4.009	3.75	3.47	4.953	4.519	0.248
At1g11310	262455_at	9.309	9.517	9.62	7.144	8.194	9.076	8.468	9.437	8.913	9.265	10.468	9.77	9.03	8.086	5.261	8.771	0.174
At1g11320	262450_at	5.934	6.333	6.183	6.462	6.066	5.945	6.254	6.121	5.842	6.647	6.128	6.028	6.045	6.406	6.873	6.218	0.102
At1g11330	262507_at	6.919	7.375	8.032	7.293	7.1	8.091	7.516	7.51	8.093	8.429	8.388	7.335	7.514	7.138	6.208	7.529	0.114
At1g11340	262480_at	3.888	4.901	4.629	4.266	3.896	3.983	3.918	4.429	3.811	4.26	4.14	4.069	4.069	3.867	4.544	4.178	0.158
At1g11350	261873_at	3.909	7.249	7.296	4.713	4.336	6.894	4.797	7.081	7.046	6.407	4.305	3.771	3.798	4.489	4.153	5.35	0.286
At1g11360	261828_at	8.916	8.161	8.129	9.46	8.604	9.122	8.285	8.183	8.522	8.365	7.792	8.452	8.31	8.388	6.955	8.376	0.123
At1g11370	261849_at	3.764	3.891	3.886	4.111	3.746	3.783	3.763	3.904	3.836	3.879	3.847	3.811	3.919	4.402	4.378	3.928	0.115
At1g11380	261822_at	8.626	7.776	8.549	7.087	7.43	8.41	7.207	8.267	8.035	7.604	6.627	7.811	7.927	7.346	9.176	7.859	0.154
At1g11390	261818_at	7.017	6.737	6.514	6.079	5.934	6.04	6.543	6.315	6.534	5.948	6.614	6.088	6.627	6.384	8.6	6.532	0.258
At1g11400	261823_at	8.139	7.568	7.246	8.007	7.253	7.022	7.709	6.689	7.052	6.6	7.164	7.589	8.016	7.905	9.476	7.562	0.216
At1g11410	261819_at	5.113	7.073	6.821	5.659	7.061	6.342	7.702	7.32	5.69	7.514	7.257	9.968	8.569	7.074	5.504	6.978	0.321
At1g11420	261820_at	5.373	4.325	4.326	5.541	5.81	5.365	4.788	3.959	6.44	4.042	4.013	4.12	4.211	4.253	4.618	4.746	0.282
At1g11430	261824_at	8.415	10.578	10.561	9.401	10.011	8.985	10.065	10.338	9.348	10.733	9.198	8.714	8.379	10.552	6.583	9.457	0.127
At1g11440	261871_at	7.128	7.399	7.57	7.693	6.638	6.899	7.423	7.789	7.781	7.176	6.646	7.086	7.044	6.805	6.544	7.175	0.085
At1g11470	261869_at	5.595	5.689	5.853	6.101	5.585	5.529	5.473	5.881	5.55	5.946	5.658	5.58	5.72	5.582	7.111	5.79	0.199
At1g11480	261827_at	8.614	8.118	7.823	8.633	8.175	8.339	8.303	7.866	8.138	8.065	8.549	8.575	8.996	8.394	10.466	8.47	0.204
At1g11530	261821_at	8.889	9.855	10.048	9.727	8.832	10.741	8.475	10.154	8.885	9.689	9.21	8.964	9.268	8.039	6.845	9.175	0.156
At1g11540	261846_at	8.015	6.734	6.794	6.582	6.825	6.637	6.498	6.921	6.768	6.67	6.774	6.527	6.765	6.768	8.125	6.894	0.162
At1g11545	261825_at	9.513	8.005	8.335	6.361	6.392	7.959	6.889	7.144	9.538	8.897	5.123	8.424	8.898	6.466	5.317	7.551	0.223
At1g11560	261847_at	3.925	4.027	4.154	4.126	3.937	3.952	3.903	4.128	3.935	4.121	4.108	3.949	3.958	3.904	5.288	4.094	0.242
At1g11570	261870_at	4.603	4.313	4.362	4.235	4.275	4.514	4.402	4.377	4.478	4.497	4.606	5.114	4.969	4.149	5.308	4.547	0.154
At1g11580	261826_at	11.606	8.388	8.893	6.343	8.461	9.707	7.355	9.005	11.633	7.366	7.003	7.768	7.481	7.785	6.134	8.329	0.304
At1g11590	261848_at	3.222	3.289	3.337	3.999	5.742	3.36	3.231	3.267	3.231	3.337	3.328	3.204	3.427	3.335	3.808	3.541	0.411
At1g11600	262819_at	4.645	6.275	5.274	4.422	4.432	4.598	7.288	5.29	4.664	4.817	4.583	4.55	4.801	6.439	5.107	5.146	0.315
At1g11610	262815_at	3.517	3.46	3.49	3.578	3.467	3.473	3.556	3.497	3.447	3.568	3.635	3.574	4.146	3.455	6.122	3.732	0.418
At1g11630	262822_at	5.704	5.935	5.771	5.675	5.781	5.889	5.812	5.578	5.987	5.452	5.407	5.51	5.21	5.806	5.132	5.643	0.062
At1g11650	262824_at	10.84	10.849	10.641	10.573	10.283	10.69	10.552	10.538	10.574	10.681	10.497	10.699	10.433	10.617	9.918	10.559	0.029
At1g11660	262814_at	8.24	7.945	7.712	7.174	7.743	8.061	7.985	7.584	8.167	8.106	8.081	7.854	8.005	8.137	9.062	7.99	0.127
At1g11670	262813_at	9.931	7.31	6.624	8.336	8.274	6.35	7.572	7.543	6.357	6.51	5.796	5.352	6.716	7.634	5.186	7.033	0.313
At1g11680	262820_at	10.278	9.535	9.429	9.482	10.24	9.829	9.938	9.372	9.824	9.923	9.043	9.422	9.329	9.856	9.022	9.635	0.067
At1g11690	262812_at	3.4	3.415	3.453	3.372	3.312	3.438	3.31	3.527	3.332	3.471	3.346	3.535	3.456	3.429	3.965	3.451	0.139
At1g11700	262811_at	6.121	6.926	6.234	6.434	6.646	7.548	7.296	6.794	7.111	5.918	8.669	8.119	8.247	7.052	4.986	6.94	0.214
At1g11710	262810_at	3.782	3.889	3.712	3.862	3.679	3.734	3.837	3.682	3.669	3.743	3.679	3.854	3.704	3.757	3.825	3.761	0.035
At1g11720	262809_at	5.705	8.317	7.808	8.36	7.97	6.417	7.43	8.805	7.118	7.096	7.319	6.63	6.35	7.52	6.37	7.281	0.185
At1g11730	262808_at	5.574	5.66	5.552	5.756	5.728	6.287	6.452	5.285	6.856	6.462	5.471	5.285	5.186	6.645	6.262	5.897	0.15
At1g11740	262807_at	4.716	4.559	4.786	4.955	4.76	4.647	4.344	4.995	4.506	4.708	4.425	4.494	4.829	4.374	5.627	4.715	0.174
At1g11750	262823_at	8.374	10.015	10.165	8.891	9.302	8.933	9.383	10.171	8.873	10.169	9.893	9.484	9.133	9.499	7.339	9.308	0.091
At1g11755	262818_at	6.653	6.697	7.015	6.069	6.678	6.931	7.67	7.005	6.91	7.121	6.761	6.742	6.496	7.284	5.825	6.79	0.123
At1g11770	262817_at	3.614	3.679	3.673	3.734	5.622	3.685	4.997	3.723	3.53	3.811	5.014	5.493	9.956	5.161	12.105	5.186	0.612
At1g11780	262816_at	7.008	7.293	7.085	7.383	6.618	6.373	6.497	7.118	7.344	6.573	6.182	6.203	5.956	6.469	6.971	6.738	0.094
At1g11790	262825_at	8.211	8.723	8.775	8.758	8.629	7.978	8.276	8.455	8.445	8.887	7.745	6.718	6.944	8.261	7.464	8.151	0.089
At1g11800	262821_at	6.669	6.764	6.662	7.539	7.309	6.524	7.359	6.727	6.717	6.812	7.385	7.281	7.136	7.233	8.095	7.081	0.134
At1g11820	264397_at	8.099	8.976	8.236	8.209	8.074	7.956	8.821	7.874	9.255	7.916	7.257	8.169	7.903	8.496	6.447	8.113	0.132
At1g11840	264372_at	11.924	10.472	10.607	11.503	11.56	11.382	11.67	11	12.487	10.943	10.803	10.99	11.075	11.703	10.046	11.211	0.11
At1g11850	264343_at	5.215	8.816	8.388	5.214	8.006	6.648	10.456	7.097	5.274	8.939	5.872	11.026	9.99	10.506	5.336	7.786	0.315
At1g11860	264394_at	9.49	11.988	12.083	9.491	11.137	11.483	11.242	12.21	10.02	12.409	9.897	8.581	8.226	11.075	8.227	10.504	0.165
At1g11870	264350_at	7.09	8.511	8.425	7.083	7.723	7.083	7.66	8.271	7.244	8.573	7.17	7.036	6.587	7.926	7.004	7.559	0.127
At1g11880	264393_at	6.212	5.991	6.129	6.177	6.266	6.162	6.088	6.114	5.98	6.273	5.83	6.109	5.748	6.083	5.548	6.047	0.039
At1g11890	264373_at	9.248	9.155	9.5	8.937	9.435	9.34	9.113	9.521	9.24	9.227	9.515	9.132	9.056	9.216	10.215	9.323	0.094
At1g11900	264392_at	5.022	5.229	5.256	5.387	5.278	5.461	5.297	5.041	4.952	5.194	5.346	5.429	5.28	5.35	5.481	5.267	0.042
At1g11910	264344_at	12.554	11.754	11.707	12.51	12.343	12.242	12.095	11.964	11.966	11.637	13.136	12.89	12.516	12.132	10.919	12.158	0.08
At1g11915	264345_at	5.209	4.897	4.992	5.018	4.834	5.278	4.868	4.981	5.224	5.049	5.059	5.2	5.208	4.865	6.541	5.148	0.228
At1g11920	264391_at	4.141	4.03	4.235	4.152	3.935	3.895	4.622	4.22	4.042	4.204	4.074	4.007	3.985	4.029	4.868	4.163	0.155
At1g11930	264349_at	9.234	9.369	9.63	9.054	9.071	9.834	9.462	9.721	9.284	9.491	9.713	9.801	9.358	9.563	7.8	9.359	0.052
At1g11940	257422_at	5.962	5.668	5.714	6.841	6.738	6.424	6.741	5.828	6.195	6.313	6.426	6.551	6.228	6.698	7.438	6.384	0.152
At1g11950	264390_at	4.79	4.839	4.452	4.905	5.052	4.851	5.225	4.544	4.916	5.191	4.329	4.286	4.358	4.96	4.842	4.769	0.093
At1g11960	264389_at	7.456	7.371	7.904	7.84	9.291	7.659	6.932	8.094	7.101	7.646	7.66	7.878	6.837	6.95	6.833	7.563	0.199
At1g11970	264388_at	3.367	3.427	3.42	3.472	3.425	3.442	3.36	3.322	3.378	3.557	3.525	3.614	3.467	3.426	3.945	3.476	0.127
At1g11990	264387_at	3.402	3.632	3.607	3.893	4.584	3.629	3.747	3.577	3.408	3.722	3.755	3.907	7.884	3.685	10.186	4.441	0.604
At1g12000	264386_at	10.185	9.008	8.493	8.42	10.22	9.483	9.646	8.113	9.724	9.343	7.585	8.872	8.9	9.66	6.81	8.964	0.132
At1g12010	264346_at	9.628	5.791	6.625	12.36	8.536	5.968	4.773	7.463	5.259	8.744	5.306	5.279	5.52	4.834	5.7	6.786	0.483
At1g12020	264385_at	6.878	7.462	7.52	6.985	5.989	6.466	6.892	7.364	6.481	6.884	6.158	8.309	7.402	6.802	6.837	6.962	0.174
At1g12030	257421_at	4.753	5.77	5.38	5.642	4.492	4.647	4.425	5.043	4.595	4.639	4.873	4.637	5.12	4.565	6.246	4.988	0.216
At1g12040	264347_at	5.849	3.947	3.79	4.313	3.792	3.738	3.696	3.796	3.609	3.893	3.803	3.865	4.167	3.541	5.388	4.079	0.324
At1g12050	264396_at	7.819	8.194	8.185	7.7	9.038	8.356	8.748	8.574	8.095	8.37	9.381	9.341	9.111	8.736	5.074	8.315	0.122
At1g12070	264395_at	4.062	4.397	4.017	4.761	4.765	4.24	5.2	3.978	4.484	4.156	4.406	4.471	8.703	4.341	10.724	5.114	0.561
At1g12080	264342_at	8.882	5.922	5.648	6.276	8.568	7.269	9.192	3.939	8.784	10.851	8.647	11.265	11.878	7.002	4.236	7.891	0.36
At1g12090	264371_at	10.782	12.134	12.051	8.481	11.809	10.977	11.502	12.204	11.173	11.621	8.264	12.864	9.41	10.56	7.262	10.74	0.177
At1g12100	264370_at	4.377	4.711	4.666	4.689	4.277	4.307	4.228	4.486	4.253	4.387	4.419	4.287	4.171	4.004	5.355	4.441	0.183
At1g12110	264348_at	11.228	10.303	10.244	8.475	7.91	8.021	7.798	10.209	10.276	7.161	10.132	9.943	9.067	7.271	6.894	8.995	0.213
At1g12120	260995_at	7.901	7.537	7.711	7.451	7.511	8.24	7.608	7.842	8.045	7.634	6.979	7.194	7.058	7.689	8.51	7.661	0.107
At1g12130	260994_at	4.189	4.012	4.128	6.071	3.966	4.045	3.957	4.254	4.065	4.157	4.358	4.067	4.105	4.049	5.017	4.296	0.313
At1g12140	260993_at	9.354	8.695	9.132	7.824	8.611	8.777	7.851	9.779	9.499	8.308	10.074	9.671	9.038	7.514	6.106	8.682	0.148
At1g12150	260992_at	3.753	3.253	3.256	3.55	3.515	3.347	3.484	3.293	3.275	3.332	3.769	4.645	4.445	3.302	7.728	3.863	0.536
At1g12160	260991_at	8.235	4.871	5.661	5.687	5.89	6.782	5.143	4.996	5.875	5.688	5.815	5.258	5.161	5.471	5.885	5.761	0.322
At1g12180	260990_at	4.747	4.95	4.992	5.181	6.699	4.808	4.969	4.997	4.827	5.032	4.988	5.079	5.035	8.494	6.209	5.4	0.39
At1g12190	261024_at	4.404	4.457	4.55	4.681	4.674	4.31	4.284	4.678	4.4	4.606	4.533	4.504	4.524	4.284	5.55	4.563	0.191
At1g12200	261023_at	9.555	8.405	7.543	8.028	8.62	7.753	7.282	8.733	9.403	6.248	8.917	7.978	9.467	7.083	6.738	8.117	0.161
At1g12210	260996_at	4.536	4.639	4.704	4.877	4.345	4.487	4.568	4.565	4.754	4.564	5.543	4.331	4.494	4.635	5.931	4.732	0.217
At1g12220	260966_at	5.318	5.618	5.971	5.244	4.86	5.133	4.712	5.933	5.389	5.421	5.178	4.671	4.632	4.66	5.752	5.233	0.132
At1g12230	260967_at	9.527	9.713	9.26	8.933	9.981	8.961	9.475	9.067	9.905	9.362	8.14	8.771	8.856	9.477	5.772	9.013	0.104
At1g12240	260969_at	9.413	10.195	10.371	7.563	9.716	10.378	10.061	10.257	10.493	10.69	10.299	10.902	11.447	10.458	10.756	10.2	0.117
At1g12250	260968_at	6.005	9.407	9.321	6.404	8.135	8.55	8.351	9.437	7.694	9.356	8.295	9.113	8.406	8.101	5.11	8.112	0.15
At1g12260	261022_at	4.838	4.609	4.518	4.915	4.405	6.01	4.385	4.381	5.063	4.619	4.556	4.438	4.83	4.45	6.94	4.864	0.321
At1g12270	259519_at	7.999	7.688	7.489	5.675	7.547	7.32	7.979	6.98	7.662	7.489	6.762	6.856	6.541	8.103	4.574	7.111	0.131
At1g12280	259535_at	5.55	6.214	6.727	5.171	5.371	6.786	5.625	6.682	7.09	6.271	5.854	5.621	5.549	5.39	6.089	5.999	0.165
At1g12290	259534_at	5.384	4.422	4.683	4.25	4.041	4.593	4.192	4.637	4.254	4.414	5.481	4.513	4.161	4.002	5.128	4.544	0.183
At1g12310	259538_at	10.159	9.202	9.415	10.007	9.893	10.556	9.901	8.776	9.819	10.517	8.727	9.344	9.867	10.037	11.349	9.838	0.143
At1g12320	259520_at	5.043	5.273	5.711	5.415	5.474	8.067	5.382	4.75	4.556	7.32	6.615	5.899	6.073	5.264	6.108	5.797	0.302
At1g12330	259528_at	4.657	6.835	6.187	8.166	8.274	6.185	8.41	5.901	5.826	7.103	5.32	8.223	8.557	8.792	5.065	6.9	0.231
At1g12360	259512_at	9.158	8.498	8.68	8.21	8.42	9.187	8.457	8.687	8.632	8.424	9.243	8.981	9.489	8.416	10.87	8.89	0.195
At1g12370	259537_at	6.414	5.812	5.41	5.86	6.286	5.744	6.871	5.298	7.053	5.838	6	5.912	7.493	6.895	9.503	6.426	0.347
At1g12400	259529_at	8.092	7.139	7.755	7.703	8.248	8.476	7.713	7.749	8.143	7.916	8.095	8.258	8.133	7.998	7.865	7.952	0.066
At1g12410	259521_at	8.986	10.46	10.531	9.095	9.966	9.795	9.991	10.527	9.544	10.658	10.21	10.081	9.619	10.03	6.706	9.747	0.092
At1g12430	259513_at	7.4	7.635	7.432	7.163	7.795	9.177	8.376	7.048	7.994	8.263	5.945	6.847	6.601	8.32	6.612	7.507	0.195
At1g12450	259530_at	6.568	6.603	7.063	7.81	7.485	7.177	7.135	7.09	6.086	7.361	7.193	8.557	9.823	6.845	11.708	7.634	0.373
At1g12460	259531_at	5.606	6.704	6.537	5.632	6.649	5.65	7.504	6.265	5.945	6.434	5.55	6.933	6.026	7.8	6.1	6.356	0.198
At1g12470	259532_at	8.202	7.918	7.676	8.017	7.666	8.234	7.945	7.699	8.033	8.016	7.757	8.102	7.89	7.918	7.422	7.9	0.044
At1g12480	259514_at	4.654	5.538	5.58	5.017	4.863	4.917	4.683	5.484	4.675	5.486	6.194	4.831	5.007	4.644	5.13	5.114	0.187
At1g12490	259522_at	3.589	3.655	3.674	3.699	3.491	3.561	3.5	3.822	3.637	3.616	3.716	3.7	3.984	3.359	4.883	3.726	0.254
At1g12500	259523_at	8.694	9.124	9.282	6.802	8.379	9.681	8.421	9.002	9.126	9.334	6.9	9.313	9.185	8.779	7.453	8.632	0.116
At1g12520	259511_at	7.739	8.434	9.471	7.842	8.106	9.633	8.811	8.644	9.085	9.228	7.777	9.692	9.213	8.918	5.897	8.566	0.125
At1g12530	259533_at	8.183	7.536	7.567	7.893	7.584	7.662	7.831	7.612	8.089	7.577	7.56	8.256	7.875	7.686	7.676	7.772	0.063
At1g12550	259524_at	7.258	7.243	7.631	8.281	8.791	7.842	7.709	7.929	7.82	7.12	7.558	7.728	7.76	7.677	7.688	7.736	0.129
At1g12560	259525_at	8.201	5.655	5.64	5.777	5.223	5.395	5.229	5.671	5.282	5.844	5.567	5.527	6.058	5.349	7.243	5.844	0.308
At1g12570	259526_at	4.417	5.502	5.356	4.786	6.279	6.648	9.098	4.63	4.626	9.706	4.854	5.756	5.573	8.086	5.622	6.063	0.402
At1g12580	259484_at	7.234	7.864	7.87	7.12	6.986	7.55	6.903	7.792	7.137	7.728	7.209	6.924	7.016	7.138	6.399	7.258	0.083
At1g12600	259527_at	5.107	4.865	5.152	7.581	6.745	5.284	5.879	5.146	5.225	5.297	5.182	5.165	5.581	5.036	8.481	5.715	0.349
At1g12610	255937_at	5.462	4.385	5.621	4.405	5.039	5.225	4.023	6.547	6.145	5.464	4.409	7.12	4.892	5.255	4.846	5.256	0.281
At1g12620	255938_at	3.669	3.98	3.903	3.692	4.104	3.921	4.191	3.763	3.75	3.933	3.718	3.786	3.891	4.235	3.947	3.899	0.085
At1g12630	255927_at	6.268	6.379	6.549	6.182	6.033	6.122	5.884	6.633	6.973	6.287	6.128	6.013	6.302	5.801	8.176	6.382	0.235
At1g12640	255928_at	9.334	8.625	8.753	9.919	9.219	9.447	9.061	8.876	8.508	8.557	10.613	10.684	10.36	8.682	10.18	9.388	0.13
At1g12650	255929_at	7.968	7.677	7.117	8.085	7.629	7.654	7.834	6.887	7.865	7.303	7.478	7.451	6.946	7.937	6.578	7.494	0.078
At1g12680	255936_at	7.466	7.433	7.354	8.429	7.899	7.786	7.694	7.406	7.033	7.482	8.106	8.135	8.437	7.664	9.802	7.875	0.211
At1g12700	255935_at	4.41	4.561	4.476	4.385	4.368	4.567	4.557	4.532	4.438	4.687	4.422	4.469	4.479	4.488	5.403	4.549	0.169
At1g12710	255931_at	6.756	6.684	7.868	7.336	7.124	6.912	6.869	7.891	6.664	7.425	6.901	7.692	6.952	7.021	6.781	7.125	0.104
At1g12730	255939_at	6.258	6.124	6.469	5.83	6.292	6.146	6.483	6.504	6.103	6.466	6.087	7.235	6.581	6.625	6.301	6.367	0.129
At1g12740	255934_at	6.949	4.003	3.996	4.097	3.94	3.998	3.792	3.985	3.918	4.021	4.075	3.984	4.134	3.866	4.324	4.205	0.423
At1g12750	255933_at	8.082	8.1	8.165	7.274	6.996	7.867	7.644	7.705	8.784	7.758	6.617	6.759	8.391	7.733	10.731	7.907	0.282
At1g12775	261194_at	3.559	3.698	3.609	3.982	3.871	3.427	3.84	3.563	3.579	3.46	3.491	3.339	3.539	3.825	3.602	3.626	0.096
At1g12780	261211_at	9.081	9.225	9.496	10.641	10.261	12.147	9.531	9.929	9.315	11.048	10.437	11.742	11.893	8.885	9.663	10.22	0.17
At1g12790	261205_at	5.816	6.077	6.008	6.16	5.555	6.243	5.839	6.061	5.833	6.142	5.522	6.252	5.849	5.916	7.351	6.042	0.191
At1g12800	261206_at	6.815	10.371	10.332	7.241	9.493	8.825	9.501	10.349	8.86	10.503	8.983	8.364	8.172	9.543	6.276	8.909	0.163
At1g12810	261209_at	8.152	7.538	7.683	8.786	8.171	8.383	7.617	7.722	7.428	7.839	8.62	8.725	8.731	7.564	9.549	8.167	0.155
At1g12820	261195_at	8.456	8.559	8.4	7.931	8.492	8.863	9.046	8.245	8.757	8.768	8.228	8.539	8.049	8.935	6.103	8.358	0.082
At1g12830	261207_at	7.121	6.941	6.561	7.487	7.846	6.742	7.983	6.107	7.161	6.912	7.022	6.935	6.59	8.081	6.605	7.073	0.134
At1g12840	261210_at	11.105	10.683	10.843	9.879	10.453	11.092	10.615	10.977	10.932	11.07	10.845	10.68	10.636	10.663	10.505	10.732	0.036
At1g12845	261203_at	6.492	7.88	8.457	8.713	7.821	9.128	8.623	7.167	5.913	9.252	5.853	8.208	6.449	9.212	5.906	7.672	0.183
At1g12850	261201_at	8.502	8.316	8.455	7.833	8.467	8.852	8.481	8.458	8.441	8.729	8.065	8.23	7.912	8.489	7.14	8.291	0.068
At1g12860	261196_at	5.498	8.681	8.197	8.315	8.441	5.637	8.536	7.703	5.937	7.817	6.449	7.123	5.793	8.53	5.831	7.233	0.179
At1g12880	261212_at	5.86	6.538	7.07	4.66	6.309	6.164	7.167	7.657	6.356	6.418	8.169	7.378	7.29	7.628	8.338	6.867	0.189
At1g12900	261197_at	5.546	12.496	12.561	8.74	12.086	11.842	11.933	12.689	11.159	12.626	10.1	11.121	10.487	11.703	6.066	10.744	0.164
At1g12910	261202_at	9.527	9.215	9.182	9.441	9.61	9.44	9.444	9.174	9.206	9.301	8.956	9.186	9.001	9.606	9.375	9.311	0.033
At1g12930	261208_at	6.972	7.006	7.017	6.205	6.866	7.33	7.256	7.14	7.367	7.292	6.97	6.819	6.597	7.292	5.742	6.925	0.064
At1g12940	261198_at	4.035	4.338	4.359	5.014	4.05	4.393	3.959	4.169	4.055	4.315	4.645	4.464	4.173	3.937	5.377	4.352	0.204
At1g12950	261199_at	7.654	5.306	5.27	5.297	5.102	5.214	5.216	5.316	5.707	5.574	5.069	4.948	5.263	5.767	6.13	5.522	0.298
At1g12960	261200_at	4.619	4.664	4.645	4.611	4.543	4.433	4.623	4.615	4.664	4.571	4.436	4.55	4.493	4.673	4.869	4.601	0.059
At1g12970	261213_at	6.457	5.712	5.614	6.79	5.99	6.071	5.838	5.739	5.527	5.765	6.234	6.335	6.482	5.768	8.476	6.187	0.289
At1g12990	262768_at	6.668	7.443	7.987	6.845	7.584	7.383	7.159	7.796	6.682	8.409	7.702	7.502	7.231	7.168	7.761	7.421	0.126
At1g13000	262775_at	7.672	7.341	7.578	6.44	6.523	7.482	6.836	7.594	7.153	7.562	8.015	7.77	7.311	6.781	6.229	7.219	0.106
At1g13020	262776_at	7.432	7.509	7.313	6.951	7.348	7.28	7.699	7.021	7.319	7.327	7.583	7.244	6.976	7.67	6.593	7.284	0.058
At1g13030	262777_at	6.782	6.741	6.48	6.381	6.861	6.144	7.522	6.004	7.051	6.695	6.179	5.813	5.198	7.692	5.544	6.472	0.17
At1g13040	257465_at	3.988	3.939	3.924	3.843	3.77	3.906	4.081	3.816	3.816	4.091	3.965	3.915	3.784	4.299	4.107	3.95	0.087
At1g13050	262778_at	5.54	5.316	5.211	5.199	5.072	5.307	5.538	4.984	5.955	5.341	4.948	4.809	4.978	5.833	5.276	5.287	0.12
At1g13080	262826_at	9.201	8.704	7.479	7.635	6.361	8.307	7.303	8.609	8.569	8.851	7.887	9.263	8.335	6.829	5.105	7.896	0.158
At1g13090	262780_at	6.464	7.22	7.968	6.977	7.731	7.888	7.314	7.997	7.431	7.788	8.687	8.418	7.27	7.316	5.474	7.463	0.151
At1g13100	262827_at	5.946	6.168	5.404	4.76	4.458	4.206	4.244	6.15	6.281	4.416	4.405	4.467	4.472	4.179	5.434	4.999	0.219
At1g13110	262793_at	8.165	9.375	9.274	4.038	3.778	6.159	4.134	9.506	9.138	3.782	4.564	5.017	4.153	4.379	4.606	6.005	0.395
At1g13120	262794_at	7.672	7.632	7.423	7.581	7.636	7.642	8.205	7.457	7.901	7.599	8.038	7.992	7.704	8.188	7.971	7.776	0.056
At1g13130	262795_at	5.895	5.376	5.511	5.522	5.941	5.408	6.435	5.667	6.445	5.508	5.456	5.471	6.016	6.232	6.381	5.818	0.104
At1g13140	262764_at	4.841	4.886	4.91	5.386	5.462	4.785	8.817	4.833	4.721	5.127	5.057	4.994	5.159	4.797	6.629	5.36	0.42
At1g13150	262765_at	4.198	4.36	4.434	4.637	4.425	4.273	6.973	4.332	4.163	4.613	4.23	4.39	4.639	4.16	5.726	4.637	0.359
At1g13160	262766_at	7.51	7.186	6.631	6.979	6.871	6.561	7.344	6.062	7.447	6.838	6.387	6.285	5.907	7.651	7.084	6.85	0.112
At1g13170	262767_at	7.394	7.044	7.081	7.329	7.41	7.381	7.413	6.823	7.481	7.397	6.255	6.578	6.543	7.311	7.328	7.118	0.052
At1g13180	262769_at	7.408	7.06	7.117	6.938	7.716	7.683	7.399	7.102	7.617	7.617	6.84	6.575	6.043	7.371	6.663	7.143	0.08
At1g13190	262770_at	8.148	8.368	8.294	8.436	8.188	8.53	8.333	8.391	8.228	7.995	8.432	8.545	8.215	8.43	7.628	8.277	0.034
At1g13195	262782_at	7.359	6.493	6.643	7.49	6.402	7.067	6.647	6.897	6.513	6.101	7.783	7.757	7.31	6.312	7.478	6.95	0.115
At1g13200	262771_at	4.674	4.892	4.934	5.188	4.708	4.764	4.704	5.024	4.563	5.06	4.794	4.737	4.982	4.578	6.647	4.95	0.274
At1g13210	262772_at	8.068	8.296	8.745	6.747	6.38	7.616	6.753	9.075	7.573	7.326	8.481	7.08	7.254	6.514	7.535	7.563	0.179
At1g13220	262773_at	6.508	6.477	6.23	6.971	6.565	6.464	7.141	5.711	6.8	6.4	5.775	6.253	5.901	7.04	6.775	6.467	0.101
At1g13230	262774_at	3.356	3.343	3.355	3.486	3.405	3.33	3.71	3.373	3.281	3.46	3.415	3.426	3.479	4.212	3.767	3.493	0.183
At1g13250	259358_at	7.169	7.627	7.771	7.146	7.944	8.028	8.235	7.027	8.444	8.115	5.643	6.42	5.833	8.273	5.878	7.304	0.145
At1g13260	259364_at	8.974	8.122	9.412	5.24	7.788	9.456	6.179	9.449	9.088	8.781	7.483	6.499	5.225	5.943	4.863	7.5	0.222
At1g13270	259363_at	6.022	9.63	9.573	6.446	8.319	7.586	8.447	9.137	7.91	9.73	8.076	7.083	6.563	9.049	5.539	7.941	0.197
At1g13280	259366_at	9.004	7.992	8.605	6.094	8.691	9.22	10.169	8.159	9.604	9.556	7.127	9.671	9.956	10.381	4.243	8.565	0.187
At1g13290	257515_at	4.879	5.007	5.077	5.292	4.859	4.755	5.635	5.075	4.754	5.065	5.024	5.396	5.344	4.853	5.805	5.121	0.126
At1g13300	259365_at	9.613	6.084	4.376	4.447	4.102	4.228	4.043	4.576	6.262	4.245	4.117	4.378	4.323	4.084	5.196	4.938	0.521
At1g13310	259360_at	3.09	3.131	3.198	3.224	3.068	3.096	3.094	3.16	3.009	3.263	3.786	3.16	3.507	3.016	3.487	3.219	0.16
At1g13320	259407_at	9.381	9.222	9.153	8.771	8.929	9.195	9.183	9.058	9.109	9.218	8.849	8.97	8.876	9.266	9.192	9.091	0.033
At1g13330	259409_at	3.452	3.248	3.378	3.342	3.647	3.264	3.941	3.256	3.569	3.493	3.12	3.231	3.03	3.94	3.427	3.423	0.141
At1g13340	259410_at	6.633	4.875	5.312	7.281	5.878	7.728	4.341	6.11	5.516	5.104	8.808	4.749	5.292	3.788	3.848	5.684	0.38
At1g13380	259357_at	8.58	8.622	8.721	7.763	8.615	9.091	8.531	8.469	9.39	8.714	6.301	7.066	6.907	8.669	6.701	8.143	0.142
At1g13400	259386_at	4.542	4.997	4.902	5.236	4.7	4.72	4.738	5.053	4.679	4.754	4.826	4.782	4.717	4.443	5.895	4.866	0.187
At1g13410	259411_at	5.028	5.05	4.955	4.738	4.493	4.687	5.137	4.948	4.94	4.784	5	4.948	4.748	5.14	5.017	4.908	0.048
At1g13420	259388_at	8.197	3.982	3.915	3.905	3.852	4.42	4.401	3.921	6.611	3.952	3.93	4.372	4.398	3.799	4.3	4.53	0.479
At1g13440	259361_at	12.861	12.727	12.535	11.56	12.611	12.929	12.502	12.74	12.972	12.512	12.421	12.241	12.151	12.48	10.18	12.361	0.05
At1g13450	259412_at	7.993	7.446	7.657	8.013	7.314	8.597	7.422	7.691	7.719	7.393	7.604	8.104	7.819	7.638	7.914	7.755	0.105
At1g13460	259359_at	7.327	7.108	6.995	7.77	6.738	7.234	6.787	7.143	6.968	6.828	7.072	7.099	7.495	6.658	8.596	7.188	0.176
At1g13470	259385_at	3.563	3.729	6.157	3.558	3.473	4.034	3.795	6.752	3.541	4.002	6.896	3.703	3.574	3.49	3.606	4.258	0.41
At1g13540	256103_at	3.393	3.19	3.259	3.143	3.16	3.211	3.186	3.256	3.222	3.286	3.345	3.139	3.196	3.269	3.306	3.237	0.049
At1g13560	256134_at	9.754	9.748	9.799	9.159	9.913	9.758	9.894	9.658	10.037	9.931	9.392	9.17	8.818	10.053	8.524	9.574	0.051
At1g13570	256133_at	7.454	7.267	7.081	8.94	8.077	7.831	7.451	7.05	7.14	7.455	6.761	7.178	7.139	7.524	8.558	7.527	0.169
At1g13580	256157_at	7.903	6.925	7.019	7.222	7.263	7.429	7.813	6.914	7.302	7.586	7.055	7.346	6.716	7.479	6.696	7.245	0.089
At1g13590	256158_at	5.481	3.738	3.551	5.294	5.666	3.55	3.486	3.497	3.555	3.639	3.518	3.559	3.851	3.509	4.398	4.019	0.311
At1g13600	256131_at	5.344	3.978	3.776	3.796	3.968	7.086	3.963	3.638	5.709	3.644	3.733	3.71	7.929	4.084	3.887	4.55	0.457
At1g13610	256132_at	5.972	5.49	5.471	5.46	5.234	5.808	5.08	5.581	7.139	5.302	5.392	5.259	5.393	5.006	5.868	5.564	0.236
At1g13630	256095_at	3.859	4.095	3.994	4.219	3.734	3.952	4.072	3.921	3.895	4	3.905	3.933	3.801	3.847	4.269	3.966	0.076
At1g13640	256071_at	7.122	7.464	7.095	7.925	6.154	7.521	6.574	6.987	7.089	7.12	5.972	6.666	6.444	6.557	8.085	6.985	0.146
At1g13650	256096_at	4.257	6.81	6.938	4.653	7.276	6.344	5.203	7.511	4.306	9.29	5.498	4.424	4.311	4.849	5.03	5.78	0.405
At1g13670	256097_at	7.045	5.125	4.604	4.324	4.325	6.743	4.07	4.436	6.674	5.984	4.212	4.245	4.231	4.245	4.691	4.997	0.312
At1g13680	256102_at	3.528	3.537	3.586	3.598	4.029	3.583	3.58	3.608	3.623	3.53	3.442	3.625	3.714	3.876	3.899	3.651	0.101
At1g13690	256068_at	7.895	7.67	7.728	8.107	8.135	7.51	8.393	7.385	7.943	7.786	7.694	7.646	7.136	8.692	5.779	7.7	0.122
At1g13700	256098_at	7.422	7.743	7.754	7.558	8.085	8.794	7.446	8.07	8.722	8.393	6.949	7.451	7.158	6.986	8.126	7.777	0.124
At1g13710	256099_at	6.853	7.591	5.727	6.803	7.671	5.847	7.587	5.691	7.448	5.822	5.306	5.171	4.908	5.212	6.484	6.275	0.195
At1g13730	256070_at	8.73	8.283	7.771	7.336	8.358	7.334	8.492	7.446	8.291	8.262	6.643	6.35	5.689	8.741	6.752	7.632	0.136
At1g13740	256069_at	7.654	7.931	7.769	11.069	8.694	7.871	8.199	7.539	8.222	7.783	8.155	7.942	8.203	8.097	6.519	8.11	0.286
At1g13750	256100_at	7.333	6.082	7.163	4.9	6.121	6.077	5.648	7.506	5.981	7.191	7.376	4.572	4.398	4.487	4.606	5.963	0.22
At1g13790	259448_at	4.006	5.482	5.151	4.608	5.603	5.004	6.238	4.762	5.414	5.216	4.245	4.16	4.659	6.424	6.126	5.14	0.214
At1g13800	259449_at	3.923	4.075	4.061	3.942	3.841	3.925	3.926	4.103	3.984	4.069	4.043	4.005	3.882	4.068	4.608	4.03	0.134
At1g13810	259422_at	6.282	6.433	5.923	6.988	5.915	5.684	6.115	5.926	6.292	5.484	5.877	5.707	5.265	6.223	5.253	5.958	0.158
At1g13830	259424_at	7.354	4.803	4.861	6.64	6.283	6.36	4.568	5.022	5.21	4.795	6.032	4.854	5.192	4.39	5.899	5.484	0.272
At1g13870	259450_at	7.138	7.19	7.265	7.625	7.072	7.014	7.055	6.869	7.095	6.985	7.23	7.4	7.058	7.164	6.524	7.112	0.072
At1g13880	259423_at	7.376	7.092	7.321	8.081	7.449	7.466	7.213	7.252	6.816	6.444	7.49	8.279	7.992	6.995	8.488	7.45	0.131
At1g13890	259451_at	3.426	3.554	3.611	3.852	4.169	3.538	4.194	3.546	3.486	3.524	3.9	4.025	8.515	3.93	10.945	4.548	0.626
At1g13900	259420_at	8.289	8.053	8.252	8.048	8.952	9.309	8.397	8.36	8.394	8.36	8.323	8.586	9.281	8.349	10.831	8.652	0.216
At1g13910	259421_at	6.337	5.766	5.873	5.372	6.07	6.117	6.901	5.752	6.149	5.935	6.411	6.323	7.397	5.945	5.449	6.12	0.185
At1g13920	262662_at	4.953	4.252	4.271	4.076	4.149	4.813	4.224	3.988	4.55	4.222	4.055	4.765	4.7	3.937	4.553	4.367	0.127
At1g13930	262609_at	11.551	11.673	11.717	8.553	11.481	11.549	11.739	11.753	11.722	11.631	11.583	13.267	12.857	11.833	6.168	11.272	0.161
At1g13940	262663_at	6.976	7.23	7.021	7.35	7.055	7.323	7.11	7.078	7.174	7.03	7.052	7.041	7.119	6.972	7.132	7.111	0.035
At1g13950	262615_at	7.636	5.456	6.681	4.41	4.743	6.445	5.188	6.83	6.31	6.703	6.637	4.486	5.943	4.925	8.625	6.068	0.318
At1g13960	262613_at	7.055	6.708	6.669	7.354	6.231	6.732	6.116	6.764	6.477	6.475	7.676	7.683	7.041	5.937	6.777	6.78	0.126
At1g13970	262664_at	6.694	4.12	4.271	5.232	7.057	4.004	6.202	4.217	6.198	4.488	6.993	8.53	11.287	6.946	12.385	6.575	0.503
At1g13980	262614_at	8.62	8.482	8.185	7.963	8.369	9.003	8.573	8.145	8.802	8.485	7.631	8.449	8.56	8.74	8.965	8.465	0.064
At1g13990	262607_at	7.936	8.528	8.302	8.742	8.802	8.767	7.671	9.553	7.466	7.538	11.695	11.115	10.481	6.592	5.892	8.605	0.283
At1g14000	262660_at	9.274	9.158	9.241	8.664	8.649	9.185	8.689	9.295	8.874	9.016	9.664	9.648	9.243	8.524	7.746	8.991	0.075
At1g14020	262647_at	6.965	6.77	6.658	7.46	6.885	6.673	7.001	6.467	7.196	6.918	6.26	6.67	7	6.568	8.908	6.96	0.234
At1g14030	262648_at	5.491	8.503	8.577	5.647	7.848	7.717	7.989	8.353	7.377	9.01	5.938	6.54	6.01	8.105	6.056	7.277	0.206
At1g14040	262649_at	8.103	6.068	5.321	5.921	5.567	6.048	6.922	5.288	7.908	7.253	5.09	8.446	7.914	7.173	5.194	6.548	0.241
At1g14060	262611_at	7.427	6.867	6.508	7.008	6.398	6.32	7.049	6.03	7.028	6.437	6.803	6.326	6.413	7.159	7.384	6.744	0.099
At1g14070	262665_at	6.242	4.653	4.318	4.298	4.058	4.124	4.039	4.2	4.623	4.422	4.598	4.48	4.46	4.049	5.124	4.513	0.297
At1g14080	262666_at	7.318	3.757	3.823	3.755	3.816	3.648	3.581	3.823	4.105	3.699	4.133	3.795	3.597	3.713	4.488	4.07	0.476
At1g14100	262651_at	4.257	4.37	4.459	4.707	4.161	4.211	5.342	4.497	4.345	4.698	4.37	4.418	4.389	4.362	5.413	4.533	0.174
At1g14110	262652_at	4.585	4.877	4.808	5.103	4.646	4.632	4.617	4.896	4.59	4.948	4.658	4.66	4.897	4.688	5.538	4.81	0.141
At1g14120	262608_at	9.232	6.126	3.738	3.75	3.527	3.458	3.444	4.037	9.236	3.513	3.531	3.478	3.485	3.488	3.9	4.53	0.546
At1g14130	262653_at	8.096	6.817	6.434	9.026	7.748	7.191	7.335	6.663	7.305	6.483	10.513	8.221	8.152	7.904	5.695	7.572	0.3
At1g14140	262610_at	7.697	8.071	8.077	6.92	7.795	7.723	7.797	7.843	7.875	8.181	7.034	6.995	6.875	7.821	7.355	7.604	0.076
At1g14150	262612_at	4.42	10.459	10.807	4.605	9.249	9.167	8.592	10.87	5.86	10.529	8.276	5.603	5.333	8.027	6.162	7.864	0.296
At1g14180	262654_at	6.359	6.601	6.482	6.16	6.753	6.386	7.324	6.055	6.853	6.799	5.838	5.736	5.792	7.508	7.075	6.515	0.142
At1g14200	262656_at	7.947	6.62	7.1	8.152	7.358	7.009	6.321	7.256	6.137	6.549	9.405	10.562	9.513	8.843	8.914	7.846	0.276
At1g14210	262657_at	9.382	7.77	6.919	6.972	7.403	7.986	6.708	7.094	10.202	6.828	5.732	6.78	7.228	6.442	6.888	7.356	0.299
At1g14220	262658_at	8.346	4.478	4.559	4.684	4.412	4.433	4.328	4.53	4.742	4.716	4.787	4.952	4.911	4.408	6.433	4.981	0.432
At1g14240	262659_at	8.362	4.534	4.573	4.889	4.283	5.255	4.319	4.578	6.035	4.687	4.725	4.574	4.689	4.529	5.631	5.044	0.425
At1g14260	261481_at	6.257	6.1	5.978	7.085	6.859	5.755	6.74	5.586	6.927	6.231	6.378	6.438	7.69	6.544	9.577	6.676	0.325
At1g14270	261483_at	6.043	9.333	9.534	6.857	8.647	8.108	8.834	9.386	7.621	9.748	8.009	9.106	8.691	8.853	8.881	8.51	0.136
At1g14280	261480_at	5.445	8.706	9.155	4.586	8.528	7.395	8.169	8.25	6.769	9.327	7.915	11.648	10.817	8.49	6.225	8.095	0.327
At1g14290	261492_at	8.462	8.371	8.903	6.584	8.145	8.726	8.364	8.487	8.648	9.221	7.423	10.121	10.664	8.969	11.87	8.864	0.271
At1g14300	261524_at	7.692	7.26	6.931	7.756	6.837	6.874	7.269	6.594	7.56	6.821	6.733	7.718	6.356	7.64	5.848	7.059	0.096
At1g14310	261477_at	7.297	7.674	7.844	6.312	7.311	7.366	7.272	7.934	7.347	7.888	7.204	7.535	7.081	7.433	6.536	7.336	0.081
At1g14320	261490_at	12.954	12.484	12.28	12.671	12.884	12.118	12.98	11.903	13.042	12.654	12.028	11.822	11.482	13.111	11.015	12.362	0.061
At1g14330	261525_at	9.104	8.699	9.087	9.445	8.926	9.087	8.562	8.871	8.866	9.02	10.291	9.883	9.923	8.394	9.82	9.199	0.114
At1g14340	261487_at	7.047	5.847	6.388	5.829	6.549	8.032	5.71	6.791	6.457	6.084	7.551	7.148	7.118	5.111	4.274	6.396	0.218
At1g14345	261488_at	5.264	9.867	9.914	5.992	9.02	8.635	8.817	9.959	7.952	9.73	7.883	8.133	7.95	8.468	4.419	8.134	0.196
At1g14350	261491_at	6.56	6.405	6.519	5.378	6.226	8.229	6.85	6.813	5.46	6.4	4.889	5.028	5.282	6.793	6.246	6.205	0.264
At1g14360	261485_at	8.79	8.482	8.434	9.374	8.755	8.017	9	8.356	8.943	8.293	9.223	7.309	7.332	8.798	8.958	8.538	0.096
At1g14370	261526_at	7.494	7.185	7.368	5.015	5.278	7.802	5.169	8.005	7.405	6.49	8.253	5.723	5.237	4.741	5.78	6.463	0.232
At1g14380	261479_at	7.385	7.082	6.996	7.843	9.064	9.357	7.377	6.783	7.915	7.881	6.365	7.668	7.461	7.742	5.679	7.507	0.212
At1g14390	261527_at	4.581	3.929	3.953	3.908	4.58	5.306	3.7	3.998	3.945	4.017	3.781	3.715	4.27	3.649	4.212	4.103	0.243
At1g14400	261484_at	11.257	10.208	10.46	10.636	10.524	11.042	10.593	10.375	10.757	10.416	10.847	11.102	10.858	10.703	10.105	10.659	0.057
At1g14410	261493_at	7.77	8.887	8.798	8.335	9.166	7.979	9.004	8.651	8.64	9.318	8.099	7.371	7.343	9.558	7.064	8.399	0.13
At1g14420	261528_at	3.798	4.005	4.003	4.318	7.155	3.843	5.808	4.087	3.957	4.46	7.699	7.598	11.932	7.579	12.958	6.213	0.558
At1g14440	261502_at	4.102	6.472	5.508	5.431	6.109	4.171	7.394	4.936	4.627	4.688	4.496	4.385	4.207	6.784	5.464	5.252	0.31
At1g14450	261489_at	9.918	9.114	9.65	9.107	9.465	9.681	9.479	9.728	9.79	9.449	10.175	9.708	9.603	9.41	9.693	9.598	0.061
At1g14460	261471_at	6.916	7.238	7.327	6.261	7.304	7.264	7.779	6.824	7.968	8.004	6.806	6.877	7.004	8.123	6.131	7.188	0.123
At1g14470	261472_at	3.559	3.688	3.696	3.697	3.453	3.649	3.538	3.652	3.578	3.656	3.542	3.708	3.688	3.567	3.961	3.642	0.086
At1g14480	261476_at	6.932	5.598	6.099	5.311	5.101	6.506	5.513	6.329	6.682	6.656	5.67	6.313	5.717	6.487	5.695	6.041	0.138
At1g14490	261473_at	5.997	6.382	6.405	8.168	6.531	5.753	6.501	6.354	5.799	6.277	5.952	5.998	5.571	6.275	7.244	6.347	0.239
At1g14510	261486_at	9.91	9.777	9.572	10.074	9.687	9.412	10.009	9.319	9.652	9.455	9.12	9.46	8.893	10.033	8.741	9.541	0.057
At1g14530	261482_at	7.226	6.89	7.089	9.621	7.356	7.591	7.601	6.644	6.493	7.455	7.927	8.201	8.68	7.357	10.359	7.766	0.268
At1g14540	261474_at	6.308	5.924	4.568	4.609	3.99	4.129	4.122	5.2	4.677	4.289	5.411	4.433	4.462	4.22	5.323	4.778	0.26
At1g14550	261475_at	4.48	3.728	3.706	3.945	3.506	3.612	3.481	3.784	3.825	3.726	3.735	3.742	3.833	3.41	4.4	3.794	0.164
At1g14560	260777_at	7.474	7.201	7.394	7.144	7.128	7.669	7.587	7.393	7.301	7.184	8.18	8.227	8.827	7.182	10.211	7.74	0.259
At1g14570	260782_at	9.579	9.114	9.087	9.968	9.549	9.601	9.656	9.001	9.374	9.627	9.557	10.375	9.762	9.826	8.763	9.523	0.088
At1g14580	260776_at	5.361	6.477	6.543	8.252	6.961	5.238	5.22	6.538	4.66	5.872	5.978	4.741	4.764	4.972	6.025	5.84	0.313
At1g14610	260780_at	9.583	9.501	8.997	9.023	9.085	9.073	9.546	8.635	9.559	9.049	8.589	8.684	8.384	9.78	8.852	9.089	0.076
At1g14620	260781_at	8.679	7.575	7.248	6.337	7.643	6.982	8.28	6.771	8.882	7.282	6.771	6.924	5.858	8.797	5.895	7.328	0.187
At1g14640	260778_at	4.602	5.149	4.951	5.083	4.649	5.232	4.733	4.991	4.831	4.972	4.943	4.675	5.295	4.843	7.79	5.116	0.368
At1g14650	260779_at	6.465	6.587	6.208	6.711	6.604	6.301	6.574	6.002	6.376	6.431	6.302	6.365	6.47	6.822	6.252	6.431	0.061
At1g14660	262835_at	5.131	5.136	5.057	6.135	5.187	5.211	5.399	5.097	5.189	5.378	5.626	5.585	5.279	5.331	5.449	5.346	0.138
At1g14670	262846_at	10.314	9.791	9.747	8.663	9.817	10.371	9.752	9.432	9.987	10.236	8.816	9.207	9.283	10.081	9.642	9.676	0.072
At1g14680	262836_at	3.6	3.767	3.739	3.62	3.656	3.884	4.235	3.722	3.789	3.846	3.645	3.601	3.643	3.856	4.379	3.799	0.142
At1g14685	262848_at	7.887	8.046	7.883	8.31	8.163	8.175	8.401	7.399	7.831	8.212	6.9	7.611	7.579	8.309	9.192	7.993	0.14
At1g14687	262843_at	4.054	4.446	4.374	5.188	5.54	4.722	4.725	4.105	4.395	4.519	4.143	4.062	4.148	4.885	5.805	4.607	0.221
At1g14700	262830_at	4.53	8.136	7.79	4.541	4.359	6.616	5.964	8.351	8.838	7.021	4.158	5.385	7.102	4.437	5.151	6.159	0.325
At1g14710	262849_at	8.095	8.19	7.524	6.848	7.941	7.8	8.04	7.443	8.805	7.813	6.501	6.467	5.985	8.188	5.951	7.439	0.166
At1g14720	262842_at	8.429	9.146	8.947	8.848	8.405	8.503	8.19	8.917	10.025	7.856	7.515	6.86	6.988	9.021	5.88	8.235	0.191
At1g14730	262831_at	9.256	5.393	5.413	5.001	5.687	7.515	5.115	4.839	8.738	6.583	4.563	5.36	5.425	6.013	5.744	6.043	0.372
At1g14740	262845_at	7.669	7.477	7.453	7.427	6.841	7.223	6.718	7.311	7.3	7.054	7.476	7.371	7.408	7.038	5.71	7.165	0.07
At1g14750	262833_at	4.303	4.201	4.243	4.269	4.223	4.215	4.444	4.368	4.405	4.261	4.123	4.123	4.163	4.095	4.838	4.285	0.123
At1g14760	262886_at	5.697	5.904	6.046	8.155	6.476	5.872	5.769	6.038	5.791	6.088	5.845	5.914	5.952	5.572	7.096	6.148	0.264
At1g14770	262839_at	5.333	5.524	5.666	6.064	5.691	4.872	5.926	5.487	5.537	5.232	5.012	5.091	5.084	5.837	6.207	5.504	0.121
At1g14780	262887_at	7.661	5.733	5.239	4.624	4.598	5.324	4.636	5.485	7.191	5.024	7.021	5.495	4.693	4.277	4.59	5.439	0.311
At1g14790	262888_at	5.91	5.266	6.473	4.668	6.221	7.399	6.755	5.994	6.764	6.695	6.733	6.492	6.872	6.724	4.847	6.254	0.166
At1g14800	262889_at	3.819	3.921	4.023	4.025	3.789	3.811	3.829	4.033	3.975	3.94	3.999	3.966	3.985	3.707	4.572	3.96	0.144
At1g14810	262841_at	9.835	10.357	10.15	8.237	9.036	8.874	9.41	10.187	10.236	9.925	8.42	7.803	6.908	9.817	7.564	9.117	0.128
At1g14820	257463_at	6.999	8.331	7.988	7.121	7.999	7.861	9.027	8.493	7.675	8.481	7.387	8.916	8.278	9.137	7.033	8.048	0.128
At1g14830	262837_at	9.319	8.621	8.467	7.385	8.789	9.608	8.896	8.327	9.028	9.182	8.242	8.369	8.549	9.129	9.68	8.773	0.1
At1g14840	262847_at	4.912	7.109	6.732	6.469	6.811	5.704	7.464	6.275	6.484	6.413	4.49	5.372	4.903	7.757	5.409	6.154	0.222
At1g14850	262890_at	8.184	7.951	7.513	8.364	7.692	7.335	8.296	7.143	7.97	7.691	7.352	7.637	7.138	8.473	7.001	7.716	0.096
At1g14890	262844_at	7.902	8.3	7.114	6.129	8.501	9.782	8.866	5.567	9.374	9.508	5.975	8.531	7.807	9.923	4.763	7.869	0.222
At1g14900	262840_at	8.294	7.934	5.974	7.039	8.413	5.408	9.172	5.95	8.225	7.381	5.444	7.16	6.848	9.288	5.471	7.2	0.241
At1g14910	262856_at	7.924	7.903	7.859	7.699	8.022	8.578	7.962	7.68	7.912	7.924	7.623	7.812	7.557	8.222	7.871	7.903	0.084
At1g14920	262850_at	8.466	9.111	9.585	8.913	8.604	9.474	9.326	8.326	8.333	9.175	7.65	8.983	8.666	9.104	6.406	8.675	0.102
At1g14930	262857_at	3.57	3.596	3.473	8.816	3.391	3.372	3.333	3.585	3.197	3.44	3.627	3.534	3.456	3.241	4.071	3.847	0.604
At1g14940	262858_at	3.644	3.601	3.597	8.8	3.489	3.461	3.407	3.599	3.432	3.583	3.519	3.484	3.569	3.545	5.34	4.005	0.584
At1g14950	262828_at	5.629	5.423	5.549	12.957	6.552	5.168	5.21	5.59	5.182	5.207	5.352	5.251	5.234	5.239	6.74	6.019	0.574
At1g14960	262838_at	10.2	5.101	4.944	5.663	4.733	4.683	4.618	5.04	5.297	4.885	4.956	4.987	4.898	4.638	5.841	5.366	0.508
At1g14970	262829_at	6.19	6.263	6.254	6.502	7.663	6.036	6.604	6.167	6.293	6.524	5.772	5.699	7.242	6.639	9.847	6.646	0.348
At1g14980	260714_at	11.318	10.467	10.248	10.47	10.52	9.637	11.144	9.74	11.215	10.207	9.801	9.879	9.278	11.414	8.29	10.242	0.11
At1g14990	260738_at	7.226	6.795	7.146	7.059	7.212	7.402	7.116	7.167	7.698	6.994	7.348	7.628	7.54	6.966	6.28	7.172	0.073
At1g15000	260739_at	6.881	6.993	6.971	4.853	6.131	5.841	6.935	6.029	7.703	6.65	4.647	4.958	4.796	7.534	4.664	6.106	0.222
At1g15010	260744_at	7.299	7.291	8.7	7.324	9.184	7.169	5.874	9.156	7.879	7.784	8.439	7.308	6.245	7.652	8.078	7.692	0.174
At1g15020	260740_at	7.323	6.607	6.603	6.675	6.653	7.168	6.434	6.753	6.985	6.772	6.705	6.77	6.944	6.708	9.076	6.945	0.252
At1g15040	260741_at	9.475	8.281	6.459	6.613	6.399	6.028	6.127	6.418	8.14	6.363	6.472	6.911	7.892	6.51	9.148	7.149	0.263
At1g15050	260742_at	4.658	4.421	4.467	5.898	4.358	4.343	4.29	4.329	4.387	4.384	4.515	4.427	4.636	4.293	5.692	4.607	0.235
At1g15060	262604_at	7.314	7.624	7.611	8.081	7.029	7.583	7.182	7.809	7.212	7.679	8.025	7.535	7.562	7.339	8.8	7.626	0.143
At1g15080	262596_at	5.89	6.135	6.201	5.594	6.204	6.231	6.044	6.168	6.635	6.422	5.655	5.542	5.71	5.929	6.442	6.053	0.094
At1g15100	262590_at	9.704	7.759	7.392	9.961	8.141	8.801	8.338	7.369	8.371	7.505	9.701	10.173	9.612	7.373	6.4	8.44	0.183
At1g15110	262583_at	8.225	6.744	6.182	8.287	6.856	6.556	7.107	6.207	6.867	6.328	8.141	8.105	7.816	6.751	6.353	7.102	0.153
At1g15120	262593_at	10.641	9.635	10.105	8.698	9.631	10.169	9.979	9.977	10.473	10.058	10.589	9.899	9.677	9.93	9.013	9.898	0.075
At1g15130	262588_at	9.562	8.972	8.804	9.826	9.176	9.366	8.828	8.934	8.797	8.985	9.471	9.462	9.4	8.964	8.862	9.161	0.073
At1g15140	262572_at	8.204	10.307	10.413	8.513	9.329	9.134	9.063	10.511	8.817	10.275	9.327	8.833	8.711	9.132	8.811	9.292	0.124
At1g15170	262605_at	6.837	6.709	6.484	7.321	6.751	5.814	6.334	6.847	6.475	6.044	7.057	5.932	7.13	5.649	6.452	6.522	0.117
At1g15180	262569_at	3.813	7.671	7.401	8.791	5.864	5.05	6.403	7.482	5.585	6.907	4.446	4.897	3.366	3.993	3.33	5.667	0.381
At1g15190	262606_at	4.358	4.433	4.58	5.097	4.254	4.313	4.743	4.598	4.302	4.612	4.364	4.448	4.502	4.267	5.909	4.585	0.24
At1g15200	262570_at	7.169	7.098	6.913	7.174	6.842	6.97	7.603	6.528	7.506	6.796	6.621	6.836	6.453	7.701	5.024	6.882	0.114
At1g15210	262575_at	10.123	5.63	5.466	5.537	5.271	5.044	5.43	5.218	9.26	5.181	5.308	5.12	5.312	5.066	6.254	5.948	0.442
At1g15220	262591_at	5.997	5.906	5.845	5.622	5.614	6.227	5.894	5.696	5.797	5.838	5.782	5.946	5.546	5.967	5.587	5.818	0.07
At1g15230	262574_at	8.025	7.295	7.453	9.085	7.879	8.072	7.95	7.456	7.416	7.251	7.351	7.466	7.897	7.698	9.47	7.851	0.183
At1g15250	262594_at	8.135	8.244	7.779	8.306	8.399	7.333	8.65	6.978	8.219	8.286	6.732	6.55	6.103	8.938	7	7.71	0.147
At1g15260	262598_at	3.899	8.298	8.059	6.017	7.889	5.813	9.521	8.492	4.634	7.712	5.859	8.846	5.276	8.049	4.194	6.837	0.302
At1g15270	262602_at	9.452	8.793	9.153	9.218	9.661	9.669	9.531	9.176	9.526	9.009	10.266	10.22	9.946	9.148	7.406	9.345	0.096
At1g15280	262576_at	7.294	7.326	7.189	7.38	7.16	7.358	7.551	7.095	6.989	7.381	7.572	7.721	7.393	7.808	7.287	7.367	0.061
At1g15290	262577_at	6.54	9.098	8.619	7.254	9.331	8.668	8.52	8.564	8.457	9.634	7.093	7.472	7.428	8.65	6.357	8.112	0.169
At1g15310	262601_at	6.506	6.131	6.093	7.516	6.949	5.782	6.337	6.597	6.27	6.186	6.879	6.534	7.007	6.831	8.779	6.693	0.255
At1g15320	262579_at	4.094	4.064	4.175	4.574	4.034	4.124	4.341	4.169	4.095	4.564	4.018	4.016	4.134	4.006	5.767	4.278	0.277
At1g15330	262580_at	5.957	5.613	5.573	9.982	5.535	5.381	5.319	5.649	5.175	5.567	5.474	5.686	5.682	5.315	7.048	5.93	0.435
At1g15340	262600_at	8.132	8.117	7.492	9.198	8.154	7.402	8.569	7.028	7.434	7.38	7.934	8.325	7.819	8.376	3.725	7.672	0.178
At1g15350	262599_at	8.718	7.677	7.505	7.896	7.198	7.882	6.677	7.748	7.668	7.24	6.968	7.409	9.548	6.753	11.506	7.893	0.336
At1g15360	262595_at	5.507	5.993	6.084	6.149	5.572	5.617	7.952	6.358	5.605	5.942	5.749	6.636	6.17	5.465	7.514	6.154	0.242
At1g15370	262581_at	9.99	9.408	9.534	9.394	9.806	10.133	9.883	9.45	9.586	9.864	9.426	9.464	9.502	9.702	9.327	9.631	0.053
At1g15380	262603_at	11.027	6.734	5.515	9.032	6.735	5.432	6.523	5.41	5.9	5.822	7.923	8.257	11.669	6.775	10.073	7.522	0.381
At1g15390	262573_at	7.571	8.69	8.608	7.273	7.648	6.781	8.025	8.437	7.777	8.225	7.876	7.357	7.03	7.978	7.601	7.792	0.111
At1g15400	262592_at	10.171	8.82	8.957	8.799	8.134	9.684	8.279	8.796	9.767	8.416	8.899	10.027	9.959	8.415	6.314	8.896	0.134
At1g15410	262582_at	7.026	7.613	7.808	7.039	7.552	7.735	7.295	7.668	8.093	7.023	6.534	8.905	7.999	7.379	7.293	7.531	0.165
At1g15420	262544_at	8.745	8.326	7.907	8.7	8.112	7.688	8.584	7.521	8.514	7.844	7.577	7.197	6.773	8.958	6.856	7.953	0.12
At1g15430	262571_at	7.845	7.949	7.663	9.162	7.618	7.361	7.182	7.954	7.797	6.813	8.471	8.242	9.715	7.261	11.23	8.151	0.294
At1g15440	262584_at	8.019	7.847	7.175	8.175	7.523	6.601	7.931	6.45	7.79	7.124	7.116	6.628	6.194	8.22	6.496	7.286	0.122
At1g15460	262585_at	5.764	5.193	5.214	5.736	5.382	5.036	7.197	5.419	4.695	5.379	5.136	5.01	5.777	5.234	7.492	5.578	0.274
At1g15470	262597_at	7.848	7.32	7.566	7.222	8.161	7.305	8.659	7.458	7.318	7.496	7.657	7.355	9.25	7.795	11.09	7.967	0.302
At1g15480	262586_at	5.746	5.635	5.436	5.684	5.747	4.895	6.289	5.129	5.888	5.456	4.568	4.52	4.384	6.578	5.754	5.447	0.184
At1g15490	262587_at	6.767	6.183	6.021	6.347	6.219	6.154	6.611	5.908	6.314	6.124	6.078	6.449	7.223	6.631	9.11	6.543	0.302
At1g15510	261762_at	4.605	6.16	5.538	4.892	5.18	4.704	5.745	5.338	5.232	5.571	5.173	5.331	4.7	5.995	4.863	5.268	0.155
At1g15520	261763_at	5.558	6.345	6.349	5.789	5.623	5.886	6.321	6.261	6.377	6.093	9.035	9.24	6.607	5.543	6.303	6.489	0.319
At1g15530	261764_at	5.024	5.248	5.428	5.26	4.903	5.087	4.919	5.538	4.967	5.303	5.352	5.179	5.142	5.043	6.297	5.246	0.179
At1g15550	261768_at	8.015	7.169	7.293	6.087	7.956	6.172	6.183	6.737	8.089	6.762	6.219	6.427	7.509	6.883	7.179	6.979	0.147
At1g15570	261765_at	6.246	6.468	5.986	6.345	6.429	5.731	6.857	5.221	6.965	6.758	5.106	5.251	5.459	7.143	7.025	6.199	0.142
At1g15580	261766_at	5.589	5.849	6.189	5.692	5.768	6.253	5.616	6.115	6.373	5.914	5.47	5.54	5.658	5.631	6.546	5.88	0.109
At1g15590	261759_at	3.483	3.58	3.645	3.555	3.409	3.475	3.413	3.68	3.46	3.458	3.62	3.562	3.551	3.43	3.952	3.552	0.109
At1g15600	261760_at	5.396	5.55	5.739	5.664	5.374	5.398	5.148	5.769	5.457	5.539	5.664	5.414	5.443	4.979	6.351	5.526	0.139
At1g15640	257480_at	7.537	6.148	6.317	6.217	5.935	5.921	5.89	6.354	6.934	6.228	6.334	6.122	6.393	5.969	7.296	6.373	0.166
At1g15660	261761_at	7.378	7.374	7.067	6.516	7.955	6.748	8.306	6.48	7.92	7.165	6.673	7.56	7.229	8.222	7.289	7.325	0.127
At1g15670	259502_at	10.048	9.268	8.578	8.471	8.032	9.548	8.441	8.275	8.969	9.242	11.454	11.909	11.495	7.464	6.347	9.169	0.247
At1g15690	259504_at	11.773	12.2	11.894	12.024	12.035	12.394	12.075	11.831	11.796	12.261	11.001	11.16	10.953	12.358	11.375	11.809	0.051
At1g15700	259485_at	6.607	6.206	5.854	6.938	6.714	5.82	6.629	5.683	6.445	6.21	5.347	6.129	5.897	6.415	5.671	6.171	0.118
At1g15710	259486_at	7.375	7.846	7.689	8.215	7.977	7.202	7.721	7.709	7.712	7.708	6.708	6.999	6.767	7.718	7.816	7.544	0.088
At1g15720	259487_at	5.629	5.665	5.39	6.71	5.79	5.248	5.755	5.218	5.503	5.561	5.233	4.899	5.48	5.789	6.96	5.655	0.201
At1g15730	259499_at	6.484	9.431	9.55	7.827	8.476	8.115	8.205	9.39	7.767	9.06	8.4	8.388	7.592	8.402	5.949	8.202	0.151
At1g15740	259500_at	9.595	8.987	9.317	9.784	8.761	10.237	8.698	9.682	9.015	8.843	10.273	10.465	9.941	8.68	6.701	9.265	0.123
At1g15750	259501_at	9.757	9.663	9.439	9.602	9.17	9.716	9.556	9.281	9.865	9.397	9.913	9.859	9.598	9.66	8.825	9.553	0.039
At1g15780	259488_at	8.476	8.187	8.119	8.724	8.289	8.567	8.396	8.272	8.59	8.079	9.165	9.208	9.172	8.141	8.988	8.558	0.076
At1g15790	259489_at	5.346	4.592	5.543	4.528	4.418	6.086	4.67	5.768	5.225	5.267	7.392	4.871	5.052	4.071	5.958	5.252	0.31
At1g15810	259505_at	7.813	7.298	6.924	6.51	7.253	6.98	7.631	6.555	7.619	7.317	6.968	6.791	6.564	7.847	7.077	7.143	0.096
At1g15820	259491_at	6.658	12.61	12.741	9.374	12.109	12.326	11.733	12.953	11.328	12.677	9.567	10.66	10.014	11.649	6.993	10.893	0.17
At1g15830	259492_at	5.568	6.068	6.156	6.354	5.837	5.838	5.582	6.309	5.648	6.005	5.779	5.844	6.034	5.533	7.217	5.985	0.183
At1g15840	259493_at	5.721	5.708	6.063	6.304	5.309	5.548	5.458	6.249	5.806	5.792	5.786	5.69	5.756	5.533	7.54	5.884	0.235
At1g15850	259494_at	3.861	3.962	3.988	3.877	3.755	3.782	4.108	4.074	3.707	3.859	3.934	3.883	3.821	3.756	4.667	3.936	0.168
At1g15860	259497_at	8.028	7.492	7.741	8.09	7.804	8.099	7.507	7.692	7.761	7.593	8.545	8.418	8.318	7.2	6.91	7.813	0.092
At1g15870	259503_at	5.016	4.796	4.775	4.852	4.467	4.535	5.053	4.694	4.872	4.928	5.213	4.647	4.836	5.097	5.328	4.874	0.091
At1g15880	259498_at	9.197	8.674	8.821	9.002	8.969	9.503	8.633	8.913	8.839	8.821	8.972	9.219	9.958	8.763	11.572	9.19	0.221
At1g15890	259495_at	6.314	6.076	6.096	5.222	4.979	5.308	4.82	6.585	5.609	5.231	6.175	5.226	5.108	5.005	5.976	5.582	0.163
At1g15900	259496_at	5.525	5.612	5.655	5.779	5.395	5.241	5.275	5.693	5.265	5.717	5.698	5.544	5.434	5.335	5.867	5.536	0.061
At1g15920	261841_at	8.534	8.123	8.009	9.332	8.803	8.695	8.724	8.149	8.313	8.09	8.533	8.512	10.158	8.337	11.581	8.793	0.258
At1g15930	261789_at	12.264	11.617	11.331	11.318	11.845	11.26	12.172	10.806	12.288	11.81	10.041	9.821	9.19	12.588	9.352	11.18	0.12
At1g15940	261844_at	5.141	5.451	4.983	6.679	6.313	5.521	6.77	4.38	5.849	5.035	5.435	5.617	5.915	6.954	6.84	5.792	0.179
At1g15950	261792_at	10.077	9.677	9.373	10.661	10.061	10.969	8.83	9.726	10.32	9.326	10.258	9.818	9.662	9.138	6.734	9.642	0.13
At1g15960	261845_at	5.007	6.964	6.775	9.315	7.322	7.477	6.379	7.327	6.159	5.645	6.102	6.723	5.951	6.421	6.469	6.669	0.304
At1g15980	261788_at	4.898	10.876	11.034	4.791	10.163	9.591	9.554	11.138	7.094	11.058	9.488	8.337	7.861	9.11	5.864	8.724	0.232
At1g15990	261786_at	4.376	4.555	4.676	4.539	4.475	4.448	4.601	4.728	4.449	4.749	4.668	4.746	5.096	4.503	8.082	4.846	0.429
At1g16000	261790_at	8.447	7.681	7.879	7.719	7.34	7.545	8.094	7.632	8.132	8.038	7.079	7.04	6.497	8.088	6.934	7.61	0.106
At1g16010	261795_at	8.592	8.46	8.272	8.438	8.346	8.288	8.532	8.281	8.511	8.144	9.119	8.914	8.627	8.411	7.418	8.424	0.082
At1g16020	261787_at	7.046	7.218	7.229	7.621	7.315	6.961	7.349	7.353	7.203	7.576	6.855	6.691	6.59	7.469	7.112	7.173	0.063
At1g16030	261838_at	5.658	5.21	5.241	8.693	5.453	5.344	5.335	5.101	5.32	5.212	5.397	5.815	5.464	5.608	7.475	5.755	0.362
At1g16040	261839_at	7.426	6.513	6.75	6.498	6.859	7.149	7.315	6.758	7.428	6.886	7.653	7.259	7.05	7.608	6.025	7.012	0.09
At1g16060	261794_at	7.657	5.966	6.219	6.759	6.517	6.814	8.139	6.074	8.29	6.543	6.139	4.978	6.66	7.122	5.506	6.626	0.215
At1g16070	261840_at	5.678	5.276	4.922	4.986	5.576	5.174	5.844	4.616	7.979	5.328	4.523	4.782	4.452	5.551	5.422	5.341	0.354
At1g16080	261793_at	7.449	10.124	10.031	7.868	9.43	8.853	9.413	10.237	8.596	10.373	9.177	8.437	8.198	9.222	8.844	9.083	0.133
At1g16090	261836_at	4.963	5.562	5.559	5.367	5.075	5.21	5.234	5.585	5.113	5.282	5.552	4.972	4.959	5.165	5.54	5.276	0.059
At1g16130	257478_at	5.416	6.146	5.532	4.6	4.549	5.027	4.462	5.985	4.844	4.784	5.31	4.611	4.439	4.527	5.315	5.036	0.193
At1g16150	257479_at	4.851	4.695	4.058	4.224	3.878	3.805	3.823	4.164	3.864	4.043	4.002	3.924	4.065	3.827	4.62	4.123	0.161
At1g16160	261842_at	4.254	4.003	3.956	3.851	3.613	3.874	3.665	3.944	3.817	3.777	3.843	3.793	3.886	3.707	4.295	3.885	0.102
At1g16170	261791_at	8.603	8.362	8.954	7.341	8.093	8.757	7.75	8.754	8.34	8.167	7.137	7.614	8.158	7.643	10.338	8.267	0.215
At1g16180	261843_at	11.641	10.762	10.95	11.334	11.127	11.88	11.05	11.041	11.07	10.82	11.786	11.9	11.898	10.986	11.319	11.304	0.054
At1g16190	262708_at	7.19	6.829	6.762	7.491	6.82	6.815	6.961	6.887	7.234	7.3	5.877	6.626	6.016	7.556	6.711	6.872	0.097
At1g16210	262710_at	9.863	9.4	9.63	10.146	9.651	9.854	9.575	9.744	9.622	9.281	10.451	10.152	10.043	9.74	9.195	9.756	0.071
At1g16220	262702_at	4.927	4.585	4.321	4.536	4.396	4.32	4.856	4.096	5.045	4.263	4.002	4.134	4.047	4.841	4.811	4.479	0.12
At1g16240	262709_at	9.864	9.264	9.52	10.037	9.704	10.223	9.357	9.571	9.548	9.357	9.767	9.958	10.059	9.298	10.444	9.731	0.073
At1g16260	262705_at	5.398	8.525	8.639	5.004	6.708	8.207	7.002	8.796	7.198	8.8	8.571	5.361	5.558	6.651	6.251	7.111	0.206
At1g16280	262706_at	6.397	6.37	5.931	5.925	6.173	5.822	6.625	5.694	6.134	6.256	6.045	6.267	5.669	7.014	5.342	6.111	0.138
At1g16290	262707_at	5.183	5.252	5.327	5.59	5.813	5.25	6.216	5.32	5.12	5.324	5.398	5.328	7.652	5.425	10.125	5.888	0.448
At1g16310	262751_at	7.139	5.336	5.636	6.594	5.755	7.734	6.652	5.92	7.061	5.537	6.479	7.001	6.182	4.949	7.829	6.387	0.197
At1g16330	262752_at	6.729	6.602	6.195	6.361	6.537	5.985	6.995	5.899	7.217	6.598	5.313	5.625	6.882	6.833	9.232	6.6	0.305
At1g16340	262753_at	7.221	6.943	7.321	6.12	7.417	7.218	7.628	7.168	7.802	7.506	5.528	5.273	4.792	7.917	5.995	6.79	0.153
At1g16350	262754_at	9.263	8.988	8.619	7.995	8.714	8.25	9.007	8.51	8.969	8.604	7.024	6.339	6.243	9.346	5.497	8.091	0.144
At1g16360	262755_at	4.497	4.433	4.438	4.468	4.527	4.254	4.996	4.349	4.399	4.594	4.338	4.723	7.294	4.304	10.19	5.054	0.54
At1g16370	262756_at	8.701	6.939	6.457	6.006	5.522	6.579	5.379	7.223	7.016	6.404	5.791	7.215	8.924	5.39	6.221	6.651	0.273
At1g16380	262757_at	4.312	4.377	4.55	4.962	4.244	4.314	4.262	4.582	4.402	4.251	4.569	4.353	5.292	4.147	7.68	4.686	0.418
At1g16390	262730_at	6.593	8.269	6.72	5.414	8.464	5.028	4.943	6.59	8.673	5.088	5.023	5.103	5.032	6.271	6.169	6.225	0.302
At1g16420	262731_at	3.673	4.186	4.339	3.59	3.481	3.578	3.528	4.549	3.642	3.548	4.191	3.529	3.792	3.53	3.974	3.809	0.174
At1g16440	262732_at	5.018	4.417	4.419	4.607	4.296	4.358	4.214	4.48	4.335	4.393	4.456	4.384	4.409	4.166	5.881	4.522	0.248
At1g16460	262712_at	9.464	9.341	9.726	9.048	10.224	10.437	9.45	9.517	10.149	10.186	9.214	9.527	9.249	10.189	6.588	9.487	0.098
At1g16470	262716_at	9.813	9.227	9.378	9.46	9.616	9.332	9.876	9.388	9.476	9.398	10.212	9.899	9.508	9.908	7.634	9.475	0.077
At1g16480	262701_at	4.533	4.52	4.445	4.775	4.791	4.988	4.657	4.251	4.795	4.611	4.264	4.191	3.879	4.663	4.264	4.508	0.103
At1g16490	262715_at	4.199	4.096	4.22	5.943	5.447	7.288	4.338	4.273	3.886	4.379	4.195	3.911	3.977	4.22	4.733	4.607	0.394
At1g16500	262711_at	6.691	6.798	7.224	7.784	7.857	7.689	7.584	7.077	6.67	7.28	8.118	7.975	7.281	8.083	7.574	7.446	0.089
At1g16510	262703_at	6.781	7.131	7.379	8.988	7.355	8.928	8.045	8.017	6.614	7.269	9.026	7.451	7.761	6.536	7.246	7.635	0.165
At1g16520	262713_at	7.624	7.041	6.948	6.793	8.327	8.14	8.039	6.486	8.338	7.897	6.636	6.853	6.916	8.478	6.346	7.391	0.137
At1g16530	262704_at	7.965	6.235	6.599	6.364	5.884	6.731	5.813	6.406	10.23	6.113	7.531	5.858	6.038	5.691	7.039	6.7	0.37
At1g16540	246325_at	5.886	5.175	5.037	6.116	5.599	5.47	5.628	5.073	5.277	5.184	7.344	7.217	6.597	5.45	4.973	5.735	0.235
At1g16560	246320_at	9.314	8.383	8.806	7.986	7.952	8.826	8.353	8.65	8.848	9.101	8.196	7.861	7.973	8.38	8.356	8.466	0.098
At1g16570	246351_at	9.041	8.572	8.63	8.391	8.846	9.204	8.919	8.642	8.947	8.823	8.382	8.62	8.543	8.865	9.115	8.769	0.051
At1g16590	246326_at	6.177	6.025	6.365	8.043	6.921	6.424	6.578	6.674	6.155	6.711	6.758	6.825	6.471	6.686	7.451	6.684	0.181
At1g16610	246324_at	8.302	8.343	7.821	9.237	8.852	7.774	8.633	7.471	7.95	8.141	7.903	7.634	7.475	8.518	8.617	8.178	0.123
At1g16640	246321_at	4.53	4.661	4.868	4.558	4.718	4.957	5.118	4.711	4.811	4.816	4.582	4.42	4.722	4.782	5.411	4.778	0.125
At1g16650	246350_at	6.646	6.767	6.539	7.442	6.364	6.312	6.452	6.457	6.683	6.582	6.206	6.827	5.782	6.634	6.96	6.577	0.125
At1g16670	246327_at	7.963	7.452	7.654	6.809	6.644	7.655	6.727	7.676	7.606	7.571	8.619	7.659	7.45	6.265	6.011	7.317	0.162
At1g16680	246322_at	7.32	7.333	7.263	7.386	7.043	7.743	7.832	7.143	7.488	7.705	7.085	7.305	6.77	7.984	5.536	7.262	0.097
At1g16690	246323_at	6.536	6.708	6.738	6.796	6.839	6.702	6.756	6.7	6.754	6.948	6.601	6.238	6.147	6.895	7.007	6.691	0.048
At1g16705	255768_at	4.293	4.438	4.544	7.216	8.215	4.405	8.287	4.541	4.354	4.733	5.419	9.142	9.337	8.718	6.277	6.261	0.353
At1g16710	255762_at	7.285	7.118	7.244	6.894	6.785	7.504	7.351	7.279	7.202	7.382	7.885	8.192	7.946	7.516	6.913	7.366	0.108
At1g16720	255764_at	7.931	10.678	10.336	8.675	9.571	9.751	9.311	10.927	9.085	10.34	10.415	10.583	9.808	8.635	6.684	9.515	0.138
At1g16730	255763_at	4.555	5.693	5.548	8.584	5.103	5.681	5.08	6.026	5.482	5.041	7.038	5.482	5.566	4.723	5.776	5.692	0.361
At1g16740	255767_at	9.529	9.076	9.188	9.858	9.533	8.461	9.758	8.866	9.618	9.112	9.309	9.154	8.723	9.924	7.668	9.185	0.08
At1g16750	255766_at	5.91	7.911	7.393	7.403	7.618	6.563	8.375	7.816	7.212	7.701	6.765	8.83	7.791	7.928	7.676	7.526	0.158
At1g16760	255765_at	3.637	3.597	3.75	3.871	3.744	3.659	3.88	3.733	3.5	3.742	3.94	4.094	6.889	3.867	9.756	4.377	0.591
At1g16770	255761_at	4.902	5.052	5.086	8.958	4.962	4.999	4.821	5.28	4.952	5.269	5.174	5.146	5.517	4.826	6.365	5.421	0.423
At1g16780	255760_at	6.624	7.262	7.23	6.193	8.128	7.456	8.019	6.806	7.93	7.68	5.441	6.565	6.491	8.022	6.211	7.071	0.139
At1g16790	255759_at	5.863	6.59	6.273	6.859	7.121	5.78	7.083	5.796	5.871	6.806	5.988	5.948	6.056	6.827	6.453	6.354	0.115
At1g16800	255758_at	3.897	3.919	3.757	4.146	3.917	3.875	4.025	3.796	4.089	3.911	3.7	3.71	3.727	3.984	4.088	3.903	0.063
At1g16810	256113_at	9.512	9.037	9.203	9.939	9.581	9.574	9.464	8.957	9.52	8.937	9.379	9.502	9.101	9.37	6.775	9.19	0.081
At1g16820	256111_at	5.91	5.918	6.076	5.948	6.035	6.298	6.245	6.081	5.869	6.342	5.917	6.226	6.185	6.162	6.305	6.101	0.041
At1g16830	256107_at	5.527	5.466	5.279	5.434	5.182	5.058	5.547	5.021	5.375	5.546	5.163	4.848	4.919	5.719	5.48	5.304	0.078
At1g16840	256117_at	8.484	8.192	8.549	9.234	8.547	9.078	7.99	8.67	8.008	8.349	8.785	8.58	8.738	8.149	9.949	8.62	0.143
At1g16850	256114_at	5.494	4.733	6.29	9.659	4.781	6.007	4.742	5.402	4.975	5.232	6.075	6.548	7.139	4.491	6.135	5.847	0.423
At1g16870	256106_at	9.32	9.064	8.761	7.756	8.638	8.324	9.1	8.568	9.252	9.019	8.347	7.952	7.36	9.528	7.739	8.582	0.106
At1g16880	256115_at	9.293	12.059	12.101	7.893	11.114	11.233	11.171	12.135	10.004	11.923	11.47	11.681	11.284	10.624	5.828	10.654	0.131
At1g16900	256110_at	7.836	7.302	7.257	7.822	8.334	7.272	8.293	7.006	7.916	7.607	7.679	7.174	6.715	8.493	7.911	7.641	0.108
At1g16910	256105_at	3.967	4.174	4.26	4.284	4.057	4.014	4.004	4.196	3.929	4.531	4.066	4.045	4.237	3.949	5.508	4.215	0.252
At1g16920	256112_at	9.987	9.411	9.182	8.105	9.607	9.187	9.748	8.677	9.832	9.888	6.511	7.265	7.436	10.153	8.064	8.87	0.135
At1g16940	256108_at	4.406	4.427	4.748	4.929	4.378	4.342	4.393	4.647	4.441	4.755	4.759	4.621	4.763	4.247	5.687	4.636	0.198
At1g16950	256109_at	4.115	4.226	4.26	4.583	4.257	4.222	4.276	4.196	3.968	4.343	6.784	5.513	5.366	3.84	6.144	4.673	0.333
At1g16970	256118_at	7.784	6.922	6.758	7.507	7.278	6.804	7.422	6.48	7.262	6.988	7.53	6.675	6.49	7.624	5.505	7.002	0.108
At1g16980	256104_at	3.817	3.816	3.863	5.071	5.552	3.772	3.609	3.872	3.871	3.753	3.718	3.801	3.761	3.6	5.152	4.069	0.286
At1g17000	262535_at	3.437	3.382	3.445	3.701	3.486	3.39	3.32	3.469	3.349	3.49	3.463	3.489	3.395	3.17	3.977	3.464	0.138
At1g17010	262527_at	3.673	3.71	3.74	6.691	3.618	3.629	3.607	3.75	3.583	3.832	3.841	3.73	3.755	3.551	4.752	3.964	0.437
At1g17020	262482_at	8.016	5.958	5.224	6.76	7.041	6.056	5.797	5.048	6.602	5.142	10.795	10.044	9.175	7.793	5.549	7	0.377
At1g17040	262534_at	6.004	6.221	6.267	6.688	6.401	6.393	6.77	6.105	6.17	6.597	6.818	6.902	6.799	6.891	7.516	6.569	0.135
At1g17050	262526_at	7.171	8.611	8.206	6.615	7.783	7.149	7.435	8.816	6.843	8.261	9.054	7.598	7.375	6.162	4.508	7.439	0.191
At1g17060	262525_at	7.476	6.015	5.943	9.722	7.413	5.585	5.055	6.098	5.841	4.988	5.416	5.957	5.612	4.992	5.69	6.12	0.397
At1g17070	262524_at	7.094	6.834	6.647	7.547	7.389	6.845	7.218	6.495	6.873	6.558	6.86	6.909	6.747	7.205	7.288	6.967	0.082
At1g17080	262481_at	10.492	9.454	9.824	10.548	9.822	10.572	9.354	9.94	9.828	9.659	10.696	10.467	10.247	9.37	9.412	9.979	0.072
At1g17090	262533_at	7.653	6.18	6.529	9.216	6.438	7.511	6.33	6.681	7.567	6.812	5.771	5.395	5.328	5.633	5.367	6.561	0.309
At1g17100	262536_at	6.104	10.045	9.971	11.068	10.599	8.619	10.242	10.258	8.979	9.948	9.704	8.337	8.076	9.896	7.397	9.283	0.173
At1g17110	262523_at	7.735	7.987	8.132	8.396	8.233	8.215	8.622	7.801	7.906	8.328	8.064	8.041	7.77	8.467	6.317	8.001	0.077
At1g17120	262522_at	8.416	8.42	8.444	7.884	8.093	8.943	8.402	8.562	8.308	8.497	7.977	8.396	8.331	8.266	7.608	8.303	0.077
At1g17130	262521_at	7.123	7.095	7.107	8.412	7.554	6.956	7.352	6.846	7.15	6.997	7.277	7.441	7.28	7.289	7.497	7.292	0.143
At1g17140	262538_at	5.842	7.419	6.565	5.897	7.642	6.462	8.228	6.472	7.587	8.49	5.347	8.712	8.464	8.053	5.295	7.098	0.198
At1g17145	262512_at	7.04	7.083	7.179	8.311	7.121	7.249	7.338	7.197	6.724	7.207	7.487	8.249	7.815	7.057	8.711	7.451	0.155
At1g17150	262520_at	4.161	4.36	4.379	4.654	4.177	4.229	4.079	4.563	4.069	4.234	4.454	4.312	4.372	3.954	5.328	4.355	0.196
At1g17160	262519_at	8.34	8.159	8.468	8.145	8.43	8.343	8.276	8.354	7.945	8.218	8.231	8.236	8.254	8.199	7.401	8.2	0.034
At1g17170	262518_at	9.684	6.38	5.211	7.392	5.391	5.535	6.145	5.045	5.394	4.659	10.137	6.872	7.229	5.273	5.182	6.369	0.398
At1g17180	262517_at	8.691	3.895	3.631	3.73	3.604	3.564	3.908	3.523	3.73	3.907	6.908	3.611	3.726	3.571	3.925	4.262	0.546
At1g17190	262516_at	9.366	5.129	4.666	6.511	6.166	4.274	7.049	4.912	4.789	4.431	6.012	8.852	7.517	6.669	5.398	6.116	0.372
At1g17200	262539_at	5.956	10.026	9.355	9.435	10.465	7.301	10.768	9.638	9.228	8.667	8.228	10.749	9.447	11	6.086	9.09	0.186
At1g17210	262532_at	9.042	8.672	8.354	9.027	8.641	8.63	8.73	8.16	8.512	8.522	8.552	8.61	8.53	8.985	6.581	8.503	0.064
At1g17220	262483_at	7.558	11.105	11.06	8.219	9.954	9.945	10.168	11.24	9.653	10.866	10.029	9.765	9.096	10.041	5.766	9.631	0.153
At1g17230	262531_at	5.258	6.656	6.545	5.936	5.71	7.812	5.488	6.259	6.113	6.568	6.932	5.37	5.055	5.013	5.845	6.037	0.243
At1g17240	262530_at	5.635	5.208	5.326	5.695	5.027	4.95	4.821	5.298	4.849	5.12	5.96	5.081	5.061	4.819	5.709	5.237	0.13
At1g17250	262529_at	6.146	6.295	6.244	6.377	6.358	5.912	5.445	6.53	6.165	5.611	5.661	5.543	5.697	5.214	7.193	6.026	0.174
At1g17260	262528_at	4.121	4.116	4.144	4.355	7.267	5.237	4.267	4.266	4.649	4.077	3.984	4.193	4.252	7.133	5.684	4.783	0.366
At1g17300	260846_at	4.461	3.16	3.191	3.411	3.139	3.133	3.157	3.234	3.062	3.465	3.311	3.707	3.638	3.116	3.648	3.389	0.258
At1g17310	260845_at	5.238	4.926	4.944	6.766	4.907	4.895	4.887	5.023	5.031	5.079	5.145	6.289	5.67	4.866	5.654	5.288	0.234
At1g17330	261029_at	6.251	6.237	6.543	6.002	5.63	6.061	6.053	6.583	5.886	6.422	6.824	6.774	6.176	6.421	6.223	6.272	0.087
At1g17340	261060_at	7.887	7.229	7.251	5.673	5.532	6.5	6.405	7.222	5.921	6.494	7.993	7.455	7.294	5.554	6.233	6.71	0.172
At1g17350	261087_at	7.84	7.359	7.405	7.37	7.278	7.564	7.66	7.174	8.011	7.786	5.661	6.441	5.975	8.143	5.663	7.155	0.13
At1g17360	261031_at	7.9	8.828	8.853	6.94	7.741	8.899	8.304	9.003	8.247	9.345	8.454	9.117	8.094	8.81	6.985	8.368	0.112
At1g17370	261040_at	9.359	9.455	9.359	9.573	9.323	9.313	9.371	9.254	9.284	9.209	8.856	8.976	8.713	9.584	7.707	9.156	0.048
At1g17380	261033_at	6.503	7.218	8.148	6.331	6.75	7.96	8.171	9.096	9.02	7.564	8.938	7.975	7.636	8.483	6.631	7.762	0.157
At1g17410	261030_at	7.243	6.924	7.048	6.86	6.669	6.936	6.899	7.011	6.85	6.915	6.576	6.773	6.949	6.953	8.215	6.988	0.16
At1g17420	261037_at	4.982	7.819	8.324	6.669	7.403	6.157	7.82	9.096	7.932	6.835	10.047	8.359	7.986	7.335	5.053	7.454	0.277
At1g17430	261032_at	7.954	5.762	7.522	9.556	7.674	7.528	6.809	7.269	7.039	7.293	6.137	7.171	6.353	6.608	6.322	7.133	0.272
At1g17440	261041_at	7.763	7.91	8.077	8.405	7.985	8.022	7.901	7.943	7.6	7.741	8.638	8.463	8.187	7.887	6.982	7.967	0.083
At1g17455	261039_at	4.847	4.156	4.699	4.33	4.461	4.971	4.857	4.507	4.329	4.692	4.459	4.557	5.061	4.625	7.063	4.774	0.347
At1g17460	261086_at	5.374	5.682	5.329	6.213	5.754	5.261	6.424	4.949	5.471	5.134	5.345	4.984	4.83	6.279	5.418	5.496	0.155
At1g17470	261036_at	9.234	9.191	9.237	8.867	8.747	9.255	8.832	9.034	9.476	9.349	8.575	8.332	8.481	9.196	9.465	9.018	0.052
At1g17480	261085_at	5.763	5.772	5.684	5.637	5.591	6.333	6.196	5.53	7.267	5.962	5.375	5.744	5.465	5.8	6.216	5.889	0.203
At1g17490	261038_at	8.844	8.587	8.882	9.366	9.116	8.632	9.48	9.161	8.763	8.661	9.874	9.891	9.594	9.504	9.676	9.202	0.075
At1g17500	260731_at	8.259	7.327	7.239	6.154	6.972	7.813	7.196	7.173	7.882	7.566	7	6.537	6.526	7.402	6.139	7.146	0.144
At1g17510	260682_at	8.259	7.365	7.381	9.304	8.326	7.802	8.101	7.145	7.859	7.357	7.188	7.265	7.063	8.182	6.784	7.692	0.186
At1g17520	260732_at	6.175	6.186	6.012	7.115	6.032	6.019	6.222	5.985	5.823	6.176	6.072	6.419	6.054	6.399	6.343	6.202	0.138
At1g17530	260687_at	7.84	7.364	7.33	8.141	7.603	7.873	7.636	7.288	7.198	6.959	8.1	7.533	7.441	7.962	8.67	7.663	0.125
At1g17540	260737_at	5.137	5.107	5.243	5.161	6.179	4.945	5.935	5.302	4.903	5.375	6.564	6.468	10.687	6.439	12.332	6.385	0.517
At1g17545	260710_at	4.557	4.688	4.766	4.781	4.457	4.55	4.475	4.943	4.557	4.839	4.844	4.85	4.877	4.494	5.16	4.723	0.091
At1g17550	260712_at	7.143	6.953	7.459	8.159	7.323	7.732	7.557	7.649	7.303	7.539	8.73	8.521	8.438	7.321	6.551	7.625	0.136
At1g17560	260683_at	7.362	7.044	6.797	6.027	7.274	6.932	8.306	6.317	7.894	7.625	5.905	6.254	6.109	8.856	6.673	7.025	0.222
At1g17580	260711_at	7.852	8.185	7.887	9.124	7.92	7.891	8.249	7.61	8.028	7.909	8.151	8.82	8.322	8.079	7.117	8.076	0.123
At1g17590	260684_at	7.02	5.857	6.404	6.514	6.726	7.422	5.811	6.178	6.999	6.655	6.031	5.369	5.931	6.582	6.675	6.412	0.146
At1g17600	260734_at	4.005	4.781	5.212	4.134	3.896	4.234	4.062	4.964	4.032	5.054	4.694	4.037	3.981	3.862	4.699	4.376	0.172
At1g17610	260735_at	4.161	4.846	6.172	4.592	4.163	4.708	4.232	6.124	4.267	5.653	5.008	4.023	4.361	4.025	5.405	4.783	0.241
At1g17615	260713_at	3.239	3.225	3.326	3.244	3.244	3.203	3.205	3.356	3.231	3.345	3.472	3.218	3.416	3.32	3.399	3.296	0.054
At1g17620	260686_at	9.402	7.948	9.268	9.122	9.615	10.85	7.63	9.189	9.108	8.548	8.271	8.734	8.153	8.585	6.402	8.722	0.21
At1g17630	260736_at	5.113	5.36	5.331	5.13	5.054	5.162	5.123	5.404	5.164	5.264	5.231	5.219	4.829	5.135	5.713	5.215	0.093
At1g17640	260733_at	5.87	5.924	6.085	7.505	6.397	6.167	6.19	5.856	5.336	6.022	6.55	6.347	6.054	6.187	5.842	6.155	0.193
At1g17650	260685_at	5.581	8.678	8.863	6.22	8.103	7.225	8.096	8.627	7.111	9.295	5.695	6.093	5.596	8.168	6.686	7.336	0.226
At1g17665	260688_at	5.14	5.721	5.914	5.508	4.773	5.127	5.096	5.983	5.062	5.243	5.151	5.426	4.945	5.368	5.006	5.298	0.123
At1g17680	259397_at	6.886	6.47	6.523	7.105	6.639	6.696	6.909	6.51	6.716	6.502	7.508	7.479	7.114	6.852	5.888	6.786	0.103
At1g17690	259406_at	8.613	8.573	8.211	8.757	8.15	7.888	8.495	8.036	8.498	8.606	7.931	8.003	7.553	8.659	7.837	8.254	0.062
At1g17700	259398_at	4.328	6.232	6.151	4.635	4.662	7.034	4.431	5.119	5.584	8.943	4.463	4.331	4.247	4.222	6.032	5.361	0.429
At1g17710	259399_at	4.937	5.237	4.245	5.677	4.403	4.104	5.233	5.14	4.233	4.315	7.547	4.631	6.672	4.111	8.089	5.238	0.378
At1g17720	259404_at	8.354	8.048	7.661	7.416	7.579	8.161	8.273	7.628	7.949	8.097	8.351	8.313	8.347	8.533	9.194	8.127	0.124
At1g17730	259402_at	9.013	8.713	8.933	9.061	9.357	9.422	9.104	8.998	8.735	9.048	9.481	9.64	9.372	9.189	9.184	9.15	0.054
At1g17744	259405_at	4.068	4.137	4.045	4.373	3.97	4.435	3.916	4.032	3.99	4.423	4.613	4.34	4.203	4.324	5.26	4.275	0.201
At1g17745	259403_at	10.794	8.522	8.847	7.084	10.132	11.248	10.562	8.387	10.728	10.52	11.311	9.992	10.426	11.178	6.856	9.772	0.146
At1g17750	259400_at	5.439	4.545	4.533	4.339	4.49	5.034	5.055	4.721	6.321	4.68	5.15	4.434	4.736	5.206	4.612	4.886	0.243
At1g17760	259401_at	7.533	7.082	6.942	8.246	7.463	7.209	7.434	6.639	7.159	7.038	7.515	7.365	6.782	7.621	5.892	7.195	0.137
At1g17790	255906_at	6.315	6.295	6.415	7.337	6.639	6.629	6.656	6.31	6.355	6.563	6.496	6.935	6.607	6.568	7.346	6.631	0.104
At1g17800	255896_at	3.715	3.801	3.749	4.194	4.222	3.732	3.61	3.822	3.644	3.902	3.888	3.88	4.028	3.645	4.702	3.902	0.182
At1g17810	255905_at	4.693	4.951	4.908	12.992	7.556	4.727	4.533	5.024	4.55	4.646	4.592	4.661	4.939	4.478	6.051	5.553	0.613
At1g17830	255900_at	6.103	5.629	5.173	8.945	5.981	4.847	5.258	5.79	5.968	5.602	5.876	7.248	7.443	5.465	9.285	6.308	0.344
At1g17840	255889_at	4.931	9.309	8.614	7.891	9.564	8.583	9.999	9.024	8.805	9.797	8.295	10.175	9.1	10.208	5.116	8.627	0.166
At1g17850	255890_at	5.861	7.144	6.88	6.233	6.215	5.896	6.591	6.646	6.174	7.343	5.673	5.558	5.751	6.767	7.232	6.398	0.138
At1g17860	255904_at	11.395	9.083	7.179	7.546	7.852	6.664	6.948	7.769	9.202	6.713	9.044	7.346	6.505	7.626	7.22	7.873	0.331
At1g17870	255891_at	6.246	6.357	6.482	7.72	6.23	6.161	6.139	6.456	6.379	6.514	6.367	6.305	6.429	6.568	7.717	6.538	0.164
At1g17880	255902_at	11.182	11.073	10.961	11.113	11.043	10.479	11.321	10.609	11.343	11.152	9.802	9.776	9.616	11.602	10.233	10.754	0.078
At1g17890	255901_at	9.028	8.114	8.233	8.117	8.343	8.507	8.062	8.288	8.363	8.634	8.098	7.809	7.821	8.044	8.906	8.291	0.087
At1g17910	255892_at	3.829	3.863	3.904	4.014	3.809	3.903	3.799	3.916	3.718	4.114	3.985	3.966	4.023	3.74	5.113	3.98	0.238
At1g17920	255907_at	5.006	5.426	5.3	5.405	5.44	4.936	6.138	5.103	5.008	5.418	5.145	5.348	5.401	5.659	6.29	5.402	0.151
At1g17930	255898_at	6.751	6.853	6.813	7.007	7.123	7.088	7.485	6.58	6.774	7.008	7.367	7.098	6.839	7.618	6.948	7.023	0.084
At1g17950	255903_at	5.446	3.852	3.86	5.924	4.685	7.194	4.393	3.696	4.252	4.084	3.851	3.882	4.611	3.975	4.915	4.575	0.39
At1g17960	255893_at	5.524	4.532	4.398	4.66	4.497	5.472	4.588	4.303	4.914	4.285	4.657	4.237	4.526	4.458	5.414	4.698	0.16
At1g17970	255899_at	7.043	6.852	7.45	5.216	5.94	7.056	5.687	7.749	7.593	6.373	5.447	5.315	5.239	5.48	5.368	6.254	0.207
At1g17980	255894_at	8.245	8.284	8.487	8.252	8.037	8.436	7.979	8.481	8.16	8.247	8.595	8.826	8.492	8.262	7.816	8.307	0.063
At1g18030	255910_at	7.094	7.211	7.248	6.329	6.942	7.521	6.938	7.186	7.182	6.935	8.361	8.126	7.859	6.597	5.949	7.165	0.153
At1g18040	255909_at	6.396	6.178	5.901	6.073	6.383	5.943	6.618	5.401	6.742	6.266	5.294	6.008	6.186	6.939	8.179	6.3	0.246
At1g18050	256126_at	5.479	5.597	5.664	5.933	5.363	5.362	5.262	5.61	5.345	5.714	5.337	5.408	5.773	5.339	7.798	5.666	0.293
At1g18060	256076_at	7.299	10.295	10.323	7.654	9.673	9.403	9.4	10.7	9.191	10.341	10.036	9.495	9.424	8.99	7.352	9.305	0.14
At1g18070	256119_at	9.275	9.429	9.333	9.023	9.137	9.201	9.216	9.243	9.281	9.311	9.051	8.869	9.024	9.472	8.604	9.165	0.035
At1g18080	256072_at	12.207	11.75	11.433	11.448	12.09	11.219	12.279	10.969	12.192	12.03	10.593	10.419	10.081	12.594	9.589	11.393	0.102
At1g18090	256077_at	5.809	6.556	6.422	5.449	6.218	5.875	6.675	6.109	5.89	6.645	5.603	5.539	5.342	6.679	7.12	6.129	0.149
At1g18100	256073_at	6.432	4.781	4.696	10.761	8.365	4.477	4.522	4.575	4.483	4.662	4.676	4.563	4.948	4.405	6.375	5.515	0.522
At1g18130	256120_at	4.21	4.25	4.408	4.283	4.055	4.193	4.03	4.493	4.138	4.219	4.145	4.189	4.201	3.981	5.064	4.257	0.171
At1g18140	256128_at	7.187	4.876	4.771	4.863	4.53	4.479	5.788	4.86	6.681	4.609	4.677	4.511	4.772	5.431	5.661	5.18	0.299
At1g18150	256075_at	8.547	7.659	7.897	6.641	7.473	7.943	8.021	7.923	7.826	7.745	8.238	8.323	9.364	7.465	11.118	8.146	0.286
At1g18160	256121_at	8.33	7.809	7.735	7.931	7.532	8.117	7.791	7.594	8.131	7.335	8.141	8.425	7.827	7.664	4.877	7.683	0.094
At1g18170	256130_at	5.179	8.652	8.971	6.104	7.148	7.154	7.505	9.225	6.45	8.492	7.9	8.117	7.978	7.282	5.99	7.476	0.203
At1g18180	256122_at	6.423	6.205	6.265	7.403	7.778	6.311	7.243	5.923	6.729	7.152	6.498	6.372	7.384	7.66	9.768	7.008	0.303
At1g18190	256123_at	6.762	6.329	6.046	7.628	7.34	6.886	6.928	5.825	6.765	6.631	6.497	6.891	6.754	7.02	6.211	6.701	0.13
At1g18210	256129_at	10.315	10.044	10.345	10.973	11.076	10.125	9.961	10.224	10.154	9.848	11.269	11.663	10.662	10.496	6.412	10.238	0.131
At1g18220	256124_at	3.132	3.161	3.2	3.312	3.173	3.15	3.137	3.149	3.17	3.154	3.248	3.213	3.431	3.14	3.504	3.218	0.087
At1g18250	256125_at	8.425	8.268	7.478	6.683	8.881	8.238	10.074	5.677	10.874	7.77	4.417	4.638	4.919	10.215	6.032	7.506	0.332
At1g18260	256074_at	9.296	8.713	8.616	9.684	8.999	9.195	8.884	8.612	8.817	8.806	9.104	8.914	9.021	9.014	8.939	8.974	0.079
At1g18270	261674_at	9.238	7.774	7.557	8.354	7.493	8.41	7.925	7.645	7.838	7.485	8.761	8.942	8.634	7.268	7.823	8.076	0.135
At1g18280	261673_at	5.219	4.992	4.955	5.388	5.392	5.031	8.128	4.998	4.526	4.984	4.751	4.831	5.736	5.52	11.032	5.699	0.518
At1g18290	261675_at	5.585	4.961	4.869	4.955	4.616	4.667	4.502	4.864	4.512	4.967	4.719	4.824	5.042	4.73	6.348	4.944	0.237
At1g18310	261665_at	3.531	3.848	3.786	3.663	3.551	3.549	3.598	3.909	3.539	3.658	3.576	3.549	3.695	3.725	3.912	3.673	0.066
At1g18330	261663_at	8.048	7.553	6.632	7.319	8.148	8.109	7.686	7.287	7.461	8.407	6.372	8.943	7.699	7.414	5.707	7.519	0.171
At1g18340	261671_at	8.008	7.859	7.768	7.3	8.027	7.677	8.143	7.766	7.923	8.375	7.06	7.16	7.04	8.212	7.859	7.745	0.081
At1g18350	261662_at	4.345	4.559	4.537	4.626	4.336	4.516	4.195	4.486	4.31	4.516	4.299	4.511	4.485	4.416	5.287	4.495	0.161
At1g18360	261661_at	6.463	7.605	8	7.884	8.118	7.396	8.038	7.854	6.989	8.268	7.361	7.321	6.919	7.998	5.383	7.44	0.107
At1g18370	261660_at	6.683	6.741	5.461	5.406	7.625	5.462	7.797	4.689	8.226	6.559	4.108	3.98	4.114	7.783	4.958	5.973	0.294
At1g18400	261717_at	5.187	7.107	7.361	5.38	5.045	6.302	6.042	6.303	7.086	5.801	5.328	6.045	8.009	6.851	6.194	6.269	0.233
At1g18410	261716_at	4.12	4.054	4.078	4.193	4.14	4.384	4.286	4.151	4.116	4.249	4.198	4.164	6.004	4.133	9.032	4.62	0.523
At1g18440	261666_at	6.966	7.893	7.93	7.363	7.278	7.524	7.445	7.83	7.418	8.224	7.268	7.358	6.697	7.438	7.241	7.458	0.1
At1g18450	261672_at	8.886	8.548	8.38	8.671	8.631	8.479	9.13	8.141	8.884	8.548	7.935	8.278	7.838	9.508	6.811	8.445	0.12
At1g18460	261667_at	8.45	8.475	8.326	9.159	8.083	8.908	7.941	8.11	8.53	8.683	7.589	8.897	8.691	8.013	7.324	8.345	0.095
At1g18470	261677_at	9.076	8.281	8.671	8.672	8.161	9.327	8.145	8.795	8.416	8.28	9.593	10.688	9.984	7.864	7.155	8.741	0.195
At1g18480	261676_at	7.955	7.727	7.448	6.93	7.112	7.257	7.767	7.213	7.777	7.082	8.161	7.947	7.452	7.756	7.525	7.541	0.081
At1g18485	261715_at	4.849	6.602	6.461	4.849	5.505	5.311	5.724	6.486	5.518	6.367	5.479	5.258	5.461	6.022	5.438	5.689	0.148
At1g18490	261669_at	7.513	7.312	7.75	7.955	7.764	7.773	7.606	7.459	7.349	7.869	6.921	7.135	6.95	7.924	7.212	7.499	0.061
At1g18500	261668_at	8.139	8.903	8.644	8.979	7.935	7.458	8.01	8.553	8.181	8.23	7.723	7.962	6.768	8.365	5.595	7.963	0.121
At1g18510	261714_at	3.678	3.776	3.919	3.938	3.706	3.676	3.662	4.098	3.771	3.867	3.859	3.866	3.892	3.796	4.934	3.896	0.225
At1g18520	261670_at	4.985	4.983	5.088	6.367	6.364	4.818	6.716	4.84	4.866	4.949	5.116	5.006	5.802	4.686	9.145	5.582	0.417
At1g18530	255772_at	3.436	3.572	3.562	3.711	3.47	3.449	3.515	3.764	3.401	3.448	3.473	3.49	4.303	3.466	8.609	3.911	0.585
At1g18540	255776_at	11.77	11.283	11.068	11.353	11.6	10.651	11.861	10.614	11.969	11.36	9.962	9.654	9.471	12.135	9.682	10.962	0.104
At1g18560	255770_at	5.457	5.557	5.668	5.971	5.63	5.543	5.669	5.633	5.43	5.568	5.758	6.002	5.64	5.562	6.204	5.686	0.089
At1g18570	255753_at	7.34	8.017	7.481	5.505	5.082	6.98	5.057	9.018	8.836	5.81	7.091	5.308	5.106	5.048	6.077	6.517	0.297
At1g18580	255780_at	7.497	7.333	7.395	6.791	7.031	7.671	7.119	7.537	7.527	7.661	6.727	7.168	6.88	7.425	7.081	7.256	0.058
At1g18590	255773_at	8.255	8.518	8.353	5.203	6.064	9.389	6.399	9.066	10.032	7.575	8.002	5.775	5.454	6.186	5.546	7.321	0.29
At1g18600	255775_at	7.43	7.624	7.804	6.693	7.873	7.454	8.227	7.853	7.716	8.088	7.856	7.667	7.957	8.046	6.753	7.669	0.073
At1g18610	255769_at	5.034	5.316	5.319	6.272	5.745	5.32	5.609	5.189	5.314	5.68	4.854	5.227	5.488	5.544	7.021	5.529	0.228
At1g18620	255774_at	6.274	8.286	8.673	5.4	7.257	7.548	7.85	8.55	6.775	8.552	5.61	8.715	7.512	7.812	5.108	7.328	0.171
At1g18630	255777_at	8.443	7.981	8.037	6.945	7.572	7.902	8.022	8.014	8.465	7.754	8.034	7.628	7.176	8.22	6.468	7.777	0.087
At1g18640	255778_at	8.208	7.974	8.3	6.15	8.216	8.856	8.288	8.16	8.515	8.324	7.155	7.126	7.023	8.189	6.177	7.777	0.131
At1g18650	255779_at	5.562	7.897	7.577	6.319	8.278	7.945	8.982	6.701	7.978	8.286	5.047	5.352	5.3	8.993	5.961	7.079	0.228
At1g18660	261376_at	8.445	8.993	8.79	8.202	8.414	8.746	8.926	8.941	8.693	8.856	9.841	9.871	9.195	8.448	6.228	8.706	0.126
At1g18670	261427_at	7.296	7.03	7.057	6.457	6.614	7.464	6.768	6.696	8.493	7.319	5.909	6.009	6.245	6.748	7.169	6.885	0.203
At1g18680	261426_at	6.768	7.143	7.291	7.015	6.909	7.188	6.784	7.565	6.723	7.055	7.293	7.071	6.945	6.867	8.163	7.119	0.137
At1g18690	261404_at	5.416	4.827	4.831	4.789	4.39	4.988	4.645	4.947	4.946	4.713	5.047	4.961	4.709	4.655	4.762	4.842	0.114
At1g18700	261424_at	8.193	8.266	8.186	8.749	8.453	8.573	8.504	7.932	8.297	8.248	8.126	8.094	7.975	8.659	7.613	8.258	0.06
At1g18710	261431_at	4.125	5.804	5.759	4.617	4.706	4.509	4.352	5.749	4.096	4.296	4.407	4.14	4.446	4.56	5.654	4.748	0.195
At1g18720	261379_at	10.689	10.256	10.583	11.415	10.732	10.577	10.753	10.622	10.138	9.892	11.326	11.578	11.984	10.413	8.737	10.646	0.12
At1g18730	261422_at	3.937	10.184	10.556	5.707	8.7	9.393	8.782	10.45	7.589	9.979	8.291	7.651	7.241	8.108	4.311	8.059	0.254
At1g18740	261405_at	8.719	8.317	9.09	8.176	8.729	8.471	7.554	9.666	9.314	9.085	8.771	9.466	8.672	9.176	6.679	8.659	0.112
At1g18750	261423_at	5.975	6.479	6.532	6.509	6.16	6.225	6.335	6.525	6.119	6.507	6.677	6.685	8.105	6.361	9.817	6.734	0.337
At1g18800	261406_at	8.202	7.713	7.532	8.01	7.569	7.741	8.339	7.103	8.155	7.759	7.266	7.654	7.061	8.604	6.811	7.701	0.112
At1g18810	261407_at	4.241	6.827	6.523	4.942	4.512	4.868	5.485	7.166	8.232	6.579	4.874	8.664	4.997	4.395	5.407	5.847	0.348
At1g18830	261430_at	4.337	4.426	4.472	4.929	4.319	4.311	4.28	4.575	4.235	4.588	4.461	4.682	4.266	4.268	5.73	4.525	0.225
At1g18840	261421_at	7.337	6.847	6.623	9.234	8.043	8.105	7.547	6.123	7.951	7.887	4.77	5.399	5.756	7.809	6.273	7.047	0.254
At1g18850	261377_at	7.961	7.398	6.887	7.726	7.355	6.717	7.713	6.222	7.685	6.9	6.812	5.769	5.395	8.022	5.511	6.938	0.145
At1g18860	261429_at	5.52	4.351	4.343	4.358	4.065	4.015	3.955	4.345	4.046	4.222	4.255	4.062	4.224	3.957	4.87	4.306	0.236
At1g18870	261428_at	7.855	5.266	5.438	4.983	5.548	5.032	5.078	4.897	6.681	5.348	5.473	5.622	4.868	5.516	5.854	5.564	0.313
At1g18880	261425_at	10.43	6.294	6.205	5.652	7.778	9.935	5.66	6.736	9.634	6.593	8.104	8.769	8.352	6.157	6.01	7.487	0.302
At1g18890	261378_at	6.542	6.987	7.099	5.867	6.411	7.072	5.741	7.256	7.109	6.591	7.614	6.24	6.065	5.929	4.475	6.467	0.162
At1g18900	259461_at	7.572	7.626	7.255	7.319	7.167	6.94	7.666	7.065	7.483	7.226	7.705	7.351	6.652	7.645	7.189	7.324	0.053
At1g18910	259472_at	8.022	5.786	5.333	5.223	5.193	5.169	5.113	5.434	6.475	5.255	5.139	4.902	4.663	4.779	5.859	5.49	0.338
At1g18940	259462_at	6.157	5.095	5.268	7.803	5.336	4.812	4.432	5.754	5.337	4.896	4.995	4.747	5.01	4.537	7.121	5.42	0.327
At1g18950	259463_at	5.946	6.09	5.734	5.985	5.954	6.129	6.459	5.824	6.252	5.932	5.734	5.996	5.54	6.54	5.518	5.976	0.093
At1g18970	259481_at	8.672	4.72	4.773	4.796	4.468	4.588	4.448	4.643	4.829	4.988	4.734	4.611	4.782	4.37	5.366	4.986	0.455
At1g18980	259478_at	10.189	4.925	4.656	5.125	4.778	6.532	4.461	4.621	6.244	4.906	4.996	4.588	5.002	4.5	6.905	5.495	0.494
At1g18990	259464_at	3.358	3.245	3.318	3.296	4.58	3.283	4.434	3.221	3.247	3.383	4.788	4.851	9.889	4.301	11.294	4.699	0.626
At1g19000	259476_at	9.52	9.545	9.674	9.769	8.671	10.061	8.748	10.024	9.638	9.586	8.848	9.309	8.957	8.416	5.663	9.095	0.103
At1g19010	259480_at	6.347	6.81	6.872	7.688	7.018	6.488	6.882	6.923	6.507	6.853	7.551	7.298	7.251	6.786	8.79	7.071	0.21
At1g19020	259479_at	9.133	8.142	8.865	4.89	4.451	6.945	5.442	9.621	7.829	5.56	10.459	8.348	7.344	4.709	5.117	7.124	0.342
At1g19025	259473_at	5.666	5.744	5.718	5.438	5.404	5.576	5.455	5.624	5.405	5.6	5.83	5.584	5.588	5.615	5.884	5.609	0.05
At1g19040	259471_at	3.542	3.616	3.699	3.784	3.557	3.573	3.461	3.73	3.532	3.818	3.655	3.651	3.898	3.725	4.491	3.715	0.185
At1g19050	259466_at	8.859	9.103	9.345	5.567	7.695	9.084	8.971	8.89	9.911	8.251	6.637	6.158	7.181	8.306	5.501	7.964	0.211
At1g19060	259467_at	4.065	4.133	4.259	4.277	4.078	4.086	4.068	4.462	4.076	4.454	4.162	4.155	4.321	3.856	4.907	4.224	0.149
At1g19090	259482_at	3.732	3.908	4.047	3.967	3.752	3.793	3.792	4.132	3.667	4.14	4.068	4.024	6.084	4.014	9.575	4.446	0.574
At1g19100	259469_at	6.215	6.411	6.043	7.282	6.96	6.285	6.996	5.805	6.258	6.291	5.85	6.165	6.156	7.134	7.652	6.5	0.161
At1g19110	259470_at	10.292	9.697	9.612	10.125	10.052	9.865	9.789	9.373	9.624	9.748	9.468	10.369	11.13	9.787	11.987	10.061	0.172
At1g19120	259477_at	9.263	8.796	8.788	8.99	9.366	9.276	9.444	8.731	9.308	8.934	8.393	8.85	8.673	9.561	6.947	8.888	0.075
At1g19130	259474_at	8.9	8.404	8.773	8.125	8.549	9.157	8.03	8.788	9.116	8.8	8.534	7.918	7.85	8.478	6.574	8.4	0.089
At1g19140	259475_at	8.407	8.284	8.029	9.508	8.449	7.634	8.455	8.3	8.213	8.464	8.761	8.765	8.158	8.548	8.884	8.457	0.118
At1g19150	256015_at	5.047	10.768	10.898	5.451	9.81	9.184	9.232	11.12	6.72	11.035	7.301	6.129	5.309	9.187	6.573	8.251	0.276
At1g19160	256037_at	4.581	4.707	4.773	4.649	4.713	4.644	4.517	4.739	4.672	4.756	4.787	4.632	4.839	4.508	5.84	4.757	0.199
At1g19170	256038_at	7.768	7.396	7.242	7.458	8.233	9.928	7.737	7.185	7.851	7.6	7.069	7.316	7.129	7.779	6.105	7.586	0.253
At1g19180	256017_at	9.92	8.587	9.413	10.753	8.922	7.847	8.651	10.837	9.909	8.327	11.169	11.697	11.03	9.892	5.772	9.515	0.2
At1g19190	256039_at	5.664	4.138	4.115	6.204	7.119	5.486	4.434	4.135	4.49	4.017	4.49	4.399	4.079	4.084	4.773	4.775	0.353
At1g19200	256014_at	6.641	6.748	6.492	8.565	6.861	6.114	6.129	6.797	6.225	6.341	8.607	7.854	7.76	5.889	7.271	6.953	0.206
At1g19210	256009_at	5.532	4.804	5.226	5.762	4.447	4.713	4.485	6.251	6.199	4.99	5.719	6.183	5.488	5.549	5.955	5.42	0.142
At1g19220	256010_at	7.252	6.481	6.616	6.258	6.249	7.772	6.511	6.322	7.365	6.839	6.153	7.856	7.361	6.3	5.718	6.737	0.153
At1g19230	256011_at	6.337	4.057	3.882	8.54	5.019	4.795	4.946	4.031	4.782	4.034	4.037	3.903	3.895	3.822	4.205	4.686	0.484
At1g19240	256016_at	7.978	7.418	7.572	7.359	7.42	7.423	7.727	7.466	7.773	7.325	7.642	7.181	6.845	7.825	5.784	7.383	0.08
At1g19250	256012_at	5.755	4.543	4.473	4.078	3.902	3.995	4.475	4.412	4.289	4.167	7.137	4.217	4.513	4.04	4.536	4.569	0.386
At1g19270	256013_at	7.387	6.73	6.842	7.062	6.926	6.995	6.558	7.078	7.133	6.493	8.077	8.117	7.403	6.193	8.091	7.139	0.129
At1g19290	260654_at	5.379	5.562	5.328	5.08	5.274	5.217	5.565	5.416	5.722	5.374	5.207	5.21	5.004	5.753	5.461	5.37	0.071
At1g19300	260666_at	6.563	6.92	7.35	4.71	7.944	10.529	6.465	7.706	7.377	7.397	7.61	7.129	7.689	7.407	4.964	7.184	0.34
At1g19310	260671_at	8.6	8.342	8.737	8.76	8.524	8.951	8.019	8.728	7.815	7.991	9.286	9.533	9.393	8.365	9.995	8.736	0.135
At1g19320	260655_at	4.484	5.016	4.757	5.215	7.426	4.608	4.372	4.933	4.465	4.781	4.728	4.637	4.59	4.354	5.71	4.938	0.359
At1g19330	260673_at	7.974	8.078	8.054	8.913	9.596	8.991	9.193	7.737	9.726	7.863	6.412	6.772	7.683	9.705	6.488	8.212	0.167
At1g19340	260669_at	5.817	5.897	6.037	5.73	5.699	5.853	6.073	6.019	6.219	5.919	5.565	5.341	5.703	6.162	5.965	5.867	0.061
At1g19360	260665_at	10.372	8.944	8.993	8.42	9.168	9.597	9.099	8.965	9.398	9.214	8.916	8.751	8.692	9.57	5.905	8.934	0.149
At1g19370	260674_at	6.696	6.398	6.579	6.617	6.217	6.114	6.198	6.373	6.127	6.314	6.013	6.342	6.109	6.496	6.793	6.359	0.068
At1g19380	260656_at	8.899	9.909	10.42	9.563	8.858	9.929	7.35	11.138	10.555	9.268	8.76	7.55	6.943	8.14	7.995	9.018	0.204
At1g19390	260657_at	3.62	3.562	3.631	3.598	3.47	3.453	3.417	3.715	3.529	3.612	3.692	3.607	3.551	3.409	4.076	3.596	0.126
At1g19410	260658_at	4.559	4.734	4.955	4.876	4.553	4.584	4.383	4.932	4.646	5.065	4.916	4.645	4.757	4.506	5.366	4.765	0.12
At1g19430	260675_at	8.153	7.911	8.089	7.837	8.554	8.817	8.061	7.979	8.424	8.318	8.056	8.288	8.099	8.114	6.73	8.095	0.088
At1g19440	260667_at	8.379	7.991	8.609	9.253	8.815	8.048	7.435	8.295	8.308	7.496	7.227	6.435	7.845	7.28	10.281	8.113	0.226
At1g19450	260676_at	9.832	9.761	10.398	8.177	10.442	9.884	9.15	10.616	8.752	9.44	9.585	9.636	10.292	8.333	10.19	9.633	0.099
At1g19480	260672_at	6.843	6.703	6.69	6.711	7.068	7.109	7.093	6.883	6.628	6.956	6.855	6.922	6.774	7.099	6.6	6.862	0.037
At1g19485	260660_at	7.273	7.412	7.159	7.379	6.939	7.311	7.544	6.996	7.388	7.041	7.285	7.677	7.275	7.541	7.5	7.315	0.051
At1g19500	260661_at	3.85	3.986	4.072	6.301	5.918	3.965	5.303	4.262	3.898	4.316	6.385	6.25	10.278	6.223	11.468	5.765	0.533
At1g19510	260664_at	3.406	4.068	4.661	3.754	3.802	3.506	3.961	4.937	3.383	3.748	7.17	4.619	4.115	3.445	6.16	4.316	0.427
At1g19530	260668_at	7.471	4.674	3.577	8.898	4.032	6.608	3.269	3.482	6.927	3.518	3.325	3.347	3.38	3.384	3.96	4.657	0.511
At1g19540	260662_at	6.608	5.985	5.613	9.767	5.601	8.821	5.644	5.236	8.728	6.876	5.758	6.774	6.848	5.334	5.564	6.61	0.346
At1g19580	261148_at	7.942	7.816	7.857	7.707	7.72	7.598	8.235	7.745	8.114	7.718	7.617	7.506	7.267	8.195	7.033	7.738	0.065
At1g19600	261136_at	10.087	9.299	8.945	8.289	8.367	9.364	8.79	8.828	11.583	9.368	7.86	7.879	7.507	8.974	8.104	8.883	0.25
At1g19610	261135_at	4.38	6.562	4.738	4.352	3.936	3.995	3.996	5.611	6.601	4.109	6.929	4.016	4.013	4.069	4.358	4.778	0.333
At1g19620	261146_at	4.286	5.003	4.834	4.615	4.217	4.26	4.32	4.43	4.542	4.751	4.433	4.388	4.504	4.293	4.77	4.51	0.106
At1g19630	261134_at	4.281	4.494	4.701	4.709	4.5	6.061	4.395	4.511	4.834	4.462	4.574	4.256	4.576	4.414	5.489	4.684	0.243
At1g19640	261150_at	4.004	4.96	6.045	5.546	9.175	4.122	8.708	6.972	4.03	4.591	8.761	6.936	10.235	5.994	11.41	6.766	0.436
At1g19650	261151_at	6.044	7.537	7.457	8.148	7.153	6.38	8.639	7.766	7.187	7.174	7.855	6.867	7.513	7.109	9.456	7.486	0.223
At1g19670	255786_at	4.343	9.232	9.546	5.522	7.316	6.633	9.849	9.559	9.204	8.144	7.172	8.931	8.808	10.063	4.788	7.941	0.226
At1g19680	261140_at	8.412	8.507	8.48	9.114	8.258	8.452	8.743	8.462	8.248	8.487	8.772	8.498	8.835	8.733	10.582	8.706	0.19
At1g19690	261147_at	6.374	6.489	6.901	6.32	6.277	6.325	6.165	6.839	6.719	6.98	5.855	5.818	5.943	6.402	6.847	6.417	0.086
At1g19700	261139_at	7.003	6.891	6.477	7.156	7.498	7.526	6.646	6.882	6.636	6.485	7.952	8.016	7.564	6.378	5.699	6.987	0.138
At1g19710	261138_at	6.693	5.843	6.036	5.076	6.33	6.726	6.171	6.015	7.26	6.06	4.824	4.492	4.772	5.928	4.985	5.814	0.213
At1g19715	261133_at	6.923	8.54	8.798	6.112	7.961	7.953	7.867	9.298	8.876	8.249	8.429	6.933	7.013	7.784	5.027	7.718	0.182
At1g19730	261145_at	8.167	7.876	7.857	10.098	8.718	8.062	9.132	7.992	8.264	7.684	8.809	8.438	7.482	8.931	8.007	8.368	0.184
At1g19740	261141_at	6.924	9.691	9.866	9.264	9.286	8.852	8.676	9.947	7.684	9.538	9.441	9.124	8.749	8.671	6.721	8.829	0.12
At1g19770	261143_at	10.408	10.783	10.911	9.734	9.32	11.025	9.188	11.388	11.017	10.261	9.832	11.544	9.897	9.994	7.518	10.188	0.126
At1g19780	261142_at	3.611	3.603	3.588	3.772	3.739	3.711	3.923	3.551	3.697	3.606	3.778	3.906	7.001	3.664	9.593	4.316	0.589
At1g19800	261132_at	8.274	9.125	9.111	8.324	9.178	8.676	8.79	9.172	8.663	9.161	8.396	8.362	8.246	8.818	6.819	8.608	0.067
At1g19830	261137_at	4.189	4.342	4.423	5.127	6.916	5.359	6.501	4.294	4.39	5.075	4.268	4.413	4.805	6.315	4.955	5.025	0.293
At1g19835	261131_at	9.156	8.945	9.372	9.558	9.643	10.097	8.909	8.921	9.367	9.232	7.553	8.845	8.681	9.443	7.5	9.015	0.115
At1g19850	255782_at	6.712	6.58	5.659	7.611	7.57	7.305	8.84	5.017	7.632	6.134	6.882	6.523	7.662	9.111	4.653	6.926	0.257
At1g19860	255784_at	7.309	7.522	7.548	8.163	7.617	7.461	7.571	7.405	7.108	7.668	8.009	7.692	7.868	7.487	8.848	7.685	0.141
At1g19870	255783_at	8.549	7.859	7.198	7.437	8.4	8.837	8.409	6.82	7.838	8.861	6.94	7.997	8.069	8.7	5.497	7.827	0.125
At1g19880	255781_at	7.244	7.259	6.872	6.816	7.158	7.41	7.588	6.651	7.291	7.372	6.887	6.954	6.694	7.597	7.189	7.132	0.066
At1g19890	255815_at	4.768	4.78	4.845	5.695	5.327	4.656	5.697	4.885	4.736	4.775	5.058	5.226	8.565	4.907	10.739	5.644	0.508
At1g19900	255814_at	7.629	4.731	4.781	12.028	6.156	4.781	4.472	4.864	4.575	4.681	5.364	4.954	4.701	4.425	5.927	5.605	0.572
At1g19920	255785_at	8.672	9.489	9.334	7.226	8.988	9.408	9.419	9.581	9.876	9.606	8.473	7.8	7.297	9.523	8.396	8.873	0.109
At1g19930	255813_at	4.623	4.657	4.784	4.879	4.454	4.574	4.455	4.841	4.574	4.611	4.678	4.767	4.584	4.291	5.581	4.69	0.171
At1g19940	255756_at	4.673	4.417	4.986	5.012	7.795	9.419	5.08	4.35	4.455	6.585	4.357	4.22	5.985	5.428	9.693	5.764	0.434
At1g19950	261223_at	5.993	6.333	6.347	6.775	6.987	6.564	6.581	6.215	7.264	7.263	5.954	6.098	6.078	7.052	7.02	6.568	0.103
At1g19960	261221_at	7.6	7.208	9.694	4.914	8.315	8.561	8.149	10.11	10.32	8.285	7.64	8.019	5.298	7.826	5.209	7.81	0.261
At1g19970	261220_at	6.609	6.685	6.6	8.203	9.306	7.019	8.161	6.618	6.943	7.282	7.525	7.579	7.724	8.05	8.805	7.541	0.203
At1g19980	261219_at	6.622	6.493	6.344	7.726	7.124	6.645	7.454	6.306	6.825	6.62	6.863	7.432	7.304	7.301	8.31	7.025	0.166
At1g20010	261230_at	9.431	9.988	10.035	6.355	8.654	9.826	9.969	9.991	10.648	9.913	6.606	10.345	9.97	9.944	6.015	9.179	0.148
At1g20020	261218_at	5.343	11.966	12.104	6.435	10.793	11.005	11.008	12.258	9.589	12.277	10.98	10.294	9.131	11.038	6.225	10.03	0.196
At1g20030	261248_at	6.407	6.513	6.315	7.447	7.831	7.107	7.208	7.223	6.595	6.464	6.334	5.463	5.406	6.863	6.104	6.619	0.166
At1g20050	261228_at	10.897	9.613	9.895	8.899	10.243	9.903	10.148	9.783	10.692	10.29	9.041	9.156	9.169	10.404	7.031	9.678	0.12
At1g20070	261247_at	6.858	7.059	6.92	8.962	7.487	8.658	7.587	9.613	5.471	7.458	10.728	6.49	7.281	6.023	6.857	7.563	0.316
At1g20080	261246_at	4.257	4.334	4.352	4.555	4.396	4.604	4.646	4.401	4.265	4.352	4.352	4.144	5.03	4.471	8.559	4.715	0.481
At1g20090	261229_at	9.552	9.522	9.615	9.477	9.594	9.818	9.559	9.321	9.314	9.659	8.987	10.335	9.479	9.954	5.779	9.331	0.104
At1g20100	261225_at	9.477	9.484	9.476	9.967	9.187	9.356	9.695	9.281	9.685	9.349	10.111	9.667	10.066	9.554	10.504	9.657	0.086
At1g20110	261231_at	10.407	9.782	9.788	10.395	10.066	10.364	9.709	9.83	9.772	9.901	10.438	10.453	10.358	9.612	9.804	10.045	0.042
At1g20120	261222_at	4.185	4.706	4.824	4.866	5.546	4.857	9.181	5.043	4.311	4.731	8.712	8.396	8.199	4.362	5.373	5.819	0.392
At1g20135	261245_at	4.67	4.77	4.839	4.891	4.752	4.742	5.503	4.849	4.582	4.867	4.752	4.725	4.95	4.666	9.552	5.141	0.495
At1g20150	261244_at	4.314	4.423	4.303	4.637	4.326	4.286	7.446	4.232	4.018	4.551	4.404	4.498	4.485	4.141	5.215	4.619	0.407
At1g20160	261224_at	8.107	5.471	5.62	4.564	7.25	8.794	5.397	5.633	4.644	5.235	7.093	5.855	6.235	5.153	4.822	5.992	0.341
At1g20180	261243_at	3.444	3.252	3.316	6.152	3.891	3.269	4.081	3.379	3.381	3.437	6.196	9.848	7.129	3.586	3.482	4.523	0.579
At1g20190	261226_at	8.272	8.157	8.625	6.655	6.768	7.508	7.917	8.755	7.018	9.846	8.694	12.291	11.011	8.762	7.291	8.505	0.33
At1g20200	261227_at	9.781	9.302	9.25	9.695	9.736	9.396	9.915	9.141	9.635	9.578	10.095	10.146	9.698	10.179	7.453	9.533	0.068
At1g20220	261232_at	8.742	8.55	8.105	8.127	8.501	7.635	8.839	7.688	8.49	8.314	7.432	7.326	8.418	9.177	10.473	8.388	0.213
At1g20230	261277_at	5.682	6.007	5.814	5.779	5.591	5.422	6.151	5.662	5.94	5.795	5.453	5.66	5.422	5.941	5.814	5.742	0.071
At1g20270	255883_at	5.757	5.493	5.708	6.603	6.599	6.372	6.052	5.644	5.875	5.919	5.962	6.193	6.016	6.2	5.669	6.004	0.097
At1g20280	255882_x_at	4.365	4.122	4.19	4.071	3.8	4.064	3.719	4.392	4.282	3.903	4.381	4.619	5.127	3.805	5.723	4.304	0.266
At1g20290	255914_at	3.266	3.309	3.341	3.547	3.244	3.332	3.262	3.305	3.195	3.341	3.313	3.302	3.33	3.216	3.757	3.337	0.12
At1g20300	255888_at	5.749	6.217	5.967	5.416	5.897	5.41	6.307	5.731	6.313	5.51	5.574	5.273	4.317	6.426	4.057	5.611	0.136
At1g20310	255884_at	4.951	5.094	5.396	5.249	4.79	4.881	5.128	6.167	4.886	5.392	6.515	7.724	5.812	6.517	5.99	5.633	0.29
At1g20330	255885_at	9.93	10.057	10.151	9.198	10.277	9.846	10.461	9.445	9.407	10.037	9.021	9.261	9.005	10.214	5.428	9.449	0.104
At1g20340	255886_at	7.881	13.561	13.6	9.943	12.906	13.085	12.911	13.66	12.237	13.399	11.733	11.861	11.352	12.787	5.703	11.775	0.148
At1g20350	255941_at	4.466	6.234	6.398	6.807	6.615	4.981	5.116	7.782	4.64	4.665	7.013	4.908	4.686	7.367	5.825	5.834	0.268
At1g20370	255887_at	5.735	5.674	5.348	4.94	5.373	5.745	6.062	5.133	5.915	5.841	4.776	4.82	4.307	6.058	4.751	5.365	0.123
At1g20380	255940_at	7.469	6.3	6.238	6.695	6.56	6.099	6.396	6.285	6.053	6.006	5.981	5.672	5.543	6.312	7.157	6.318	0.165
At1g20400	259572_at	4.183	4.251	4.26	4.504	4.113	4.172	4.034	4.388	4.178	4.354	4.141	4.214	4.255	4.141	5.234	4.295	0.192
At1g20410	259571_at	7.034	6.913	6.798	5.981	6.802	6.839	7.447	6.496	7.469	6.99	6.085	6.985	6.619	7.649	7.356	6.898	0.105
At1g20430	259515_at	9.176	8.209	8.169	8.392	8.867	8.603	9.229	7.742	9.179	8.557	7.494	7.645	7.438	9.529	7.44	8.378	0.129
At1g20440	259570_at	11.902	9.968	10.841	9.142	11.646	11.654	9.452	10.841	9.86	11.474	12.326	13.251	13.36	9.788	7.21	10.848	0.202
At1g20450	259516_at	11.004	9.626	11.103	10.258	12.347	11.236	10.723	10.726	10.797	10.959	12.254	13.021	13.145	11.021	6.483	10.98	0.176
At1g20480	259569_at	5.373	5.119	5.012	5.228	5.34	4.996	5.336	4.925	5.276	5.417	4.846	4.935	5.404	5.495	7	5.313	0.258
At1g20490	259568_at	6.228	5.107	5.145	4.822	4.815	4.721	5.576	5.145	6.388	5.525	4.784	4.973	5.474	5.834	5.798	5.356	0.173
At1g20500	259567_at	3.533	3.617	3.839	7.481	7.288	3.581	3.622	3.793	3.561	3.741	3.731	3.709	3.67	3.638	4.405	4.214	0.468
At1g20510	259518_at	8.235	8.719	9.346	6.835	7.295	8.683	7.826	10.144	9.368	8.448	9.34	8.867	7.973	8.102	6.461	8.376	0.187
At1g20520	259566_at	4.855	4.535	4.692	4.693	4.415	4.637	4.477	4.827	5.137	4.607	4.536	5.061	4.849	4.582	5.577	4.765	0.156
At1g20530	259565_at	3.264	3.415	3.318	3.482	3.453	4.016	3.497	3.406	3.185	3.406	3.329	3.307	3.29	3.485	3.48	3.422	0.158
At1g20540	259564_at	8.772	8.887	8.83	7.94	8.895	8.849	9.161	8.682	8.865	9.216	7.813	8.089	7.92	9.223	9.189	8.689	0.062
At1g20550	259539_at	5.332	4.822	4.86	6.99	7.43	5.592	5.366	4.876	5.206	4.866	4.814	4.842	4.969	5.97	5.717	5.443	0.286
At1g20560	259545_at	7.303	7.14	7.033	6.284	7.358	7.479	7.196	7.207	7.674	6.326	8.247	8.031	7.887	7.017	4.242	7.095	0.15
At1g20575	259542_at	8.826	7.736	7.946	8.617	8.099	8.344	8.12	8.049	8.232	7.92	8.214	8.326	7.812	8.202	7.671	8.141	0.083
At1g20580	259543_at	8.478	8.125	8.185	7.946	8.441	7.992	8.857	7.779	8.658	8.224	7.711	7.375	7.192	9.057	5.224	7.95	0.131
At1g20620	259544_at	11.631	12.487	12.908	11.748	12.134	13.577	11.707	12.964	13.333	12.744	11.419	10.676	9.568	11.895	8.592	11.826	0.138
At1g20630	259517_at	7.576	8.872	8.862	11.099	10.256	8.464	9.557	9.373	6.641	9.064	11.793	12.03	11.64	10.072	12.071	9.825	0.199
At1g20640	259540_at	7.232	6.667	6.74	6.507	6.403	7.146	6.861	6.464	6.811	6.648	7.164	7.273	7.259	7.29	7.53	6.933	0.085
At1g20650	259541_at	7.081	8.357	8.353	7.579	7.772	8.162	8.804	8.055	8.367	8.609	6.489	8.078	7.066	8.63	4.834	7.749	0.128
At1g20670	256078_at	7.255	7.49	7.388	8.328	7.534	7.492	7.484	7.298	7.012	7.515	7.422	7.773	7.866	7.351	8.953	7.611	0.161
At1g20690	256080_at	3.999	4.087	3.989	4.329	3.945	3.927	3.925	4.055	3.989	4.055	3.866	3.902	4.002	3.946	5.255	4.085	0.239
At1g20693	256091_at	10.739	9.693	10.397	9.91	10.297	10.644	10.711	10.304	9.793	10.398	11.025	11.289	10.88	10.975	6.919	10.265	0.097
At1g20696	256092_at	10.847	10.138	10.247	10.503	10.685	10.168	11.209	10.124	10.024	10.363	11.041	11.082	10.591	11.21	7.848	10.405	0.077
At1g20700	256081_at	6.574	4.913	5.034	5.255	4.718	6.236	4.739	5.059	5.405	5.055	4.875	4.956	4.993	4.777	6.629	5.281	0.218
At1g20720	256082_at	5.35	5.242	5.22	5.326	5.081	5.191	5.469	5.23	5.41	5.328	4.893	5.283	5.125	5.332	6.751	5.349	0.223
At1g20735	256083_at	4.48	4.634	4.688	4.866	4.654	4.425	4.387	4.673	4.363	4.799	4.733	4.46	4.632	4.347	5.843	4.666	0.216
At1g20750	256084_at	3.765	3.877	3.871	4.018	3.749	3.667	3.698	3.883	3.662	3.873	3.735	3.669	3.779	3.623	4.683	3.837	0.194
At1g20760	256085_at	8.845	8.508	8.446	8.891	8.854	9.161	8.63	8.371	8.689	8.805	8.422	8.62	8.751	8.697	9.549	8.749	0.09
At1g20770	256086_at	8.628	8.046	8.356	7.94	8.002	8.435	8.173	8.286	8.578	8.397	8.124	7.824	7.613	8.364	7.915	8.179	0.056
At1g20780	256094_at	6.216	6.565	6.748	6.705	5.831	6.448	6.072	6.839	5.879	6.935	6.662	6.635	6.49	6.017	7.751	6.52	0.17
At1g20800	256087_at	4.393	4.478	4.635	4.677	4.367	4.325	4.309	4.79	4.389	4.585	4.745	4.626	4.635	4.366	5.461	4.585	0.172
At1g20810	256088_at	6.739	8.806	9.19	6.842	7.86	8.109	7.924	9.229	7.356	9.137	7.996	7.985	7.548	7.912	7.293	7.995	0.143
At1g20823	256093_at	8.35	7.284	7.958	8.757	8.507	7.968	6.924	8.985	8.75	6.671	8.642	9.082	8.099	7.96	7.72	8.11	0.115
At1g20830	256089_at	5.756	7.333	7.389	7.736	6.881	6.556	6.72	7.516	6.19	7.09	6.915	6.488	6.099	6.873	5.452	6.733	0.139
At1g20840	262797_at	10.145	8.47	9.105	7.364	8.29	9.261	7.697	8.083	9.067	8.49	6.891	8.118	8.214	7.874	10.705	8.518	0.219
At1g20850	262796_at	10.331	9.288	9.135	5.307	8.096	12.011	8.579	7.693	10.816	9.935	7.837	8.846	8.713	9.159	6.688	8.829	0.284
At1g20860	262855_at	5.876	5.492	5.699	5.539	5.265	5.461	5.185	5.852	5.401	5.637	5.956	5.694	5.966	5.26	7.658	5.729	0.27
At1g20870	262854_at	5.232	5.852	5.773	8.349	6.487	5.526	6.587	5.581	5.454	6.171	5.22	5.378	5.497	6.453	7	6.037	0.297
At1g20880	262804_at	7.443	6.775	6.862	7.428	6.568	7.626	6.7	7.167	6.466	6.809	8.403	8.309	7.876	6.847	8.68	7.331	0.167
At1g20890	262853_at	7.06	6.432	6.536	6.109	6.029	6.829	6.053	6.72	6.454	6.381	6.615	6.456	6.211	6.119	7.092	6.473	0.094
At1g20900	262805_at	7.53	5.71	4.965	6.563	5.56	5.174	4.446	4.945	6.689	5.105	4.632	4.68	4.737	4.626	5.723	5.406	0.302
At1g20910	262852_at	6.926	7.249	6.986	7.085	7.051	6.696	7.421	6.791	7.201	6.975	6.757	6.729	6.385	7.478	6.724	6.964	0.074
At1g20920	262851_at	7.185	7.479	7.383	7.348	7.122	7.244	7.552	7.254	7.338	7.338	7.566	7.817	7.486	7.586	8.028	7.448	0.077
At1g20930	262802_at	7.753	7.395	7.018	6.587	7.999	7.022	8.181	6.682	8.542	7.438	6.242	5.425	6.52	8.462	8.962	7.349	0.193
At1g20940	257464_at	4.15	4.287	4.288	4.63	5.064	4.157	4.168	4.101	4.117	4.319	4.22	4.194	4.504	4.268	5.381	4.39	0.197
At1g20950	262806_at	10.623	9.579	9.372	7.385	9.965	10.321	9.858	9.098	10.235	10.069	7.489	6.923	7.517	10.036	6.341	8.987	0.165
At1g20960	262800_at	8.882	8.809	8.566	9.155	8.774	8.762	9.195	8.277	9.148	8.728	8.606	8.721	8.445	9.344	6.393	8.654	0.079
At1g20980	262798_at	9.451	9.581	9.461	10.029	9.517	10.335	10.131	9.283	9.28	10.203	10.307	11.351	11.129	10.807	5.747	9.774	0.149
At1g21000	262803_at	9.908	9.019	8.8	10.37	9.314	9.101	7.959	9.456	8.233	7.86	11.34	11.572	10.937	7.335	6.658	9.191	0.221
At1g21010	262801_at	7.473	6.763	6.284	6.199	5.999	5.629	4.964	6.989	5.554	4.301	7.515	6.524	9.24	4.513	8.492	6.429	0.326
At1g21050	261456_at	9.381	8.652	7.875	7.375	7.664	8.625	7.458	8.719	7.486	6.992	5.906	5.803	5.907	7.663	5.986	7.433	0.223
At1g21060	261451_at	5.052	7.263	6.451	7.011	6.464	5.392	6.119	6.617	5.346	5.499	5.754	7.015	5.235	5.375	6.109	6.047	0.179
At1g21065	261457_at	9.093	10.724	11.057	10.35	10.394	10.009	9.924	11.411	9.458	10.358	11.525	10.263	9.949	9.532	7.623	10.111	0.131
At1g21070	261455_at	6.08	6.49	6.203	6.796	8.457	6.522	6.753	6.022	6.427	6.577	5.168	5.625	6.558	6.141	9.429	6.617	0.32
At1g21080	261458_at	8.977	8.667	8.905	8.943	8.623	8.94	8.468	8.88	8.531	8.835	9.506	9.045	8.89	8.405	8.121	8.782	0.082
At1g21090	261454_at	7.564	6.563	6.104	7.112	8.109	7.091	8.091	5.199	7.945	7.109	4.877	5.056	5.174	7.927	6.261	6.679	0.189
At1g21100	261459_at	9.674	6.808	4.285	3.444	3.287	3.585	3.325	5.421	7.363	3.355	3.388	3.279	3.417	3.496	3.692	4.521	0.571
At1g21130	261453_at	6.118	9.203	9.031	4.092	3.895	5.824	4.197	9.53	8.747	4.526	5.993	4.448	4.443	4.135	4.434	5.908	0.407
At1g21140	261448_at	8.199	5.919	6.262	8.346	8.502	7.921	6.293	6.832	6.402	5.769	7.273	6.32	8.916	5.233	6.4	6.972	0.234
At1g21160	261447_at	6.455	6.369	6.225	6.437	6.258	6.913	6.616	5.965	6.19	6.26	7.124	6.934	7.103	6.273	7.137	6.551	0.088
At1g21170	261446_at	5.749	5.73	5.623	5.7	5.459	5.737	5.612	5.616	5.482	5.864	5.605	5.897	5.581	5.703	7.346	5.78	0.228
At1g21190	259551_at	7.558	6.765	6.767	6.921	7.209	7.324	7.556	6.803	7.256	7.004	7.229	6.719	6.579	7.593	5.618	6.993	0.085
At1g21200	259562_at	6.441	5.333	5.396	5.308	5.415	6.775	5.704	5.333	5.547	5.78	5.898	6.27	6.094	5.624	5.16	5.739	0.164
At1g21210	259557_at	3.781	3.52	3.646	3.658	3.479	3.718	3.515	3.666	3.554	3.721	3.609	3.522	3.712	3.609	3.747	3.63	0.043
At1g21230	259558_at	3.327	3.348	3.32	3.317	3.232	3.302	3.222	3.279	3.215	3.43	3.347	3.425	3.339	3.305	3.687	3.34	0.101
At1g21240	259559_at	3.344	3.613	4.378	3.383	3.356	3.859	3.725	4.534	3.387	3.609	7.405	3.575	3.632	3.423	4.145	3.958	0.499
At1g21250	259561_at	4.758	8.018	10.302	4.929	8.041	10.592	8.626	10.739	9.142	9.952	11.791	7.222	7.157	6.782	5.143	8.213	0.325
At1g21270	259560_at	5.368	7.486	9.045	5.648	6.247	8.421	6.324	8.91	8.228	8.054	8.911	5.573	5.599	5.244	5.906	6.998	0.243
At1g21310	259553_x_at	11.049	7.028	6.126	7.336	6.93	5.579	6.008	6.948	7.61	5.126	8.592	4.642	5.112	4.793	7.476	6.69	0.423
At1g21320	259552_at	4.299	4.744	4.475	4.587	4.238	4.06	4.296	4.342	4.061	4.421	4.439	4.31	4.581	4.011	5.567	4.429	0.219
At1g21340	260925_at	3.923	3.98	4.183	4.08	3.786	3.799	3.693	4.156	3.797	4.035	3.887	3.917	3.804	3.696	4.402	3.943	0.112
At1g21350	260872_at	5.559	8.535	8.561	5.588	7.085	7.123	7.484	8.811	7.091	8.613	7.403	7.147	6.419	7.568	5.641	7.242	0.191
At1g21360	260926_at	5.971	4.468	4.008	3.949	3.897	4.262	3.834	4.077	4.238	3.955	4.055	3.977	4.321	3.764	4.25	4.202	0.318
At1g21370	260899_at	8.92	7.865	8.039	7.807	8.509	8.66	7.901	8.222	8.341	8.501	8.95	8.266	8.205	7.935	8.37	8.299	0.078
At1g21380	260880_at	9.196	8.595	8.478	8.883	8.441	8.506	8.051	8.811	8.374	7.965	9.072	8.615	8.009	8.089	8.087	8.478	0.084
At1g21410	260875_at	7.562	8.116	8.032	10.383	8.969	8.357	8.423	8.5	8.288	7.979	10.335	9.868	10.07	8.005	6.318	8.614	0.183
At1g21430	260901_at	4.177	4.153	4.354	4.491	4.099	4.152	4.028	4.245	4.071	4.409	4.231	4.202	4.337	4.252	5.478	4.312	0.228
At1g21440	260902_at	9.676	9.33	9.892	8.135	10.176	10.892	9.9	9.869	11.013	10.179	8.71	8.461	7.816	10.246	5.79	9.339	0.163
At1g21450	260878_at	8.224	7.741	7.207	7.845	7.015	7.626	6.813	7.493	6.788	7.024	8.837	7.91	7.621	6.555	6.066	7.384	0.176
At1g21460	260876_at	6.332	8.936	8.373	8.991	10.337	8.083	10.609	8.478	6.875	10.328	10.73	12.02	11.848	11.013	7.8	9.384	0.235
At1g21480	260879_at	8.08	7.959	8.117	7.845	8.508	8.492	8.585	7.847	8.181	8.782	7.977	9.563	9.564	8.587	8.299	8.426	0.128
At1g21500	260877_at	4.694	10.25	10.348	6.572	9.478	9.382	8.725	10.453	8.247	10.051	5.754	7.144	6.336	8.456	5.139	8.069	0.244
At1g21510	260918_at	3.886	3.791	3.981	4.033	3.745	3.78	3.692	4.007	4.03	3.981	3.694	3.931	3.947	3.695	4.252	3.896	0.09
At1g21540	260921_at	3.985	5.273	4.822	5.746	4.349	4.004	7.727	5.044	4.168	4.411	4.288	4.444	4.513	6.041	4.822	4.909	0.391
At1g21550	260881_at	4.651	4.466	5.033	4.163	3.891	3.94	4.738	7.598	3.947	4.268	9.119	7.951	5.197	6.502	4.646	5.341	0.444
At1g21560	260922_at	7.226	7.436	7.453	7.395	8.989	7.294	8.666	7.324	7.73	7.408	5.454	6.702	6.649	8.663	5.61	7.333	0.197
At1g21590	260924_at	6.457	7.2	7.392	7.014	6.144	6.968	7.078	7.349	6.615	8.221	7.461	8.216	6.568	7.529	4.35	6.971	0.163
At1g21600	262502_at	6.172	8.805	8.69	7.534	7.449	7.592	7.882	8.325	7.468	8.646	6.777	7.087	6.755	8.181	6.059	7.561	0.151
At1g21610	262487_at	7.068	7.046	6.969	7.449	6.876	6.752	7.038	6.946	6.796	6.935	6.988	7.356	7.275	7.076	7.567	7.076	0.07
At1g21630	262492_at	8.98	8.809	8.691	8.811	8.737	9.27	8.666	8.734	8.741	8.828	8.833	8.777	8.819	8.808	9.392	8.86	0.061
At1g21640	262506_at	7.424	8.76	8.477	7.965	8.044	8.208	7.951	9.14	7.592	8.273	9.427	9.016	8.378	7.467	7.208	8.222	0.137
At1g21650	262491_at	4.685	5.823	5.802	4.662	4.701	4.916	5.455	5.555	5.357	5.719	5.386	4.902	4.425	5.945	4.558	5.193	0.136
At1g21660	262493_at	9.1	8.511	8.624	9.469	8.615	8.87	8.461	8.5	8.672	8.719	8.571	8.613	8.954	8.405	10.015	8.807	0.129
At1g21670	262503_at	7.209	9.688	8.509	9.445	8.457	6.99	6.824	8.726	7.943	6.951	8.129	8.269	6.853	6.099	5.944	7.736	0.216
At1g21680	262505_at	8.682	9.697	9.46	9.352	9.023	9.048	8.547	9.516	6.959	9.139	9.835	8.706	8.752	8.252	5.708	8.712	0.122
At1g21690	262501_at	7.933	8.004	7.711	7.963	8.17	7.273	8.51	7.459	8.168	8.034	6.763	6.917	6.868	8.737	7.685	7.746	0.122
At1g21700	262484_at	8.058	8.167	7.989	9.048	8.558	7.805	8.441	7.815	7.908	7.862	8.042	8.506	8.17	8.566	8.52	8.23	0.097
At1g21710	262498_at	7.813	7.44	7.388	7.057	7.558	7.551	7.725	7.322	7.655	7.74	7.181	7.025	6.853	7.873	7.757	7.463	0.056
At1g21720	262497_at	10.377	9.913	10.12	9.689	10.198	10.131	10.422	10.117	10.273	10.21	10.551	10.175	9.805	10.484	7.618	10.006	0.055
At1g21730	262485_at	6.188	5.521	5.466	5.238	5.272	6.065	5.735	5.29	6.217	5.809	4.737	5.346	5.309	5.322	5.228	5.516	0.121
At1g21740	262486_at	6.463	5.998	5.924	6.647	6.957	6.311	6.525	6.12	6.97	6.136	5.546	5.441	5.541	6.412	6.355	6.223	0.115
At1g21750	262504_at	10.847	9.751	9.844	10.853	10.356	8.959	10.672	9.68	10.293	9.828	10.278	8.76	8.736	10.33	9.46	9.91	0.093
At1g21760	262500_at	9.383	8.877	8.837	8.58	8.427	9.716	8.625	8.825	8.902	8.803	9.615	9.669	9.22	8.487	9.133	9.007	0.078
At1g21770	262499_at	9.494	9.25	9.517	9.018	9.447	9.475	9.374	9.691	9.36	8.946	10.76	10.294	9.611	8.992	4.806	9.202	0.155
At1g21780	262495_at	8.042	7.304	7.499	8.298	7.111	7.651	6.897	7.679	6.951	7.48	8.322	8.614	8.358	6.726	5.434	7.491	0.14
At1g21790	262496_at	6.894	6.695	7.491	8.67	8.895	7.928	7.483	7.041	7.091	7.811	8.005	8.514	8.403	7.709	9.568	7.88	0.189
At1g21810	262494_at	5.03	5.651	5.274	5.258	5.561	5.102	6.351	4.928	6.993	5.096	4.942	4.934	5.008	6.014	5.064	5.414	0.242
At1g21840	262490_at	7.419	7.395	7.51	7.533	7.445	7.998	7.662	7.4	7.513	7.96	7.647	7.638	7.333	7.286	7.376	7.541	0.061
At1g21850	260848_at	3.943	4.003	4.024	4.133	4.996	3.929	3.864	4.026	3.855	4.068	3.955	3.988	4.2	4.65	5.479	4.208	0.249
At1g21860	260849_at	4.269	4.374	4.378	4.727	4.207	4.248	4.162	4.395	4.216	4.283	4.334	4.426	4.582	4.475	7.083	4.544	0.384
At1g21870	260850_at	5.022	5.055	5.205	5.388	5.033	4.912	4.883	5.411	5.083	5.403	5.321	5.313	5.148	5.154	6.147	5.232	0.16
At1g21880	260857_at	8.239	8.456	8.131	8.164	9.279	8.308	9.088	7.479	9.401	8.674	5.285	6.57	6.385	9.235	6.44	7.942	0.166
At1g21890	260851_at	4	4.179	4.102	4.149	4.083	6.191	3.883	4.13	3.885	4.315	4.016	4.219	4.356	4.045	4.856	4.294	0.328
At1g21910	260856_at	7.519	7.888	8.98	5.485	7.065	5.924	5.072	10.526	7.76	6.769	5.602	5.011	4.995	5.146	6.128	6.658	0.394
At1g21920	260855_at	10.639	9.213	9.316	9.583	9.463	9.746	9.024	9.627	9.424	9.166	10.668	11.143	10.443	8.407	7.998	9.591	0.149
At1g21950	260853_at	4.493	4.529	4.689	4.839	5.141	4.571	4.308	4.89	4.523	4.392	4.466	4.57	4.476	4.542	5.717	4.676	0.195
At1g21970	260854_at	4.616	4.798	4.867	6.901	7.664	4.523	4.484	4.982	4.523	4.6	4.922	4.832	4.945	4.523	5.687	5.124	0.355
At1g21980	255959_at	8.633	7.929	8.107	7.425	8.483	8.627	8.205	7.843	8.68	8.151	9.17	9.788	9.112	8.412	6.885	8.363	0.156
At1g22010	255976_at	4.361	4.245	4.298	4.479	4.254	4.307	5.343	4.335	4.247	4.402	4.422	4.329	4.605	4.189	8.396	4.681	0.474
At1g22015	255956_at	4.67	4.625	4.777	5.264	4.98	4.609	7.51	4.772	4.689	4.725	4.794	4.834	4.973	6.905	5.86	5.199	0.33
At1g22020	255946_at	7.924	7.896	7.713	8.102	7.629	7.896	7.798	7.752	7.663	7.79	8.41	8.552	8.581	7.643	8.95	8.02	0.111
At1g22030	255955_at	7.752	6.254	6.541	6.631	7.298	8.081	7.658	6.097	8.169	7.011	5.76	5.885	6.525	7.303	7.352	6.954	0.159
At1g22040	255947_at	7.229	6.476	6.613	5.649	6.636	7.151	6.536	6.814	6.539	6.443	7.495	7.644	7.24	6.413	5.713	6.706	0.132
At1g22050	255951_at	7.973	7.259	7.667	6.946	6.913	7.736	6.851	7.871	7.561	7.126	7.933	8.413	6.827	6.342	6.32	7.316	0.14
At1g22060	255948_at	7.121	7.425	7.436	6.973	7.838	8.643	7.867	7.222	7.754	7.563	6.221	7.671	7.168	7.73	4.624	7.284	0.169
At1g22070	255953_at	8.712	8.23	8.706	7.51	7.716	8.61	7.898	8.799	7.643	8.421	9.468	9.21	8.247	7.698	7.565	8.296	0.133
At1g22080	255949_at	3.799	3.913	3.927	4.006	3.712	3.697	3.71	4.105	3.83	3.794	3.96	3.906	3.763	3.736	4.965	3.922	0.225
At1g22090	255954_at	4.095	4.072	4.265	4.181	4.349	4.102	4.731	4.28	4.058	4.38	4.277	4.333	4.376	4.294	5.974	4.384	0.285
At1g22110	255950_at	4.003	3.967	3.997	5.517	5.139	3.864	4.178	4.134	3.78	4.071	4.143	4.713	5.834	3.843	8.87	4.67	0.507
At1g22130	255952_at	3.719	3.783	3.83	4.211	4.026	3.698	4.717	3.907	3.714	3.805	4.133	4.02	7.548	3.821	9.783	4.581	0.57
At1g22140	255960_at	8.773	8.899	9.152	9.004	9.08	9.061	8.646	9.377	8.993	9.035	9.276	9.458	9.103	8.62	8.317	8.986	0.053
At1g22150	255958_at	4.435	4.576	4.575	4.536	4.247	4.208	4.732	4.801	4.432	4.573	4.41	4.338	4.812	4.202	7.939	4.721	0.434
At1g22160	255957_at	6.636	6.961	7.284	8.152	9.753	9.149	9.636	7.349	7.193	8.774	9.022	9.945	10.009	10.676	5.841	8.425	0.226
At1g22170	255924_at	7.193	5.995	5.579	7.556	8.14	6.307	7.076	5.442	6.673	6.154	5.221	6.723	6.02	7.105	6.021	6.48	0.218
At1g22180	255923_at	7.53	6.107	6.291	8.999	7.743	6.041	4.915	6.735	6.844	5.177	7.401	6.765	5.681	4.705	4.56	6.366	0.313
At1g22190	255926_at	8.621	8.427	8.911	10.001	7.8	8.739	6.093	9.683	8.748	7.446	9.079	8.021	7.44	6.244	6.854	8.14	0.199
At1g22200	255925_at	9.16	8.812	8.804	9.063	8.959	8.802	9.123	8.55	9.2	8.889	8.834	8.908	10.73	9.323	11.939	9.273	0.239
At1g22210	255922_at	3.648	3.604	3.612	3.721	3.801	3.687	3.551	3.504	3.646	3.743	3.777	3.784	3.82	3.737	4.275	3.727	0.137
At1g22240	255921_at	4.88	4.733	4.952	5.662	5.513	4.734	5.424	4.887	5.063	4.933	7.589	5.044	5.079	6.39	7.514	5.493	0.296
At1g22270	255968_at	9.023	8.498	8.407	9.526	9.008	8.282	8.848	7.894	8.472	8.727	8.006	7.972	7.58	9.005	7.206	8.43	0.123
At1g22275	255964_at	4.212	4.248	4.191	4.418	4.293	4.228	4.441	4.177	4.055	4.217	4.24	4.184	4.435	4.327	4.741	4.294	0.101
At1g22280	255967_at	9.417	9.407	9.599	8.625	8.637	9.491	8.871	9.721	8.77	9.22	10.118	9.753	9.43	9.617	8.831	9.3	0.087
At1g22290	255965_at	4.008	3.803	3.871	3.86	3.665	3.797	3.609	3.81	3.794	3.978	3.609	3.912	3.923	3.741	4.223	3.84	0.097
At1g22300	255966_at	11.859	10.896	10.971	10.445	10.822	11.626	11.243	10.842	11.6	11.409	11.129	11.147	11.023	11.427	10.205	11.11	0.068
At1g22310	255963_at	5.28	5.326	5.473	5.636	5.543	5.455	5.616	5.09	5.438	5.098	5.308	5.985	5.271	5.26	5.201	5.399	0.105
At1g22340	255961_at	6.018	6.236	6.506	6.852	5.679	6.058	5.701	6.525	6.542	6.154	6.222	6.191	6.16	5.561	6.595	6.2	0.102
At1g22360	255942_at	9.135	8.693	8.182	5.64	5.185	5.226	6.303	8.719	8.937	5.185	7.189	6.974	6.113	5.265	6.074	6.855	0.267
At1g22370	255943_at	4.073	5.72	5.782	5.259	4.108	4.222	4.649	6.076	4.16	4.188	6.35	6.806	4.491	4.125	4.59	4.973	0.289
At1g22380	261923_at	5.223	5.655	5.776	5.572	5.001	5.122	6.807	5.955	5.17	5.436	8.894	11.96	11.513	7.061	5.823	6.731	0.468
At1g22400	261934_at	6.503	9.137	8.307	6.195	6.175	5.185	6.607	8.445	5.506	5.344	10.589	10.788	8.039	5.67	5.65	7.209	0.355
At1g22410	261933_at	11.458	10.495	10.177	10.297	10.879	11.936	10.778	10.53	11.078	10.125	10.782	12.385	12.475	10.536	7.946	10.792	0.145
At1g22420	261932_at	4.628	4.695	4.665	4.851	4.601	4.49	4.563	4.704	4.473	4.978	4.478	4.722	4.799	4.725	5.863	4.749	0.204
At1g22430	261931_at	5.576	8.014	7.312	8.301	6.82	5.828	6.778	6.998	6.248	7.772	4.813	4.257	4.198	6.621	4.849	6.292	0.259
At1g22440	261930_at	9.915	4.371	3.929	4.661	5.185	3.706	3.787	4.064	6.83	4.047	4.644	3.744	4.295	3.574	4.574	4.755	0.558
At1g22450	261939_at	10.345	9.632	9.848	9.21	9.84	9.999	9.969	9.769	10.155	10.17	9.833	9.731	9.627	10.304	9.541	9.865	0.05
At1g22460	261929_at	4.705	4.307	4.334	4.594	4.984	4.298	5.284	4.478	4.272	4.335	4.891	4.517	6.474	5.174	9.021	5.045	0.472
At1g22480	261928_at	5.091	4.965	5.093	5.114	9.027	11.909	4.982	5.034	4.621	5.484	5.27	4.923	5.109	4.733	5.845	5.813	0.548
At1g22490	261941_at	4.679	4.956	5.014	4.94	4.772	4.962	5.358	5.253	5.221	4.945	4.775	4.872	4.759	5.805	5.084	5.026	0.144
At1g22500	261927_at	8.779	7.205	5.73	5.308	5.06	5.089	4.581	7.175	5.861	4.66	6.529	4.44	4.201	4.58	5.623	5.655	0.381
At1g22510	261938_at	7.543	7.453	8.085	7.035	7.998	7.551	6.873	8.163	7.698	7.486	7.936	6.291	5.949	7.547	6.747	7.357	0.106
At1g22520	261940_at	9.639	9.075	9.286	8.959	9.039	9.288	9.453	9.293	9.293	9.362	9.223	9.266	8.735	9.386	8.285	9.172	0.052
At1g22530	261926_at	10.662	9.588	10.081	7.739	7.992	9.642	7.598	9.87	9.484	8.986	7.539	9.099	9.847	7.46	7.869	8.897	0.177
At1g22540	261925_at	8.099	7.617	7.771	7.027	6.764	8.109	6.569	8.079	7.663	6.592	6.825	6.638	6.384	6.291	6.395	7.122	0.131
At1g22550	261924_at	9.667	7.952	6.911	5.977	5.685	5.886	6.61	7.008	8.335	7.074	6.027	6.595	6.427	6.162	6.627	6.863	0.311
At1g22570	261937_at	6.905	8.29	8.603	6.263	5.684	5.477	5.509	9.16	6.404	6.206	7.295	6.339	5.74	5.477	6.985	6.689	0.289
At1g22590	261942_at	4.551	8.373	8.119	7.152	9.128	5.897	6.957	7.902	5.378	7.908	5.093	4.593	4.824	7.101	5.099	6.538	0.304
At1g22600	261936_at	4.068	4.314	4.38	8.912	4.333	4.262	4.098	4.406	4.137	4.34	4.281	4.485	4.38	4.05	5.246	4.646	0.513
At1g22610	261935_at	8.865	9.496	9.357	10.043	9.174	10.172	9.309	9.252	9.434	9.266	9.132	9.724	9.441	9.106	6.425	9.213	0.101
At1g22620	264197_at	8.152	8.186	8.077	8.02	7.732	8.757	7.875	8.247	7.873	8.344	8.343	8.623	8.628	7.79	8.529	8.212	0.067
At1g22630	264201_at	4.262	8.263	8.651	4.805	6.765	7.168	6.744	9.163	6.93	7.983	6.788	6.299	5.961	6.657	4.871	6.754	0.282
At1g22640	264210_at	7.771	7.616	6.994	7.991	8.054	7.822	8.019	7.375	8.255	8.296	8.888	10.224	10.736	7.891	6.725	8.177	0.255
At1g22650	264200_at	5.816	7.377	6.791	5.462	6.363	6.187	5.698	6.421	7.455	6.505	5.95	5.051	6.858	5.233	8.587	6.384	0.275
At1g22660	264212_at	6.437	6.647	6.26	6.556	6.844	6.112	6.878	6.095	6.476	6.494	6.295	6.387	6.125	7.002	6.022	6.442	0.086
At1g22670	264196_at	4.573	4.772	4.884	5.276	4.825	4.639	4.49	4.912	4.47	4.846	4.747	4.681	4.793	4.534	6.499	4.863	0.27
At1g22690	264195_at	3.885	9.958	9.485	4.558	4.948	8.294	4.871	9.683	4.535	8.002	4.39	3.941	3.966	3.948	4.297	5.917	0.435
At1g22700	264199_at	7.213	9.714	9.829	7.768	8.815	8.666	8.843	9.822	8.104	9.743	8.532	8.254	7.758	9.044	6.152	8.55	0.139
At1g22710	264204_at	8.85	10.211	10.526	10.843	10.646	10.95	9.191	10.773	8.441	9.755	11.434	11.499	10.99	9.172	6.794	10.005	0.139
At1g22720	264194_at	3.847	3.909	4.076	4.186	3.913	3.891	3.861	4.022	3.91	4.175	4.15	4.058	4.049	3.917	4.697	4.044	0.149
At1g22730	264206_at	7.561	7.739	7.735	8.64	7.704	7.641	7.871	7.442	7.388	7.587	7.601	7.259	8.845	7.134	10.706	7.924	0.278
At1g22740	264209_at	7.447	7.009	8.3	6.195	6.381	8.135	5.949	7.572	6.221	7.872	5.479	8.047	6.862	6.021	5.857	6.89	0.182
At1g22750	264207_at	8.799	9.517	9.609	8.208	9.164	9.175	8.998	9.973	8.87	9.46	10.484	10.041	9.852	8.63	8.849	9.309	0.12
At1g22760	264208_at	5.862	5.984	6.076	6.27	5.959	5.881	7.704	6.068	5.704	6.201	6.209	6.045	6.693	5.704	10.761	6.475	0.427
At1g22770	264211_at	7.863	6.858	7.243	8.876	8.077	7.42	7.323	7.437	6.96	7.581	7.461	7.955	7.773	7.541	5.364	7.449	0.172
At1g22780	264203_at	11.236	10.656	10.384	10.728	11.195	10.139	11.284	9.682	11.351	10.854	8.949	9.014	8.627	11.546	8.299	10.263	0.119
At1g22790	264205_at	7.846	7.14	7.327	7.622	7.824	8.253	7.467	7.171	7.888	7.904	6.781	7.555	7.489	7.507	6.031	7.454	0.104
At1g22800	264198_at	7.494	6.924	6.9	7.716	7.437	7.101	7.678	6.785	7.366	7.298	6.99	7.427	7.329	7.848	8.78	7.405	0.168
At1g22810	264202_at	3.982	4.94	4.198	4.451	3.759	3.756	3.673	4.232	3.747	4.082	3.993	3.804	3.772	3.714	5.24	4.09	0.235
At1g22830	264749_at	4.976	4.884	4.947	5.031	4.662	4.675	4.797	4.83	4.713	4.906	5.001	4.942	4.709	4.878	5.391	4.889	0.1
At1g22840	264727_at	12.232	11.301	11.359	10.957	11.551	11.57	11.899	11.243	11.992	11.571	12.538	12.333	11.936	11.942	10.495	11.661	0.075
At1g22850	264728_at	8.068	10.603	10.421	8.754	10.092	9.35	9.55	11.008	8.948	10.455	10.156	9.011	8.977	9.296	8.454	9.543	0.143
At1g22860	264776_at	7.326	7.139	7.123	7.522	6.855	7.183	7.16	7.129	7.192	7.208	7.406	7.249	7.07	7.22	6.34	7.141	0.054
At1g22870	264750_at	6.404	6.556	6.678	6.386	6.351	6.65	6.417	6.591	6.295	6.51	7.153	6.998	6.578	6.426	5.99	6.532	0.093
At1g22880	264775_at	7.281	5.917	5.934	6.39	5.542	5.57	5.423	5.841	5.613	6.054	5.756	5.77	5.796	5.404	7.417	5.981	0.208
At1g22885	264725_at	8.729	8.605	8.549	7.244	7.204	9.301	7.623	7.978	8.535	8.006	8.488	6.654	6.94	7.164	6.591	7.841	0.168
At1g22890	264774_at	4.96	8.3	8.891	4.685	5.008	7.234	5.324	8.963	6.889	5.553	8.356	4.131	4.533	5.069	4.562	6.164	0.335
At1g22900	264773_at	5.256	6.658	5.783	6.463	5.318	5.292	5.33	6.842	5.003	5.624	7.656	5.417	5.572	5.427	7.088	5.915	0.244
At1g22910	257413_at	8.268	8.037	8.342	6.704	7.65	8.948	8.243	8.216	8.271	9.687	8.283	9.032	9.178	8.804	7.67	8.356	0.147
At1g22920	264724_at	8.786	8.6	8.686	8.924	9.113	8.621	9.048	8.585	8.822	8.675	8.505	8.434	8.243	9.166	7.063	8.618	0.064
At1g22930	264772_at	9.337	8.816	8.654	10.128	9.174	9.321	8.814	9.158	8.316	7.856	11.193	11.415	11.539	8.41	7.274	9.294	0.209
At1g22940	264771_at	7.126	7.785	7.723	7.422	7.369	7.503	7.462	7.564	6.997	7.777	7.297	7.38	7.18	7.129	6.873	7.372	0.057
At1g22960	264723_at	6.152	6.202	5.806	5.626	5.556	5.539	6.03	5.621	5.837	6.133	5.97	6.982	6.31	6.281	6.824	6.058	0.142
At1g22970	264722_at	7.377	7.243	7.115	8.145	7.732	7.267	7.81	6.919	7.335	7.376	7.355	7.844	7	8.039	6.324	7.392	0.099
At1g22985	264726_at	6.826	6.193	6.228	9.002	7.03	6.922	6.387	6.2	6.121	5.983	7.531	7.982	7.79	6.07	7.181	6.896	0.251
At1g22990	264729_at	7.526	5.424	5.587	11.101	8.424	4.794	5.74	5.238	5.348	5.299	8.032	9.395	10.825	7.213	5.353	7.02	0.394
At1g23000	264721_at	5.386	5.681	5.008	7.472	7.21	5.366	6.516	4.603	5.216	4.867	4.922	4.75	4.826	6.094	6.048	5.598	0.269
At1g23010	264752_at	6.762	5.534	5.22	9.091	9.385	5.302	6.602	4.859	5.397	5.068	9.284	11.164	10.888	8.777	5.545	7.259	0.375
At1g23020	264751_at	8.858	9.12	8.776	6.01	5.712	7.106	6.589	8.255	8.805	8.092	7.933	8.9	8.997	6.503	6.885	7.769	0.159
At1g23030	264770_at	8.886	8.481	9.156	6.17	7.511	8.751	7.588	9.246	9.117	9.505	7.764	10.024	9.371	8.292	10.031	8.66	0.147
At1g23040	264894_at	9.919	8.535	8.237	10.145	10.687	10.125	9.19	9.015	8.51	8.061	11.781	12.18	11.883	9.293	7.038	9.64	0.223
At1g23050	264889_at	5.886	5.868	6.006	8.877	6.688	6.861	5.403	5.885	5.475	6.212	5.833	6.223	6.56	6.254	6.778	6.321	0.309
At1g23060	264902_at	5.205	4.6	4.538	4.476	5.948	5.862	6.643	4.211	4.245	6.981	7.633	10.441	9.139	6.104	4.959	6.066	0.449
At1g23070	264888_at	4.108	4.251	4.36	8.278	4.422	4.093	4.425	4.457	4.147	4.259	4.913	7.187	4.559	4.483	6.893	4.989	0.426
At1g23080	264900_at	7.283	8.236	7.927	4.958	6.206	7.577	7.879	8.074	8.227	8.561	7.71	9.977	8.481	7.612	5.747	7.63	0.252
At1g23090	264901_at	5.674	9.51	8.914	7.844	6.368	9.798	8.103	9.974	7.815	9.396	11.318	10.654	9.507	7.483	6.683	8.603	0.257
At1g23100	264895_at	5.605	4.312	4.352	4.155	4.493	3.818	5.397	4.021	5.168	4.186	4.705	4.255	3.758	5.468	4.294	4.532	0.205
At1g23120	264887_at	8.543	5.563	5.32	7.962	5.494	5.887	5.064	5.249	6.845	5.181	6.554	7.153	6.515	5.778	6.028	6.209	0.293
At1g23130	264899_at	4.486	11.548	11.548	4.784	7.912	5.317	7.034	12.474	4.655	5.125	11.35	11.902	7.115	4.547	5.684	7.699	0.41
At1g23140	264893_at	7.557	6.116	5.998	5.107	5.661	5.282	4.943	7.418	5.165	4.296	8.115	4.71	4.602	4.65	5.262	5.659	0.324
At1g23160	264892_at	4.583	3.579	3.744	3.547	3.528	3.582	3.599	3.699	3.646	3.912	3.804	3.604	3.828	3.579	4.592	3.788	0.188
At1g23180	264890_at	7.336	8.243	8.27	8.211	7.988	7.557	7.891	8.166	7.678	8.508	7.669	7.754	7.77	8.1	8.241	7.959	0.069
At1g23190	264903_at	10.32	9.868	10.004	8.963	10.534	11.117	10.174	10.303	10.263	10.363	11.242	10.734	10.555	10.089	10.012	10.303	0.09
At1g23200	264891_at	6.068	6.405	6.456	10.826	10.885	6.126	6.593	6.244	5.854	6.235	9.388	9.705	9.396	6.08	7.452	7.581	0.325
At1g23205	264898_at	6.061	7.2	6.915	6.403	7.964	4.555	7.802	7.124	4.906	7.69	5.5	9.534	5.449	7.153	5.585	6.656	0.323
At1g23210	264896_at	4.579	4.107	4.178	4.279	4.273	4.181	4.19	4.134	4.184	4.354	4.364	4.265	6.855	4.267	9.13	4.756	0.513
At1g23220	264897_at	8.162	8.669	8.599	9.222	9.174	8.123	8.989	8.527	9.015	8.329	9.291	8.908	8.54	8.974	5.252	8.518	0.089
At1g23230	263037_at	7.149	6.996	6.956	7.318	7.199	7.364	7.475	6.987	7.369	6.899	7.941	7.703	7.326	7.556	7.236	7.298	0.087
At1g23240	262987_at	4.109	4.121	4.299	4.703	4.206	4.197	7.775	4.406	4.098	4.278	4.212	4.369	4.581	4.041	5.182	4.572	0.441
At1g23250	263011_at	3.397	3.506	3.634	4.503	3.483	3.536	4.75	3.743	3.485	3.511	3.808	4.45	3.634	3.473	3.964	3.792	0.216
At1g23260	262990_at	9.443	8.726	8.965	9.264	9.306	9.823	9.336	9.009	9.572	9.118	8.796	9.21	8.9	9.001	8.209	9.112	0.078
At1g23270	263038_at	4.503	4.659	4.787	4.759	4.424	4.546	4.358	4.778	4.489	4.853	4.675	4.728	4.802	4.659	6.177	4.746	0.248
At1g23280	263039_at	6.379	6.228	5.921	5.573	5.694	5.495	6.204	5.347	6.444	5.789	5.338	4.61	4.488	6.534	4.606	5.643	0.146
At1g23290	262985_s_at	12.567	11.956	11.799	11.954	12.374	11.525	12.528	11.216	12.591	12.006	10.849	10.565	10.395	12.696	9.715	11.649	0.088
At1g23300	263040_at	4.947	4.965	5.105	4.9	4.828	4.934	4.793	5.282	4.882	4.964	5.002	5.04	5.101	4.633	5.453	4.989	0.091
At1g23310	262988_at	8.613	12.364	12.186	8.27	11.699	11.512	11.175	12.357	10.862	11.88	11.776	10.547	9.974	10.958	7.23	10.76	0.139
At1g23320	263041_at	4.251	4.418	4.449	4.565	4.377	4.28	4.263	4.516	4.374	4.417	4.285	4.403	4.514	4.215	5.049	4.425	0.132
At1g23330	263010_at	8.216	7.282	7.314	8.202	7.681	6.787	8.227	7.551	8.225	7.486	8.172	7.775	7.17	7.655	6.461	7.614	0.08
At1g23340	263042_at	6.841	6.236	6.2	6.121	6.408	7.287	6.737	6.087	7.425	6.501	5.888	5.962	5.827	6.563	6.369	6.43	0.144
At1g23350	263043_at	4.211	4.315	4.443	4.562	6.94	4.583	5.893	4.468	4.49	4.978	7.365	7.141	11.539	7.252	12.504	6.312	0.531
At1g23360	263044_at	6.6	8.04	8.435	6.018	7.502	7.649	8.141	8.398	7.996	8.393	7.145	7.503	6.926	8.168	5.743	7.51	0.117
At1g23380	263013_at	5.531	4.884	4.433	5.783	5.22	7.05	5.597	4.209	7.451	6.605	4.611	4.367	4.783	4.643	5.154	5.355	0.301
At1g23390	262986_at	8.476	10.04	9.86	8.045	9.615	10.409	8.682	10.849	9.605	9.483	9.211	8.839	7.589	8.187	5.001	8.926	0.19
At1g23400	263014_at	5.91	8.846	8.684	6.893	7.696	7.119	7.467	8.805	6.38	8.642	7.677	7.249	6.919	7.55	6.17	7.467	0.167
At1g23410	263016_at	7.927	5.939	5.316	4.88	6.219	4.435	6.43	4.645	5.998	4.931	4.588	4.757	4.632	6.502	5.951	5.543	0.322
At1g23420	262989_at	5.247	5.275	5.335	5.607	5.684	5.228	6.484	5.578	5.18	5.375	5.357	5.438	5.511	7.893	6.868	5.737	0.293
At1g23440	263015_at	8.008	7.004	7.037	7.457	6.756	7.573	6.63	7.414	6.644	6.469	8.744	8.322	7.749	6.389	5.07	7.151	0.195
At1g23450	262423_at	3.717	3.739	3.81	3.573	3.546	3.653	3.682	3.873	3.67	3.793	3.697	3.726	3.833	3.808	3.975	3.74	0.063
At1g23480	265175_at	7.404	7.813	8.102	3.889	4.604	7.454	5.561	8.158	7.629	7.513	4.211	4.797	4.479	5.958	4.871	6.163	0.262
At1g23490	265187_at	11.311	11.286	11.584	10.52	11.905	11.928	11.203	11.532	11.637	11.783	11.015	10.717	10.687	11.33	11.233	11.311	0.055
At1g23510	265181_at	3.39	3.433	3.406	3.616	3.437	3.299	3.562	3.364	3.319	3.471	3.717	3.622	3.628	3.41	4.31	3.532	0.193
At1g23520	265176_at	3.884	3.85	4.051	4.977	4.477	3.902	5.699	4.363	3.861	4.093	4.182	4.188	4.292	3.745	4.703	4.284	0.266
At1g23530	265173_at	6.757	5.89	5.992	5.756	5.66	6.427	5.597	6.02	6.407	6.06	5.839	5.754	5.802	5.702	6.694	6.024	0.116
At1g23540	265178_at	4.271	4.129	4.256	4.524	4.27	4.159	4.316	4.45	4.019	4.214	4.51	4.463	7.823	4.153	9.581	4.876	0.526
At1g23550	257401_at	6.557	7.039	6.446	9.512	7.363	6.209	6.554	7.037	6.368	6.512	8.544	7.601	8.884	6.716	7.714	7.27	0.253
At1g23560	265186_at	5.848	3.909	3.894	6.372	5.237	5.218	6.774	3.948	4.558	4.012	5.285	6.731	5.27	3.795	4.621	5.031	0.276
At1g23570	257402_at	3.286	3.304	3.33	4.131	3.692	3.292	6.959	3.291	3.297	3.327	3.354	3.326	3.434	3.232	3.841	3.673	0.506
At1g23580	265163_at	3.876	3.985	4.036	4.217	4.021	3.966	5.258	4.145	3.877	4.125	3.964	4.108	4.204	3.96	4.8	4.169	0.222
At1g23590	265180_at	3.538	3.616	3.663	3.857	3.647	3.549	4.708	3.673	3.489	3.695	3.677	3.753	3.592	3.508	4.079	3.736	0.221
At1g23600	265164_at	4.135	4.274	4.289	4.598	4.266	4.146	5.575	4.221	4.028	4.477	4.229	5.003	4.276	4.214	5.309	4.469	0.213
At1g23610	265165_at	3.447	3.611	3.541	3.745	3.415	3.414	3.846	3.599	3.41	3.435	3.47	3.506	3.511	3.433	3.686	3.538	0.086
At1g23640	265177_at	3.257	3.374	3.37	3.981	3.214	3.266	3.826	3.348	3.176	3.386	3.452	3.328	3.513	3.229	3.824	3.436	0.147
At1g23650	265179_at	4.017	3.969	4.044	4.787	4.117	4.022	5.663	3.952	3.938	4.247	4.253	4.09	4.843	3.997	5.925	4.391	0.277
At1g23670	265185_at	3.902	3.977	3.988	4.19	3.935	3.885	6.131	3.88	3.872	4.163	3.959	4.009	4.076	3.87	5.167	4.2	0.337
At1g23680	265167_at	3.571	3.623	3.663	3.673	3.563	3.539	3.58	3.707	3.401	3.683	3.827	3.722	3.947	3.51	3.908	3.661	0.078
At1g23690	257399_at	3.758	3.864	3.984	4.078	3.786	3.781	4.895	3.93	3.752	4.104	3.819	3.736	3.987	3.603	4.733	3.987	0.199
At1g23700	265168_at	4.559	4.502	4.489	4.453	4.346	4.63	5.319	4.52	4.334	4.493	4.545	4.44	4.272	4.44	5.03	4.558	0.153
At1g23710	265184_at	7.276	7.198	7.004	8.008	6.144	6.449	6.317	8.112	7.126	6.249	8.309	7.042	6.256	6.417	5.616	6.902	0.182
At1g23720	265169_x_at	9.823	7.122	6.927	7.358	6.616	6.434	6.412	7.058	6.645	6.723	6.733	6.762	7.027	6.518	8.517	7.112	0.296
At1g23730	265170_at	6.758	6.918	6.969	5.93	7.094	8.038	7.734	6.921	6.031	8.253	8.182	8.35	7.724	7.186	10.182	7.485	0.284
At1g23740	265182_at	6.398	11.196	10.959	8.042	10.797	10.203	10.28	11.263	9.678	11.257	10.642	10.076	9.605	10.155	6.371	9.795	0.14
At1g23750	265183_at	7.97	6.591	6.959	6.941	7.95	6.294	7.092	7.194	5.256	7.265	5.82	5.467	7.063	7.085	9.876	6.988	0.313
At1g23760	265131_at	8.206	6.001	6.213	5.56	6.794	6.368	7.256	6.086	5.78	6.316	6.434	6.495	6.41	7.224	7.032	6.545	0.217
At1g23780	265190_at	8.066	7.873	7.841	9.045	8.25	8.103	8.006	7.859	7.723	7.771	8.864	8.57	8.367	7.932	6.55	8.055	0.117
At1g23790	265171_at	5.389	5.513	5.159	5.227	5.86	4.907	6.427	4.841	6.25	5.746	4.824	4.702	4.645	6.296	5.913	5.447	0.163
At1g23800	265188_at	8.716	6.354	6.608	7.343	5.363	8.653	7.321	5.638	9.423	5.534	6.033	4.791	5.404	4.823	10.13	6.809	0.351
At1g23820	265172_at	10.238	9.829	9.985	9.673	10.042	9.667	10.243	10.112	10.241	9.697	9.91	10.082	9.847	10.335	8.423	9.888	0.046
At1g23830	265132_at	8.146	7.264	7.226	6.202	5.75	7.364	5.719	7.6	8.226	6.764	7.287	6.117	6.181	5.753	7.044	6.843	0.18
At1g23840	265189_at	5.645	6.299	6.654	5.344	5.448	6.687	5.433	7.052	6.313	6.918	6.685	5.465	5.324	5.293	6.308	6.058	0.151
At1g23850	263032_at	8.114	6.317	6.126	5.181	5.227	7.938	5.406	6.084	7.57	6.592	6.41	5.832	5.9	5.58	5.962	6.283	0.242
At1g23860	263035_at	8.155	8.01	7.485	8.606	8.104	7.424	8.198	7.191	7.632	7.614	7.219	7.374	6.822	8.501	6.642	7.665	0.117
At1g23870	263019_at	8.65	7.499	6.933	6.683	5.783	6.533	6.496	7.243	7.151	6.751	7.036	7.843	7.331	6.322	6.156	6.961	0.209
At1g23880	263020_at	5.104	5.269	5.352	5.209	5.49	5.78	5.727	5.398	5.86	5.675	4.621	5.088	4.79	5.438	5.379	5.345	0.094
At1g23890	263036_at	7.742	6.968	6.811	7.463	7.604	7.469	7.629	6.902	7.626	7.57	6.776	7.07	7.136	7.82	8.041	7.375	0.089
At1g23910	263021_at	2.992	3.014	2.993	2.998	2.945	3.07	2.959	2.991	2.998	3.066	3.088	3.12	3.07	3.05	3.097	3.03	0.031
At1g23960	263023_at	9.247	9.078	9.228	8.841	8.98	9.478	9.265	9.329	9.052	9.09	9.735	9.941	9.709	9.344	9.617	9.329	0.066
At1g23980	263024_at	6.816	6.481	6.728	6.767	6.979	6.29	6.443	6.86	6.896	6.439	6.292	6.582	6.245	6.429	7.041	6.619	0.064
At1g24000	263026_at	4.185	4.266	4.345	4.241	5.076	4.349	4.255	4.343	4.105	4.424	4.449	4.256	4.389	5.23	4.883	4.453	0.159
At1g24010	263027_at	3.516	3.517	3.492	4.046	5.461	3.484	3.488	3.475	3.654	3.399	3.657	3.575	3.463	3.844	3.942	3.734	0.339
At1g24020	263034_at	6.297	10.808	9.69	6.481	9.655	7.608	13.211	9.293	11.543	11.398	6.801	9.267	10.252	13.277	6.839	9.495	0.305
At1g24030	263028_at	6.704	5.541	5.522	6.1	6.908	8.552	6.528	5.197	6.428	5.687	5.748	5.51	5.521	5.633	5.783	6.091	0.308
At1g24040	257459_at	6.588	7.656	7.85	6.755	6.94	7.309	6.946	8.077	6.964	7.815	7.725	7.458	6.883	7.261	5.635	7.191	0.118
At1g24050	263029_at	9.602	8.773	8.974	8.934	8.969	9.254	9.415	8.898	9.405	9.151	9.264	9.089	9.407	9.594	10.77	9.3	0.146
At1g24060	263030_at	3.909	3.891	3.97	4.262	3.899	3.91	3.837	3.908	3.835	3.992	4.118	3.944	4.001	3.776	4.837	4.006	0.184
At1g24070	263031_at	5.338	6.469	6.638	5.48	6.839	8.641	9.93	6.632	7.025	7.944	8.04	6.193	6.551	9.601	6.341	7.177	0.297
At1g24095	264868_at	6.317	5.677	5.851	6.201	6.688	5.881	6.996	5.724	5.447	6.663	6.963	6.262	5.977	6.841	7.225	6.314	0.135
At1g24100	264873_at	9.766	9.86	9.338	7.53	7.83	9.956	8.695	9.876	11	8.801	9.275	7.924	6.99	7.489	5.44	8.651	0.229
At1g24110	264863_at	4.334	4.379	4.49	4.401	4.708	4.299	4.453	4.628	4.36	4.472	4.643	4.566	7.948	4.472	10.81	5.131	0.563
At1g24120	264865_at	8.195	7.931	8.447	7.799	8.218	8.834	8.429	8.199	8.259	8.165	7.609	8.38	8.291	8.379	6.872	8.134	0.085
At1g24140	264866_at	5.747	6.083	7.548	5.434	4.935	5.703	5.399	9.108	5.763	5.16	9.088	5.143	5.486	4.864	7.193	6.177	0.345
At1g24150	264867_at	7.322	6.985	6.965	5.669	6.667	5.817	5.535	7.285	6.73	6.335	7.835	5.159	5.177	5.654	5.721	6.324	0.207
At1g24170	264857_at	9.569	9.485	9.939	7.19	9.043	9.372	8.597	9.643	9.635	9.425	7.626	8.531	8.523	9.037	7.578	8.88	0.114
At1g24180	264871_at	10.675	9.042	8.877	8.152	8.71	9.501	9.286	8.99	9.414	8.72	10.084	10.189	10.1	9.068	10.632	9.429	0.125
At1g24190	264858_at	7.299	7.407	7.307	7.327	6.859	7.615	7.375	7.344	6.992	7.38	7.893	8.115	7.703	7.465	6.096	7.345	0.102
At1g24210	264870_at	4.599	4.734	4.86	5.556	5.401	5.06	5.058	4.826	4.708	4.729	5.266	5.064	4.651	5.12	4.604	4.949	0.117
At1g24240	264874_at	5.336	4.862	5.32	4.883	5.51	5.443	5.778	5.346	5.357	5.366	4.789	4.878	4.645	5.755	4.344	5.174	0.112
At1g24260	264872_at	4.651	6.568	5.585	7.478	10.032	4.703	10.789	5.858	4.758	8.752	9.549	10.909	9.821	10.142	7.452	7.803	0.305
At1g24280	264859_at	8.871	7.577	7.178	7.403	7.209	7.075	6.634	7.105	9.115	6.881	5.96	5.676	6.077	6.992	6.629	7.092	0.238
At1g24290	264860_at	6.255	6.88	6.937	7.499	6.922	6.524	6.714	6.706	6.481	7.365	6.305	5.964	6.27	7.013	6.935	6.718	0.112
At1g24310	264864_at	6.381	6.238	6.185	6.021	6.337	5.913	6.626	5.893	6.64	6.396	5.719	5.678	5.516	6.869	5.782	6.146	0.113
At1g24320	264861_at	6.249	4.041	4.159	4.225	4.074	4.149	4.591	4.306	4.1	4.421	4.129	4.145	4.084	4.209	4.622	4.367	0.323
At1g24330	264862_at	5.457	5.793	5.823	6.297	6.145	5.863	5.753	6.215	5.866	5.635	6.162	6.076	7.302	5.5	10.379	6.284	0.423
At1g24340	257410_at	7.858	7.88	7.542	7.739	7.062	7.382	7.493	7.796	7.706	7.251	7.764	7.982	7.26	7.345	7.187	7.55	0.058
At1g24350	264869_at	7.699	7.434	7.527	6.955	7.322	7.457	7.047	7.779	7.107	7.18	8.151	8.037	7.61	7.098	8.851	7.55	0.157
At1g24360	265026_at	11.039	10.703	10.574	10.61	11.663	10.054	11.345	10.279	11.284	10.89	9.674	9.593	9.35	11.364	8.591	10.468	0.11
At1g24390	265017_at	3.583	3.551	3.588	3.638	3.489	3.605	3.497	3.619	3.438	3.609	3.635	3.643	3.633	3.581	4.007	3.608	0.107
At1g24400	265002_at	5.122	6.812	6.452	5.409	5.984	6.027	8.264	6.621	4.752	6.096	6.292	5.584	5.91	7.245	10.576	6.476	0.415
At1g24420	265016_at	4.877	3.866	3.904	3.933	3.746	3.833	3.781	3.897	4.008	4.09	4.016	4.011	4.049	3.797	4.677	4.032	0.186
At1g24430	265014_at	7.381	5.104	5.171	7.517	4.992	5	4.866	5.289	7.134	5.145	5.064	5.134	5.13	4.972	6.519	5.628	0.269
At1g24440	265023_at	8.77	7.629	7.731	8.715	7.574	8.58	7.536	8.036	7.667	7.769	8.626	9.182	8.579	7.587	9.345	8.222	0.129
At1g24450	265027_at	7.456	6.976	7.383	8.455	8.381	8.219	7.888	7.418	8.162	7.75	6.505	6.596	6.542	8.082	6.128	7.463	0.126
At1g24460	265013_at	7.128	7.162	6.96	8.476	7.042	7.109	7.169	6.831	6.927	7.129	7.649	7.596	7.206	7.054	7.437	7.258	0.154
At1g24470	265012_at	4.917	5.36	5.845	6.583	7.215	6.21	7.489	5.698	4.89	7.074	6.565	6.094	5.488	7.176	6.711	6.221	0.181
At1g24490	265011_at	6.655	7.906	7.814	8.585	7.214	7.177	7.636	7.854	7.11	7.328	8.621	8.472	7.937	7.722	4.686	7.514	0.138
At1g24510	265010_at	10.89	10.342	9.976	9.645	10.656	10.267	10.98	9.633	10.772	10.651	9.517	9.289	9.22	11.262	8.84	10.129	0.108
At1g24520	265022_at	6.087	6.473	6.681	7.205	9.539	6.927	8.182	6.771	6.392	7.11	9.878	9.507	12.951	9.921	13.407	8.469	0.395
At1g24530	265028_at	8.299	8.882	7.759	8.185	7.01	8.885	7.039	9.259	8.062	7.838	6.739	8.117	8.575	6.782	8.592	8.002	0.146
At1g24540	265020_at	4.747	4.899	4.934	6.537	8.947	4.759	5.386	5.209	4.63	4.919	4.697	4.728	4.863	8.197	6.272	5.582	0.403
At1g24575	265025_at	6.554	5.973	6.695	4.423	7.43	7.87	6.567	8.18	8.617	7.739	9.349	10.066	9.887	5.282	4.923	7.304	0.294
At1g24600	265024_at	5.139	4.457	4.589	8.355	7.1	7.302	7.588	4.361	4.81	4.858	8.439	7.451	8.29	4.686	4.859	6.152	0.29
At1g24610	265021_at	7.547	8.717	8.66	7.931	8.324	7.783	8.193	8.785	7.747	8.642	7.594	7.767	7.863	8.163	9.402	8.208	0.136
At1g24620	257405_at	4.999	3.806	3.851	3.819	4.808	3.808	5.062	3.836	4.003	3.833	4.309	4.557	9.315	4.55	11.294	5.057	0.592
At1g24625	265029_at	8.586	7.511	7.709	5.428	5.474	8.186	5.506	7.831	9.114	7.472	5.811	7.31	6.455	5.598	6.97	6.997	0.249
At1g24650	265009_at	4.625	4.721	4.768	5.222	5.265	4.686	4.6	4.773	4.559	4.916	4.815	4.617	4.767	4.714	5.914	4.864	0.19
At1g24706	245649_at	7.418	7.711	7.588	8.362	7.633	7.547	7.784	7.414	7.352	7.634	8.014	8.009	7.851	7.663	6.61	7.639	0.093
At1g24735	245650_at	5.713	4.956	5.405	9.761	5.784	5.345	4.637	5.054	4.72	4.828	4.815	5.192	5.078	4.53	5.808	5.442	0.474
At1g24764	245645_at	5.448	5.698	5.444	4.879	5.184	6.656	6.252	5.115	5.208	6.561	4.294	5.204	4.957	6.322	4.196	5.428	0.198
At1g25230	245637_at	9.492	8.768	9.092	5.246	5.656	9.852	8.623	9.394	9.185	9.814	6.099	11.065	11.424	7.202	5.02	8.395	0.284
At1g25240	245636_at	4.431	4.097	4.244	4.487	5.994	4.141	5.317	4.158	4.055	4.264	6.416	6.329	10.742	6.238	12.031	5.796	0.555
At1g25250	245635_at	4.611	5.186	5.497	4.759	5.26	6.674	5.318	5.586	4.658	6.291	5.587	6.468	7.982	5.284	5.953	5.674	0.31
At1g25260	245639_at	10.528	10.079	9.481	9.682	9.784	9.513	10.446	8.681	10.26	9.995	8.487	8.106	7.608	10.904	7.792	9.423	0.146
At1g25270	245634_at	4.069	4.082	4.202	7.869	4.958	3.994	4.001	4.168	4.159	4.276	4.093	4.288	4.118	4.079	5.116	4.498	0.459
At1g25275	245642_at	10.47	11.557	11.212	7.136	9.505	10.995	10.119	11.22	11.637	10.486	11.066	11.756	9.331	10.341	6.541	10.225	0.14
At1g25280	245633_at	8.959	8.305	8.238	8.268	7.879	8.507	8.445	8.065	8.594	8.121	8.984	8.777	8.478	8.397	6.464	8.299	0.082
At1g25290	245632_at	6.243	7.232	7.253	6.438	6.799	6.864	6.981	7.359	6.698	7.66	6.589	6.606	6.446	7.137	6.722	6.868	0.111
At1g25320	245644_at	7.632	6.953	6.908	7.341	7.567	7.716	7.665	6.404	7.747	7.744	5.904	5.966	6.013	7.895	6.417	7.058	0.114
At1g25330	245640_at	3.881	4.046	4.03	4.255	3.957	3.898	7.575	3.959	3.832	4.289	4.071	3.914	4.292	10.158	4.556	4.714	0.574
At1g25340	245643_at	3.969	4.113	4.083	4.4	4.128	4.176	4.417	4.098	3.967	7.515	4.557	4.217	4.395	4.284	5.498	4.521	0.427
At1g25350	245631_at	9.07	8.868	8.59	9.261	9.281	8.476	8.999	8.377	8.907	8.646	8.666	8.694	8.26	9.019	7.221	8.689	0.068
At1g25360	245630_at	5.189	5.374	5.359	5.359	5.106	5.041	5.299	5.504	5.204	5.228	5.369	5.059	5.221	5.42	6.778	5.367	0.223
At1g25370	245641_at	6.715	6.642	6.695	7.319	6.547	6.887	6.355	6.856	6.202	6.818	7.506	7.99	8.011	6.677	8.363	7.039	0.17
At1g25375	255743_at	6.855	6.73	7.191	5.969	7.092	7.25	7.159	7.437	7.262	7.12	6.668	6.446	6.469	7.35	5.649	6.843	0.086
At1g25380	255736_at	8.66	8.42	8.405	9.333	8.471	8.342	8.637	8.379	8.452	8.236	8.852	8.776	8.6	8.587	8.209	8.557	0.089
At1g25390	255740_at	7.769	8.525	8.05	6.563	7.48	7.987	7.231	8.275	8.499	7.41	8.385	8.089	6.846	7.326	6.964	7.693	0.105
At1g25400	255733_at	8.172	8.323	8.358	6.361	6.494	7.566	5.433	8.568	9.492	7.584	7.854	7.381	6.508	6.176	8.988	7.551	0.219
At1g25410	255741_at	4.638	4.619	4.734	8.274	7.107	4.703	4.465	4.821	4.641	4.875	4.553	4.822	4.839	4.559	5.721	5.158	0.404
At1g25420	255737_at	8.201	8.188	8.294	8.489	8.363	8.763	8.344	8.496	8.309	8.251	8.696	8.777	8.207	8.248	7.066	8.313	0.057
At1g25450	255732_at	7.018	9.514	7.955	6.13	8.874	5.898	8.409	7.331	7.227	6.561	6.795	9.056	8.662	8.569	5.933	7.595	0.216
At1g25460	255730_at	5.083	4.798	4.643	5.057	5.595	4.437	4.437	4.662	4.379	4.76	4.728	4.641	4.829	4.594	5.945	4.839	0.199
At1g25490	255731_at	9.879	9.648	9.524	9.291	9.664	9.871	9.698	9.326	9.627	9.806	8.982	9.171	9.311	9.703	9.768	9.551	0.036
At1g25500	255728_at	7.416	6.448	6.701	7.327	6.655	7.295	7.116	6.778	7.189	7.398	7.621	7.309	7.35	6.982	8.132	7.181	0.125
At1g25510	255727_at	6.893	6.31	5.985	8	8.638	6.399	8.845	5.967	7.734	6.397	5.541	5.952	5.777	8.387	5.9	6.848	0.242
At1g25520	255735_at	9.388	8.581	8.714	8.127	9.049	8.71	9.29	9.26	8.514	8.507	10.715	10.779	10.08	8.569	7.866	9.077	0.169
At1g25530	255726_at	9.154	6.858	6.902	10.616	9.298	10.738	7.558	6.385	8.528	8.285	6.702	7.054	6.343	8.368	7.226	8.001	0.273
At1g25540	255725_at	8.251	8.133	7.892	8.621	8.392	7.867	8.28	7.968	7.735	7.677	8.737	8.779	9.276	8.27	10.724	8.44	0.228
At1g25550	255734_at	9.751	9.989	9.843	6.428	6.946	8.126	7.057	10.291	9.958	8.592	8.805	6.565	6.523	5.641	6.708	8.082	0.23
At1g25560	255742_at	7.927	8.89	9.094	5.452	5.791	7.972	6.508	9.343	8.379	7.819	7.522	8.095	8.908	7.144	5.84	7.646	0.195
At1g25570	255738_at	7.855	7.724	7.644	7.064	7.187	7.687	7.507	7.53	8.094	7.87	7.156	7.16	7.181	7.78	7.131	7.505	0.078
At1g25580	255739_at	7.97	7.1	7.247	6.89	6.982	7.782	7.583	6.812	7.66	7.972	7.554	7.085	7.375	7.789	6.587	7.359	0.082
At1g26090	245815_at	7.196	7.776	8.154	7.839	7.553	7.329	7.827	8.31	7.723	8.006	8.23	7.936	7.818	7.693	7.028	7.761	0.071
At1g26100	245818_at	7.688	7.049	7.319	6.668	7.639	7.816	7.733	6.643	8.565	7.642	5.374	5.907	5.998	7.612	6.856	7.101	0.183
At1g26110	245822_at	9.699	9.345	9.319	9.906	9.621	9.84	9.846	9.123	9.813	9.451	9.671	9.921	9.653	9.925	7.261	9.493	0.047
At1g26130	245846_at	5.753	6.357	6.507	5.899	6.292	6.168	6.68	6.532	5.974	6.664	6.756	6.202	8.113	6.618	10.274	6.719	0.371
At1g26150	245845_at	6.246	8.11	8.505	5.876	7.476	8.427	8.516	8.768	8.451	7.611	6.889	6.599	6.201	8.4	5.175	7.417	0.165
At1g26160	245817_at	7.435	8.064	8.204	8.105	7.719	7.591	7.754	8.199	7.331	8.124	7.969	7.397	7.036	7.787	7.375	7.739	0.061
At1g26170	245844_at	7.715	7.838	7.603	7.43	7.526	7.665	7.933	7.524	7.754	7.772	7.638	7.565	7.404	8.077	6.836	7.619	0.061
At1g26190	245878_at	6.563	6.512	6.644	7.021	6.252	6.319	7.463	6.45	6.474	6.602	6.308	6.369	6.188	7.192	7.525	6.659	0.123
At1g26210	245816_at	4.843	6.52	7.065	5.682	6.062	4.732	5.857	6.165	4.39	4.885	4.686	6.992	7.112	6.107	5.418	5.768	0.203
At1g26220	245877_at	3.976	7.644	8.141	4.912	7.068	7.301	6.845	7.99	5.439	8.011	6.448	7.257	7.003	6.693	4.629	6.624	0.2
At1g26230	245876_at	5.166	8.59	8.611	4.928	6.971	6.921	7.695	8.385	5.829	8.872	6.663	5.754	5.739	7.586	6.035	6.916	0.236
At1g26240	245875_at	4.964	4.738	4.502	5.137	4.559	4.519	4.372	4.424	4.322	4.897	4.595	4.459	4.713	4.329	6.623	4.744	0.304
At1g26260	245873_at	5.903	5.042	5.55	6.269	6.598	6.067	6.441	5.112	5.172	6.182	5.127	4.948	5.037	6.163	6.177	5.719	0.143
At1g26270	245821_at	8.765	8.191	8.293	8.803	7.657	8.073	7.691	7.437	7.995	7.83	7.309	7.018	6.478	7.807	6.05	7.693	0.135
At1g26290	245871_at	3.416	3.584	3.803	3.655	3.666	4.383	3.594	3.439	3.535	4.486	3.456	3.531	3.516	3.661	4.364	3.739	0.178
At1g26310	245819_at	4.86	5.024	5.17	5.243	5.144	5.182	5.963	5.259	4.876	8.556	5.467	6.861	5.592	4.796	5.975	5.598	0.37
At1g26320	245820_at	5.428	5.468	5.749	5.407	5.379	5.332	6.12	5.976	5.724	5.497	5.675	5.236	6.652	5.22	9.807	5.911	0.426
At1g26330	245869_at	4.961	4.968	4.87	4.802	5.286	4.498	5.543	4.656	5.115	4.975	4.415	4.38	4.371	5.423	5.444	4.914	0.122
At1g26340	261011_at	6.877	6.238	6.281	6.117	6.361	6.144	6.481	6.046	6.468	6.186	6.147	5.963	5.631	6.518	5.486	6.196	0.106
At1g26350	261010_at	3.879	3.899	3.881	4.278	3.893	3.922	3.772	3.85	3.682	4.03	4.036	4.06	4.216	3.701	4.916	4.001	0.199
At1g26370	261008_at	7.362	7.059	6.865	7.423	7.253	7.111	7.454	6.599	7.148	7.165	7.114	7.193	6.931	7.677	6.986	7.156	0.073
At1g26380	261021_at	5.737	6.769	4.961	4.54	4.15	4.638	4.277	5.602	6.094	4.288	7.446	4.321	4.496	4.14	5.442	5.127	0.334
At1g26390	261020_at	5.065	4.754	4.187	3.99	3.863	3.918	4.123	4.295	4.044	3.971	7.751	4.034	3.853	3.845	4.185	4.392	0.464
At1g26400	261007_at	3.183	3.322	3.287	6.985	3.193	3.191	3.157	3.313	3.094	3.375	3.646	3.428	3.499	3.247	3.611	3.569	0.524
At1g26410	261006_at	4.454	4.406	3.895	3.911	3.672	3.711	3.784	4.096	3.628	3.89	4.566	3.818	3.961	3.613	5.827	4.082	0.321
At1g26420	261005_at	4.368	5.576	3.717	3.485	3.302	3.495	3.448	4.407	3.947	3.318	5.83	3.341	3.467	3.395	3.772	3.925	0.35
At1g26440	261013_at	8.675	6.719	7.024	6.986	6.313	8.075	6.711	7.334	7.094	7.201	8.189	8.061	8.382	6.913	6.536	7.348	0.164
At1g26450	261004_at	7.302	5.198	5.344	6.883	6.739	6.747	6.685	4.58	6.933	6.125	4.862	7.431	6.903	6.59	5.66	6.265	0.168
At1g26460	261014_at	8.391	8.077	7.971	7.342	8.03	7.581	8.431	7.799	8.4	8.081	7.404	7.461	7.129	8.672	7.171	7.863	0.1
At1g26470	261019_at	9.205	8.67	8.575	9.443	9.047	8.443	9.228	8.178	9.164	8.753	8.871	8.155	7.987	9.479	8.346	8.77	0.08
At1g26480	261015_at	3.918	3.89	4.003	4.27	4.258	3.922	5.347	4.085	3.86	3.899	4.103	3.916	7.975	3.958	10.61	4.801	0.587
At1g26500	261003_at	4.698	5.005	5.032	4.908	4.687	4.805	4.854	5.046	4.729	4.918	4.872	4.866	4.77	4.946	4.908	4.87	0.037
At1g26520	261002_at	6.512	6.265	6.321	6.102	6.224	6.243	6.52	6.207	6.373	6.565	6.136	6.272	5.823	6.714	6.939	6.348	0.091
At1g26530	261001_at	3.696	3.666	3.773	3.968	3.664	3.585	3.835	3.715	3.74	3.626	3.676	3.519	3.662	3.847	3.839	3.721	0.067
At1g26540	261000_at	5.101	5.582	5.417	5.53	6.194	5.788	7.147	5.091	6.674	5.624	5.187	5.124	5.217	7.987	5.745	5.827	0.29
At1g26550	261018_at	10.959	10.231	10.674	10.283	10.507	10.777	10.549	10.88	10.817	10.439	11.511	11.186	10.833	10.586	8.721	10.597	0.085
At1g26560	261016_at	5.046	7.833	8.45	8.683	8.667	8.758	8.542	8.252	7.266	8.853	9.386	9.045	8.574	8.741	7.84	8.262	0.128
At1g26570	261017_at	6.351	8	8.102	8.87	8.752	9.334	8.517	7.81	8.568	8.776	6.362	6.756	6.953	9.012	8.763	8.062	0.146
At1g26580	260999_at	8.608	8.421	8.368	8.344	8.365	9.089	8.791	8.269	8.448	8.439	9.032	9.663	9.544	8.982	9.284	8.776	0.098
At1g26590	260998_at	4.464	4.39	4.494	4.893	4.991	4.517	4.634	4.487	4.418	4.581	4.324	4.488	4.494	4.261	5.38	4.588	0.158
At1g26600	261012_at	4.241	5.158	4.975	4.507	4.37	4.418	4.614	4.555	4.009	4.582	4.269	4.3	4.51	4.291	4.99	4.519	0.133
At1g26610	260997_at	4.139	4.01	4.163	4.215	4.702	4.217	4.987	4.292	4.06	4.334	4.087	4.311	4.952	4.433	7.632	4.569	0.43
At1g26620	261028_at	5.202	5.292	5.183	5.692	5.381	5.639	5.636	5.12	5.103	5.301	6.025	6.326	6.506	5.256	5.365	5.535	0.16
At1g26630	261270_at	12.774	12.325	12.287	12.141	12.583	12.654	12.763	12.033	12.8	12.623	12.261	12.569	12.354	12.89	11.572	12.442	0.037
At1g26640	261258_at	9.113	8.035	8.376	7.584	8.474	8.563	8.853	8.466	8.152	8.905	8.432	8.039	7.831	9.018	7.435	8.352	0.09
At1g26650	261273_at	8.311	8.185	8.556	8.388	8.772	9.042	8.491	8.097	8.825	9.06	7.305	8.504	7.886	8.648	7.723	8.386	0.08
At1g26660	261259_at	5.853	5.216	5.008	6.15	4.99	4.888	5.512	4.632	5.511	4.796	5.189	4.988	4.714	5.829	5.376	5.243	0.158
At1g26665	261272_at	8.869	7.9	7.782	9.335	7.664	9.098	8.269	6.999	8.376	7.692	7.606	8.159	7.821	8.77	7.679	8.135	0.138
At1g26670	261276_at	10.259	9.612	9.92	10.186	9.834	11.035	9.242	10.196	9.931	9.576	10.381	10.545	10.145	9.221	10.692	10.052	0.096
At1g26680	261260_at	5.619	5.097	5.189	7.519	7.635	4.942	5.095	5.094	5.239	5.164	5.306	5.074	5.376	4.867	6.172	5.559	0.291
At1g26690	261269_at	8.099	6.969	7.55	7.386	7.908	8.495	7.948	7.704	7.673	7.928	8.66	8.166	7.955	7.92	7.137	7.833	0.102
At1g26700	261275_at	5.009	4.548	4.612	4.848	4.498	4.494	4.356	4.749	4.366	4.836	4.632	4.677	4.783	4.411	6.042	4.724	0.234
At1g26710	261264_at	3.607	3.671	3.729	3.967	3.61	3.552	6.153	3.752	3.589	3.847	3.835	3.892	3.665	3.56	4.466	3.926	0.388
At1g26730	261261_at	6.705	6.148	7.194	5.748	6.014	7.338	6.177	6.466	7.577	7.815	6.37	7.178	6.918	6.273	6.273	6.68	0.156
At1g26740	261268_at	8.892	8.25	8.263	7.686	8.413	7.879	8.854	8.06	8.904	8.466	8.227	7.21	6.997	9.337	7.557	8.2	0.131
At1g26750	261267_at	9.048	8.635	8.78	7.916	8.475	8.384	8.967	8.597	9.068	9.086	8.703	8.357	7.918	9.2	8.193	8.622	0.067
At1g26760	261262_at	5.572	5.489	5.542	5.685	5.803	5.108	5.819	5.53	6.114	5.249	5.211	5.337	5.154	5.819	5.414	5.523	0.104
At1g26770	261266_at	6.179	9.008	8.254	6.968	9.444	9.316	9.543	8.963	8.707	9.388	8.023	8.007	10.432	9.939	7.322	8.633	0.185
At1g26780	261274_at	4.456	4.65	4.659	4.783	4.492	4.335	5.544	4.718	4.425	4.698	4.681	4.559	4.739	4.497	5.937	4.745	0.215
At1g26790	261263_at	3.433	3.736	3.693	4.154	3.461	3.696	3.623	3.767	3.508	3.852	3.91	3.57	4.092	3.296	4.732	3.768	0.218
At1g26795	261271_at	4.064	4.146	4.318	4.737	4.853	4.022	4.39	4.131	4.14	4.146	4.108	4.158	4.43	7.334	5.602	4.572	0.404
At1g26800	261265_at	7.839	6.796	7.061	7.556	7.085	8.518	5.981	7.075	6.791	7.521	8.687	9.712	9.127	7.169	5.869	7.519	0.242
At1g26820	263689_at	8.447	6.375	6.762	10.142	8.111	9.096	7.796	6.021	8.659	6.985	8.87	11.355	10.194	8.935	5.951	8.247	0.293
At1g26830	263685_at	8.391	8.234	8.155	8.499	8.146	8.693	8.454	8.296	8.225	8.157	8.673	9.148	8.872	8.286	9.04	8.485	0.078
At1g26840	263681_at	6.214	5.425	5.697	4.93	6.142	5.328	6.324	5.446	6.159	5.561	5.44	5.45	8.669	5.934	10.812	6.235	0.454
At1g26850	263692_at	10.858	10.626	10.485	10.405	10.455	10.969	10.764	10.212	11.162	10.978	10.048	9.958	10.175	11.005	10.598	10.58	0.056
At1g26870	263683_at	4.509	4.405	4.487	5.156	4.516	4.352	4.102	4.6	4.012	4.508	4.366	4.435	4.392	3.895	5.934	4.511	0.257
At1g26880	263691_at	11.229	10.655	10.501	10.451	11.024	10.059	11.255	9.828	11.293	10.939	9.605	9.203	9.141	11.62	9.136	10.396	0.113
At1g26900	263684_at	6.173	5.746	5.524	5.208	5.942	5.577	5.99	5.433	5.723	5.671	5.863	5.998	5.567	6.085	6.699	5.813	0.142
At1g26910	263686_at	9.835	9.205	8.731	8.753	9.339	8.526	9.51	8.397	9.531	9.27	8.246	7.996	8.198	9.679	9.196	8.961	0.095
At1g26920	263688_at	7.927	8.34	8.59	8.909	8.247	8.08	7.454	8.33	8.288	8.794	9.353	10.396	10.736	7.067	5.49	8.4	0.233
At1g26930	263680_at	7.387	5.221	4.419	7.364	7.299	4.475	5.344	4.783	7.733	4.979	8.753	9.435	9.401	7.067	4.213	6.525	0.331
[truncated: 17,767 more rows]

## Sheet: Table S2
ParalogA	Total average expression	TAU (tissue specificity)	ParalogB	Total average expression	TAU (tissue specificity)	Expression ratio
At2g37790	7.31	0.159	At3g53880	7.309	0.082	0.001
At1g04480	10.311	0.103	At2g33370	10.309	0.13	0.002
At3g48440	7.865	0.214	At5g63260	7.856	0.121	0.009
At2g41740	8.512	0.137	At3g57410	8.503	0.166	0.009
At5g47200	10.154	0.081	At4g17530	10.143	0.102	0.011
At4g33050	7.946	0.283	At2g26190	7.934	0.174	0.012
At3g29350	8.419	0.136	At5g39340	8.406	0.109	0.013
At4g35110	7.375	0.347	At2g16900	7.36	0.172	0.015
At3g18820	9.666	0.109	At1g49300	9.651	0.069	0.015
At4g25320	6.799	0.154	At5g51590	6.782	0.188	0.017
At3g58990	7.539	0.286	At2g43100	7.521	0.299	0.018
At4g00430	11.198	0.089	At1g01620	11.177	0.113	0.021
At2g24320	5.17	0.535	At4g31020	5.149	0.527	0.021
At5g65140	5.906	0.288	At5g10100	5.885	0.186	0.021
At3g14290	9.558	0.063	At1g53850	9.536	0.069	0.022
At1g63300	4.948	0.289	At5g41140	4.926	0.211	0.022
At3g59940	9.247	0.12	At2g44130	9.224	0.254	0.023
At5g22840	6.91	0.082	At3g44850	6.886	0.124	0.024
At3g03860	8.24	0.077	At5g18120	8.216	0.082	0.024
At4g32440	7.575	0.237	At2g25590	7.55	0.115	0.025
At4g27680	8.362	0.121	At5g53540	8.336	0.053	0.026
At2g02510	9.625	0.073	At1g14450	9.598	0.061	0.027
At2g21940	7.504	0.253	At4g39540	7.477	0.109	0.027
At1g07170	8.671	0.065	At2g30000	8.642	0.071	0.029
At2g30580	6.88	0.275	At1g06770	6.85	0.343	0.03
At1g77980	4.611	0.568	At1g22130	4.581	0.57	0.03
At1g08360	10.512	0.112	At2g27530	10.48	0.101	0.032
At5g15020	7.8	0.094	At3g01320	7.768	0.077	0.032
At2g47630	7.115	0.193	At3g62860	7.083	0.162	0.032
At4g14070	7.772	0.119	At3g23790	7.739	0.297	0.033
At4g04610	8.962	0.199	At4g21990	8.929	0.159	0.033
At3g13450	8.428	0.198	At1g55510	8.394	0.171	0.034
At4g36490	6.534	0.528	At2g18180	6.5	0.514	0.034
At2g17530	7.362	0.302	At4g35500	7.328	0.325	0.034
At1g15670	9.169	0.247	At1g80440	9.134	0.164	0.035
At4g27900	7.811	0.184	At5g53420	7.775	0.19	0.036
At5g10270	7.917	0.089	At5g64960	7.881	0.074	0.036
At2g21990	5.486	0.532	At4g39610	5.449	0.583	0.037
At1g52230	11.191	0.166	At3g16140	11.153	0.142	0.038
At1g12260	4.864	0.321	At1g62700	4.825	0.218	0.039
At2g32440	7.186	0.141	At1g05160	7.145	0.256	0.041
At1g02810	5.442	0.419	At4g02330	5.401	0.323	0.041
At5g56140	8.316	0.123	At4g26480	8.273	0.09	0.043
At3g23300	8.738	0.081	At4g14360	8.692	0.054	0.046
At5g17220	6.549	0.352	At3g03190	6.503	0.406	0.046
At2g40410	8.205	0.067	At3g56170	8.158	0.2	0.047
At2g47000	5.587	0.479	At3g62150	5.537	0.291	0.05
At3g02210	6.942	0.153	At5g15630	6.89	0.4	0.052
At3g48930	10.135	0.12	At5g23740	10.082	0.125	0.053
At1g32470	9.886	0.194	At2g35370	9.83	0.202	0.056
At1g10540	6.614	0.395	At1g60030	6.552	0.268	0.062
At1g19180	9.515	0.2	At1g74950	9.451	0.076	0.064
At4g25420	5.952	0.347	At5g51810	5.887	0.383	0.065
At5g16910	8.299	0.129	At3g03050	8.233	0.165	0.066
At1g17420	7.454	0.277	At1g72520	7.388	0.273	0.066
At5g08340	6.699	0.073	At5g23330	6.631	0.135	0.068
At5g62680	9.3	0.222	At3g47960	9.23	0.168	0.07
At5g61130	8.166	0.19	At5g08000	8.093	0.292	0.073
At5g15740	7.48	0.28	At3g02250	7.407	0.174	0.073
At1g56340	9.976	0.11	At1g09210	9.902	0.124	0.074
At1g13960	6.78	0.126	At2g03340	6.703	0.181	0.077
At1g06250	4.178	0.362	At2g31100	4.101	0.204	0.077
At3g17800	9.91	0.207	At1g48450	9.832	0.077	0.078
At4g31860	9.068	0.159	At2g25070	8.99	0.101	0.078
At5g66390	4.419	0.595	At3g50990	4.341	0.374	0.078
At3g24120	7.867	0.175	At4g13640	7.787	0.116	0.08
At2g28630	7.327	0.346	At1g07720	7.247	0.211	0.08
At5g24870	7.339	0.268	At5g10650	7.259	0.323	0.08
At4g22620	4.874	0.2	At4g12410	4.794	0.418	0.08
At4g28400	8.44	0.158	At2g20630	8.358	0.174	0.082
At5g66690	6.105	0.438	At3g50740	6.023	0.394	0.082
At1g66850	5.516	0.536	At5g38160	5.434	0.592	0.082
At2g36350	6.994	0.259	At3g52890	6.91	0.135	0.084
At1g63800	8.986	0.159	At5g41340	8.9	0.122	0.086
At3g58680	10.325	0.082	At2g42680	10.238	0.059	0.087
At1g14440	5.252	0.31	At2g02540	5.164	0.168	0.088
At3g16100	8.422	0.069	At1g52280	8.333	0.207	0.089
At2g40810	6.661	0.097	At3g56440	6.572	0.127	0.089
At2g42790	9.102	0.179	At3g58750	9.012	0.153	0.09
At1g55120	7.33	0.218	At3g13790	7.239	0.354	0.091
At3g58570	8.614	0.102	At2g42520	8.52	0.118	0.094
At3g19130	8.699	0.133	At1g49600	8.604	0.122	0.095
At5g49910	9.397	0.112	At4g24280	9.299	0.118	0.098
At3g58670	7.279	0.062	At2g42670	7.18	0.087	0.099
At2g47250	8.165	0.063	At3g62310	8.065	0.083	0.1
At1g19320	4.938	0.359	At1g75050	4.837	0.409	0.101
At2g40900	7.292	0.24	At3g56620	7.19	0.245	0.102
At1g05170	7.118	0.233	At2g32430	7.015	0.339	0.103
At5g43720	7.342	0.069	At1g04230	7.235	0.119	0.107
At4g22910	6.208	0.234	At4g11920	6.101	0.276	0.107
At5g61810	7.6	0.07	At5g07320	7.488	0.105	0.112
At3g49750	6.306	0.242	At5g65830	6.194	0.204	0.112
At2g21600	9.647	0.043	At4g39220	9.53	0.058	0.117
At1g02500	11.415	0.138	At4g01850	11.297	0.128	0.118
At3g07650	7.346	0.137	At5g48250	7.228	0.092	0.118
At4g01950	6.786	0.254	At1g02390	6.667	0.333	0.119
At1g23540	4.876	0.526	At1g70460	4.756	0.271	0.12
At2g42130	8.069	0.156	At3g58010	7.947	0.113	0.122
At1g29050	8.428	0.283	At2g34070	8.306	0.128	0.122
At5g15800	7.373	0.281	At3g02310	7.251	0.361	0.122
At4g26570	8.902	0.156	At5g55990	8.778	0.088	0.124
At1g62450	5.239	0.505	At1g12070	5.114	0.561	0.125
At2g43810	7.75	0.098	At3g59810	7.624	0.082	0.126
At1g14040	6.548	0.241	At2g03260	6.422	0.096	0.126
At1g07420	8.747	0.131	At2g29390	8.62	0.054	0.127
At5g56710	10.549	0.111	At4g26230	10.42	0.114	0.129
At5g06980	8.175	0.188	At3g12320	8.044	0.232	0.131
At1g61240	6.605	0.157	At1g11170	6.47	0.45	0.135
At3g51260	9.551	0.065	At5g66140	9.415	0.055	0.136
At5g59550	9.313	0.144	At3g46620	9.177	0.118	0.136
At3g23070	6.749	0.141	At4g14510	6.613	0.098	0.136
At1g50630	6.949	0.23	At3g20300	6.812	0.45	0.137
At1g10650	8.387	0.134	At1g60610	8.249	0.201	0.138
At3g56200	8.376	0.115	At2g40420	8.237	0.188	0.139
At1g71770	6.614	0.467	At1g22760	6.475	0.427	0.139
At1g80160	7.662	0.357	At1g15380	7.522	0.381	0.14
At1g52140	6.973	0.217	At3g16330	6.831	0.246	0.142
At2g44100	10.784	0.085	At3g59920	10.641	0.051	0.143
At3g06650	9.64	0.099	At5g49460	9.496	0.138	0.144
At4g10390	6.033	0.265	At1g33260	5.889	0.251	0.144
At2g17070	3.615	0.217	At4g35200	3.47	0.149	0.145
At3g61070	9.768	0.119	At2g45740	9.621	0.146	0.147
At5g57060	7.815	0.118	At4g26060	7.666	0.166	0.149
At1g52600	9.382	0.059	At3g15710	9.23	0.048	0.152
At5g10840	9.32	0.076	At5g25100	9.168	0.078	0.152
At4g04450	4.856	0.356	At4g22070	4.703	0.363	0.153
At1g53730	8.601	0.105	At3g14350	8.447	0.134	0.154
At1g78890	8.781	0.072	At1g16840	8.62	0.143	0.161
At4g39950	7.711	0.368	At2g22330	7.55	0.347	0.161
At4g21750	8.723	0.189	At4g04890	8.561	0.172	0.162
At4g17270	8.539	0.077	At5g47540	8.376	0.356	0.163
At2g42150	5.34	0.277	At3g57980	5.177	0.114	0.163
At2g43050	6.944	0.331	At3g59010	6.779	0.415	0.165
At5g38450	5.429	0.369	At1g67110	5.264	0.325	0.165
At3g53390	7.368	0.106	At2g37160	7.202	0.088	0.166
At3g14060	6.041	0.357	At1g54120	5.871	0.206	0.17
At1g17050	7.439	0.191	At1g78510	7.268	0.202	0.171
At2g37280	5.608	0.337	At3g53480	5.433	0.511	0.175
At3g01330	5.139	0.378	At5g14960	4.964	0.163	0.175
At1g16470	9.475	0.077	At1g79210	9.299	0.06	0.176
At2g23420	7.507	0.187	At4g36940	7.331	0.107	0.176
At1g64170	5.835	0.294	At5g41610	5.656	0.184	0.179
At4g35450	10.181	0.078	At2g17390	10.001	0.042	0.18
At3g55130	8.561	0.234	At2g39350	8.381	0.332	0.18
At4g24920	10.5	0.06	At5g50460	10.318	0.072	0.182
At3g08570	4.941	0.16	At5g48130	4.758	0.199	0.183
At3g25290	8.482	0.159	At4g12980	8.298	0.187	0.184
At2g24240	7.43	0.304	At4g30940	7.246	0.256	0.184
At3g26960	7.349	0.277	At5g41050	7.165	0.188	0.184
At2g43460	10.588	0.107	At3g59540	10.403	0.108	0.185
At2g30980	8.593	0.071	At1g06390	8.408	0.048	0.185
At5g47420	8.016	0.047	At4g17420	7.829	0.108	0.187
At1g19450	9.633	0.099	At1g75220	9.445	0.152	0.188
At3g51150	6.952	0.377	At5g66310	6.763	0.236	0.189
At2g14120	7.788	0.075	At4g33650	7.598	0.049	0.19
At3g50900	6.749	0.196	At5g66490	6.559	0.225	0.19
At2g19210	4.182	0.124	At4g29990	3.991	0.116	0.191
At3g45980	9.894	0.123	At5g59910	9.701	0.096	0.193
At1g17950	4.575	0.39	At1g73410	4.382	0.281	0.193
At3g58000	4.309	0.253	At2g42140	4.116	0.357	0.193
At5g40010	3.555	0.249	At3g28510	3.357	0.332	0.198
At3g46040	10.484	0.108	At5g59850	10.284	0.115	0.2
At1g63500	7.524	0.069	At5g41260	7.324	0.098	0.2
At5g42880	4.102	0.563	At1g45545	3.902	0.422	0.2
At5g17260	3.722	0.103	At3g03200	3.522	0.057	0.2
At5g15470	7.597	0.312	At3g01040	7.39	0.302	0.207
At4g20390	5.83	0.375	At5g44550	5.623	0.449	0.207
At5g23090	6.949	0.123	At5g08190	6.741	0.134	0.208
At1g56690	4.196	0.074	At1g09410	3.987	0.262	0.209
At2g28810	7.713	0.152	At1g07640	7.501	0.237	0.212
At5g62920	6.308	0.244	At3g48100	6.096	0.328	0.212
At3g13900	6.034	0.477	At1g54280	5.822	0.495	0.212
At1g70170	6.39	0.431	At1g24140	6.177	0.345	0.213
At1g68320	4.734	0.322	At1g25340	4.521	0.427	0.213
At1g14890	7.869	0.222	At2g01610	7.654	0.275	0.215
At5g40760	8.361	0.144	At3g27300	8.142	0.116	0.219
At2g32380	7.615	0.262	At1g05210	7.395	0.154	0.22
At3g06490	4.271	0.576	At5g49620	4.051	0.257	0.22
At4g22950	4.252	0.275	At4g11880	4.032	0.429	0.22
At1g64190	9.39	0.162	At5g41670	9.168	0.16	0.222
At5g54640	9.186	0.188	At4g27230	8.963	0.131	0.223
At3g55980	9.059	0.187	At2g40140	8.835	0.124	0.224
At3g53260	10.042	0.143	At2g37040	9.817	0.18	0.225
At5g56630	8.771	0.12	At4g26270	8.546	0.182	0.225
At1g68840	7.872	0.28	At1g25560	7.646	0.195	0.226
At2g31960	8.697	0.115	At1g05570	8.464	0.186	0.233
At3g52600	5.933	0.568	At2g36190	5.7	0.377	0.233
At4g13240	4.793	0.586	At3g24620	4.56	0.609	0.233
At5g08200	7.096	0.242	At5g23130	6.861	0.32	0.235
At5g67420	8.004	0.171	At3g49940	7.768	0.262	0.236
At5g01060	4.677	0.119	At3g09240	4.441	0.308	0.236
At3g15690	8.521	0.086	At1g52670	8.284	0.14	0.237
At3g13445	7.886	0.125	At1g55520	7.649	0.271	0.237
At4g35620	5.706	0.191	At2g17620	5.469	0.124	0.237
At1g61290	6.056	0.501	At1g11250	5.817	0.499	0.239
At3g06010	6.6	0.083	At5g19310	6.36	0.22	0.24
At3g53430	10.973	0.083	At2g37190	10.731	0.123	0.242
At3g11600	7.295	0.199	At5g06270	7.051	0.164	0.244
At3g02490	7.082	0.078	At5g15980	6.835	0.118	0.247
At1g21060	6.047	0.179	At1g76620	5.8	0.168	0.247
At5g44120	5.043	0.681	At1g03880	4.793	0.694	0.25
At5g15180	4.709	0.447	At3g01190	4.459	0.634	0.25
At1g12820	8.358	0.082	At3g26810	8.107	0.083	0.251
At4g29240	6.395	0.192	At2g19780	6.143	0.134	0.252
At5g27520	8.383	0.203	At3g05290	8.124	0.081	0.259
At4g14350	7.617	0.108	At3g23310	7.358	0.202	0.259
At1g34470	7.359	0.046	At4g09640	7.099	0.097	0.26
At4g34580	4.873	0.379	At2g16380	4.613	0.355	0.26
At1g80480	8.464	0.159	At1g15730	8.202	0.151	0.262
At1g07370	7.819	0.18	At2g29570	7.556	0.197	0.263
At3g02940	5.359	0.356	At5g16770	5.095	0.324	0.264
At2g22810	6.562	0.113	At4g37770	6.297	0.131	0.265
At4g34740	7.216	0.176	At2g16570	6.95	0.172	0.266
At2g22840	6.329	0.347	At4g37740	6.063	0.284	0.266
At4g35690	3.93	0.149	At2g17680	3.662	0.13	0.268
At5g24650	9.217	0.073	At3g49560	8.947	0.077	0.27
At4g26720	7.733	0.08	At5g55260	7.46	0.075	0.273
At1g54160	6.469	0.203	At3g14020	6.196	0.183	0.273
At3g09630	11.438	0.096	At5g02870	11.164	0.108	0.274
At3g53680	7.164	0.264	At2g37520	6.887	0.107	0.277
At1g14670	9.676	0.072	At2g01970	9.396	0.047	0.28
At3g04920	9.471	0.132	At5g28060	9.186	0.141	0.285
At4g01010	6.583	0.237	At1g01340	6.296	0.291	0.287
At4g37290	5.47	0.175	At2g23270	5.183	0.202	0.287
At1g70140	6.614	0.284	At1g24150	6.324	0.207	0.29
At1g12880	6.867	0.189	At3g26690	6.576	0.381	0.291
At2g41490	8.014	0.154	At3g57220	7.722	0.088	0.292
At4g25390	7.442	0.259	At5g51770	7.147	0.135	0.295
At4g02880	7.923	0.222	At1g03290	7.627	0.232	0.296
At3g53150	4.086	0.349	At2g36760	3.789	0.267	0.297
At1g53290	8.24	0.188	At3g14960	7.942	0.234	0.298
At1g09350	5.411	0.24	At1g56600	5.112	0.385	0.299
At5g50800	6.396	0.5	At4g25010	6.094	0.529	0.302
At1g56430	7.199	0.378	At1g09240	6.896	0.424	0.303
At2g22360	7.55	0.135	At4g39960	7.243	0.145	0.307
At1g70720	6.963	0.485	At1g23205	6.656	0.323	0.307
At4g37880	8.522	0.069	At2g22690	8.213	0.186	0.309
At1g18620	7.328	0.171	At1g74160	7.019	0.104	0.309
At2g41850	4.23	0.209	At3g57510	3.921	0.556	0.309
At5g16050	10.388	0.063	At3g02520	10.078	0.06	0.31
At4g35010	6.411	0.519	At2g16730	6.101	0.542	0.31
At1g33800	6.998	0.346	At4g09990	6.687	0.367	0.311
At5g27850	11.101	0.113	At3g05590	10.788	0.107	0.313
At4g17615	8.162	0.13	At5g47100	7.848	0.265	0.314
At4g37940	3.918	0.486	At2g22630	3.603	0.278	0.315
At3g03120	7.674	0.15	At5g17060	7.35	0.165	0.324
At2g18980	5.127	0.496	At4g30170	4.803	0.613	0.324
At1g10640	6.696	0.311	At1g60590	6.37	0.375	0.326
At4g25480	5.37	0.31	At5g51990	5.043	0.125	0.327
At1g80370	6.527	0.129	At1g15570	6.199	0.142	0.328
At1g80000	7.696	0.061	At1g15280	7.367	0.061	0.329
At2g20290	5.655	0.159	At4g28710	5.326	0.071	0.329
At1g73030	9.482	0.044	At1g17730	9.15	0.054	0.332
At1g55680	8.535	0.145	At3g13340	8.203	0.09	0.332
At3g59910	8.342	0.187	At2g44090	8.01	0.248	0.332
At5g62070	6.863	0.128	At5g07240	6.531	0.213	0.332
At4g02770	10.408	0.18	At1g03130	10.074	0.193	0.334
At2g41770	7.97	0.147	At3g57420	7.636	0.2	0.334
At1g32530	7.377	0.191	At2g35330	7.037	0.094	0.34
At4g00460	3.914	0.151	At1g01700	3.57	0.081	0.344
At4g25240	5.612	0.265	At5g51480	5.267	0.425	0.345
At5g61430	5.894	0.267	At5g07680	5.548	0.43	0.346
At1g76390	6.868	0.21	At1g20780	6.52	0.17	0.348
At5g55520	5.215	0.254	At4g26660	4.866	0.185	0.349
At5g54510	8.465	0.261	At4g27260	8.115	0.122	0.35
At1g52930	7.521	0.168	At3g15460	7.171	0.092	0.35
At3g46440	9.033	0.157	At5g59290	8.682	0.271	0.351
At3g62870	11.122	0.111	At2g47610	10.77	0.117	0.352
At5g16130	10.841	0.123	At3g02560	10.486	0.114	0.355
At5g57330	9.244	0.098	At4g25900	8.889	0.288	0.355
At2g44900	7.769	0.086	At3g60350	7.414	0.11	0.355
At1g03040	7.987	0.095	At4g02590	7.629	0.135	0.358
At1g59830	8.3	0.045	At1g10430	7.94	0.061	0.36
At1g01540	8.304	0.12	At4g01330	7.943	0.115	0.361
At2g41960	7.998	0.043	At3g58050	7.637	0.111	0.361
At2g34910	4.618	0.436	At1g30850	4.254	0.211	0.364
At1g19900	5.605	0.572	At1g75620	5.239	0.138	0.366
At3g23770	4.755	0.399	At4g14080	4.388	0.487	0.367
At4g20170	8.485	0.144	At5g44670	8.117	0.132	0.368
At1g17880	10.754	0.078	At1g73230	10.383	0.092	0.371
At2g41210	6.333	0.431	At3g56960	5.959	0.467	0.374
At4g35290	6.019	0.159	At2g17260	5.643	0.16	0.376
At1g60890	7.07	0.124	At1g10900	6.688	0.227	0.382
At1g51060	9.477	0.102	At3g20670	9.094	0.19	0.383
At3g16500	8.664	0.174	At1g51950	8.281	0.146	0.383
At5g04510	7.192	0.101	At3g10540	6.809	0.369	0.383
At1g54080	10.139	0.026	At3g14100	9.753	0.061	0.386
At1g78940	4.763	0.571	At1g16760	4.377	0.591	0.386
At1g29090	4.509	0.259	At2g34080	4.123	0.145	0.386
At1g60940	8.862	0.103	At1g10940	8.475	0.107	0.387
At5g26770	5.8	0.144	At3g05830	5.413	0.212	0.387
At1g29980	8.072	0.196	At2g34510	7.684	0.257	0.388
At3g46590	8.17	0.068	At5g59430	7.781	0.159	0.389
At1g80910	7.562	0.069	At1g16020	7.173	0.063	0.389
At1g19740	8.829	0.12	At1g75460	8.439	0.241	0.39
At3g15610	8.747	0.077	At1g52730	8.355	0.032	0.392
At3g01590	7.958	0.067	At5g14500	7.564	0.149	0.394
At1g18400	6.269	0.233	At1g73830	5.874	0.301	0.395
At2g23060	5.205	0.101	At4g37580	4.81	0.146	0.395
At1g20930	7.349	0.193	At1g76540	6.953	0.199	0.396
At2g47160	7.306	0.292	At3g62270	6.91	0.319	0.396
At1g09950	5.064	0.213	At1g58330	4.664	0.168	0.4
At1g68670	8.486	0.09	At1g25550	8.082	0.23	0.404
At3g42880	5.021	0.535	At5g20690	4.616	0.599	0.405
At1g79400	5.092	0.54	At1g16380	4.686	0.418	0.406
At1g20950	8.987	0.165	At1g76550	8.58	0.152	0.407
At4g26690	8.121	0.162	At5g55480	7.713	0.146	0.408
At5g63570	9.179	0.128	At3g48730	8.77	0.199	0.409
At3g11450	8.153	0.059	At5g06110	7.743	0.081	0.41
At5g16480	7.331	0.387	At3g02800	6.92	0.271	0.411
At5g40870	7.754	0.111	At3g27190	7.342	0.25	0.412
At2g22190	6.393	0.208	At4g39770	5.981	0.27	0.412
At5g62410	6.803	0.114	At3g47460	6.39	0.086	0.413
At2g32730	8.818	0.059	At1g04810	8.404	0.058	0.414
At2g31900	5.217	0.359	At1g08730	4.803	0.46	0.414
At4g29160	8.219	0.128	At2g19830	7.803	0.083	0.416
At5g53470	7.87	0.177	At4g27780	7.453	0.267	0.417
At3g26400	7.701	0.069	At1g13020	7.284	0.058	0.417
At2g32480	9.11	0.151	At1g05140	8.688	0.14	0.422
At5g02570	6.545	0.448	At3g09480	6.123	0.372	0.422
At5g55070	9.747	0.088	At4g26910	9.324	0.12	0.423
At2g46870	5.971	0.24	At3g61970	5.546	0.18	0.425
At4g15000	9.885	0.125	At3g22230	9.454	0.133	0.431
At4g30330	6.775	0.182	At2g18740	6.344	0.159	0.431
At4g26890	4.101	0.082	At5g55090	3.67	0.182	0.431
At2g45440	8.02	0.123	At3g60880	7.587	0.065	0.433
At1g20580	7.95	0.131	At1g76300	7.511	0.15	0.439
At3g01280	10.716	0.08	At5g15090	10.276	0.061	0.44
At1g53165	7.331	0.082	At3g15220	6.89	0.196	0.441
At4g02130	7.717	0.187	At1g02720	7.275	0.241	0.442
At4g00110	8.051	0.323	At1g02000	7.608	0.393	0.443
At2g28890	7.701	0.199	At1g07630	7.256	0.168	0.445
At2g02760	11.106	0.042	At1g14400	10.659	0.057	0.447
At3g61600	9.29	0.085	At2g46260	8.842	0.308	0.448
At3g53320	6.775	0.148	At2g37070	6.327	0.348	0.448
At3g13920	11.109	0.054	At1g54270	10.66	0.069	0.449
At5g44060	8.2	0.142	At1g04000	7.75	0.176	0.45
At5g28150	7.466	0.061	At3g04860	7.016	0.053	0.45
At5g59740	6.518	0.111	At3g46180	6.067	0.234	0.451
At4g10140	8.752	0.091	At1g33490	8.296	0.157	0.456
At4g05450	7.684	0.059	At4g21090	7.225	0.046	0.459
At3g02530	8.989	0.116	At5g16070	8.529	0.12	0.46
At1g24190	7.345	0.102	At1g70060	6.88	0.132	0.465
At2g21520	9.243	0.096	At4g39170	8.777	0.097	0.466
At5g42990	8.264	0.14	At1g45050	7.797	0.213	0.467
At2g30620	10.548	0.065	At1g06760	10.079	0.109	0.469
At3g24670	5.929	0.319	At4g13210	5.458	0.257	0.471
At1g74450	9.131	0.215	At1g18740	8.659	0.112	0.472
At1g35670	7.788	0.236	At4g09570	7.316	0.076	0.472
At2g34140	6.855	0.171	At1g29160	6.383	0.281	0.472
At1g30490	8.345	0.097	At2g34710	7.871	0.184	0.474
At3g25800	9.566	0.054	At1g13320	9.091	0.033	0.475
At4g26700	7.241	0.242	At5g55400	6.766	0.223	0.475
At3g19540	7.493	0.137	At1g49840	7.015	0.163	0.478
At1g75140	6.837	0.081	At1g19370	6.359	0.068	0.478
At5g55240	5.465	0.558	At4g26740	4.987	0.649	0.478
At1g12560	5.844	0.308	At1g62980	5.365	0.354	0.479
At3g13390	6.842	0.509	At1g55570	6.358	0.546	0.484
At5g46350	5.08	0.342	At4g18170	4.596	0.198	0.484
At5g27430	8.512	0.098	At3g05230	8.027	0.092	0.485
At4g35780	7.355	0.113	At2g17700	6.867	0.08	0.488
At3g18030	7.63	0.188	At1g48610	7.14	0.156	0.49
At2g29080	9.2	0.073	At1g07510	8.707	0.089	0.493
At5g28680	5.274	0.602	At3g04690	4.78	0.609	0.494
At4g36160	4.595	0.076	At2g18060	4.101	0.2	0.494
At3g59990	9.011	0.053	At2g44180	8.516	0.096	0.495
At4g32500	6.029	0.325	At2g25600	5.534	0.573	0.495
At3g03670	5.81	0.382	At5g17820	5.314	0.533	0.496
At5g40810	10.197	0.05	At3g27240	9.699	0.105	0.498
At1g63430	6.552	0.178	At5g41180	6.052	0.211	0.5
At1g53700	5.343	0.351	At3g14370	4.843	0.357	0.5
At1g48480	7.773	0.207	At3g17840	7.271	0.238	0.502
At2g32580	8.224	0.136	At1g05070	7.72	0.068	0.504
At4g31420	8.862	0.199	At2g24500	8.356	0.095	0.506
At2g25520	10.13	0.148	At4g32390	9.617	0.076	0.513
At4g31840	8.378	0.263	At2g25060	7.862	0.238	0.516
At1g76270	5.963	0.097	At1g20550	5.443	0.286	0.52
At2g19810	8.456	0.235	At4g29190	7.935	0.238	0.521
At1g03870	8.762	0.21	At5g44130	8.24	0.259	0.522
At1g14360	8.538	0.096	At2g02810	8.016	0.279	0.522
At1g10360	8.622	0.233	At1g59700	8.098	0.192	0.524
At1g52360	8.463	0.052	At3g15980	7.937	0.089	0.526
At1g06750	4.569	0.561	At2g30630	4.042	0.511	0.527
At3g53020	11.018	0.112	At2g36620	10.49	0.122	0.528
At3g23730	7.134	0.252	At4g14130	6.606	0.339	0.528
At4g17280	6.462	0.35	At5g47530	5.933	0.372	0.529
At5g61000	6.933	0.154	At5g08020	6.402	0.148	0.531
At4g36620	5.694	0.34	At2g18380	5.16	0.071	0.534
At2g43690	4.746	0.397	At3g59700	4.212	0.391	0.534
At2g18550	5.12	0.29	At4g36740	4.581	0.265	0.539
At3g08890	7.62	0.13	At5g01610	7.079	0.412	0.541
At4g10550	5.132	0.111	At1g32960	4.589	0.392	0.543
At5g44330	4.276	0.223	At4g20900	3.731	0.254	0.545
At1g06970	5.11	0.507	At2g30240	4.561	0.475	0.549
At5g17320	4.999	0.306	At3g03260	4.449	0.263	0.55
At4g30650	8.633	0.192	At2g24040	8.078	0.17	0.555
At5g67400	5.227	0.451	At3g49960	4.669	0.437	0.558
At3g10770	10.086	0.109	At5g05100	9.526	0.15	0.56
At2g16780	6.818	0.207	At4g35050	6.258	0.164	0.56
At4g38860	6.51	0.271	At2g21220	5.949	0.28	0.561
At1g66160	5.418	0.427	At5g37490	4.857	0.075	0.561
At1g34020	7.609	0.065	At4g09810	7.041	0.115	0.568
At1g06160	5.104	0.336	At2g31230	4.535	0.162	0.569
At1g18160	7.683	0.094	At1g73660	7.113	0.094	0.57
At5g45690	5.601	0.584	At4g18920	5.031	0.407	0.57
At3g22780	7.587	0.176	At4g14770	7.016	0.179	0.571
At1g23490	11.311	0.055	At1g70490	10.739	0.07	0.572
At5g09410	8.873	0.035	At5g64220	8.301	0.072	0.572
At1g34550	7.732	0.068	At4g09630	7.159	0.068	0.573
At5g56020	7.776	0.078	At4g26550	7.199	0.077	0.577
At1g18150	8.146	0.286	At1g73670	7.564	0.199	0.582
At1g12460	6.356	0.198	At1g62950	5.774	0.154	0.582
At1g30650	4.919	0.342	At2g34830	4.335	0.273	0.584
At5g41100	7.187	0.09	At3g26910	6.599	0.199	0.588
At5g06200	5.805	0.259	At3g11550	5.217	0.421	0.588
At1g28550	5.038	0.595	At2g33870	4.45	0.591	0.588
At1g78050	7.07	0.107	At1g22170	6.48	0.218	0.59
At1g53160	6.134	0.354	At3g15270	5.54	0.361	0.594
At2g37340	9.675	0.087	At3g53500	9.08	0.069	0.595
At5g65260	9.209	0.06	At5g10350	8.613	0.079	0.596
At1g55490	9.541	0.207	At3g13470	8.944	0.19	0.597
At1g22990	7.02	0.394	At1g71050	6.423	0.205	0.597
At4g25200	5.546	0.296	At5g51440	4.946	0.3	0.6
At5g57290	9.611	0.121	At4g25890	9.008	0.111	0.603
At3g27430	9.711	0.053	At5g40580	9.105	0.065	0.606
At3g48740	9.284	0.245	At5g23660	8.678	0.196	0.606
At5g38150	5.364	0.149	At1g66840	4.757	0.185	0.607
At2g36300	8.891	0.035	At3g52760	8.283	0.073	0.608
At5g18680	8.538	0.144	At3g06380	7.93	0.081	0.608
At5g03470	7.572	0.14	At3g09880	6.963	0.054	0.609
At1g66200	11.12	0.12	At5g37600	10.51	0.195	0.61
At5g25280	10.135	0.137	At5g11090	9.525	0.107	0.61
At2g18960	11.408	0.074	At4g30190	10.797	0.176	0.611
At1g50740	9.458	0.075	At3g20510	8.847	0.144	0.611
At4g22270	7.251	0.226	At4g03820	6.64	0.201	0.611
At1g57700	5.92	0.113	At1g09600	5.307	0.531	0.613
At1g30400	9.127	0.148	At2g34660	8.507	0.193	0.62
At5g61650	4.467	0.27	At5g07450	3.847	0.191	0.62
At1g48630	9.801	0.148	At3g18130	9.174	0.17	0.627
At2g27820	8.011	0.071	At1g08250	7.384	0.163	0.627
At3g60140	4.79	0.45	At2g44470	4.163	0.532	0.627
At2g44770	8.459	0.156	At3g60260	7.83	0.088	0.629
At5g16250	8.337	0.236	At3g02640	7.708	0.262	0.629
At5g62080	5.339	0.444	At5g07230	4.709	0.478	0.63
At1g69120	6.229	0.421	At1g26310	5.598	0.37	0.631
At1g05630	6.217	0.364	At2g31830	5.586	0.497	0.631
At1g13210	7.563	0.179	At3g25610	6.93	0.226	0.633
At4g39110	5.34	0.601	At2g21480	4.706	0.615	0.634
At3g11910	9.411	0.045	At5g06600	8.774	0.031	0.637
At5g08570	9.168	0.106	At5g63680	8.531	0.095	0.637
At1g16680	7.262	0.097	At1g79030	6.625	0.103	0.637
At1g54130	9.466	0.193	At3g14050	8.828	0.216	0.638
At5g43890	4.547	0.176	At1g04180	3.909	0.186	0.638
At3g44900	3.823	0.209	At5g22900	3.185	0.071	0.638
At3g58040	7.979	0.252	At2g41980	7.34	0.312	0.639
At3g50500	9.348	0.073	At5g66880	8.706	0.147	0.642
At1g20860	5.729	0.27	At1g76430	5.083	0.186	0.646
At1g48230	8.063	0.11	At3g17430	7.416	0.077	0.647
At5g65600	5.028	0.091	At5g10530	4.378	0.106	0.65
At2g36160	10.571	0.118	At3g52580	9.92	0.137	0.651
At3g22840	8.867	0.278	At4g14690	8.216	0.326	0.651
At5g47580	6.006	0.138	At4g17250	5.352	0.224	0.654
At4g31550	7.794	0.116	At2g24570	7.139	0.217	0.655
At5g57530	4.975	0.357	At4g25820	4.319	0.52	0.656
At5g61570	5.951	0.093	At5g07620	5.293	0.084	0.658
At2g21340	7.904	0.128	At4g39030	7.239	0.209	0.665
At3g17770	7.838	0.179	At1g48430	7.173	0.106	0.665
At3g46830	8.468	0.081	At5g59150	7.801	0.136	0.667
At3g60630	8.116	0.07	At2g45160	7.449	0.142	0.667
At3g02000	5.453	0.129	At5g14070	4.786	0.329	0.667
At4g38840	7.657	0.211	At2g21210	6.987	0.274	0.67
At3g50000	9.573	0.148	At5g67380	8.902	0.123	0.671
At4g05400	6.732	0.172	At4g21140	6.06	0.096	0.672
At3g04350	7.967	0.122	At5g18490	7.294	0.204	0.673
At4g31340	10.015	0.086	At2g24420	9.335	0.08	0.68
At2g19500	6.572	0.3	At4g29740	5.891	0.247	0.681
At5g47110	9.391	0.145	At4g17600	8.702	0.199	0.689
At5g27930	7.649	0.159	At3g05640	6.96	0.215	0.689
At5g14940	7.225	0.219	At3g01350	6.536	0.187	0.689
At1g16240	9.731	0.073	At1g79590	9.04	0.142	0.691
At5g64610	8	0.085	At5g09740	7.307	0.078	0.693
At1g18500	7.963	0.121	At1g74040	7.268	0.105	0.695
At4g32120	7.687	0.082	At2g25300	6.991	0.085	0.696
At1g18890	6.467	0.162	At1g74740	5.771	0.236	0.696
At1g62310	5.465	0.151	At1g11950	4.769	0.093	0.696
At1g14420	6.213	0.558	At2g02720	5.516	0.577	0.697
At5g43560	8.888	0.112	At1g04300	8.19	0.21	0.698
At3g01650	8.776	0.18	At5g14420	8.077	0.167	0.699
At3g60690	7.771	0.2	At2g45210	7.072	0.315	0.699
At2g22910	6.685	0.153	At4g37670	5.982	0.13	0.703
At1g79450	5.757	0.422	At1g16360	5.054	0.54	0.703
At5g28500	8.792	0.178	At3g04550	8.088	0.187	0.704
At3g56140	8.391	0.139	At2g40400	7.687	0.198	0.704
At2g39480	7.313	0.088	At3g55320	6.609	0.078	0.704
At4g19640	10.671	0.076	At5g45130	9.964	0.068	0.707
At4g21810	8.831	0.075	At4g04860	8.124	0.06	0.707
At5g46240	6.265	0.341	At4g18290	5.555	0.277	0.71
At5g24880	4.519	0.594	At5g10660	3.808	0.585	0.711
At3g09830	7.47	0.159	At5g03320	6.758	0.126	0.712
At5g15930	8.31	0.11	At3g02460	7.59	0.107	0.72
At5g48900	8.995	0.301	At3g07010	8.272	0.249	0.723
At4g05180	11.448	0.151	At4g21280	10.721	0.164	0.727
At3g57830	6.526	0.149	At2g42290	5.794	0.176	0.732
At3g62290	12.108	0.06	At2g47170	11.374	0.027	0.734
At4g34720	11.274	0.036	At2g16510	10.54	0.059	0.734
At5g59720	6.605	0.17	At3g46230	5.866	0.411	0.739
At5g17010	8.754	0.109	At3g03090	8.014	0.339	0.74
At4g26710	10.703	0.061	At5g55290	9.962	0.106	0.741
At4g13480	3.987	0.089	At3g24310	3.246	0.203	0.741
At2g17870	9.359	0.084	At4g36020	8.615	0.076	0.744
At1g75760	8.286	0.144	At1g19970	7.541	0.203	0.745
At1g76460	8.076	0.101	At1g20880	7.331	0.167	0.745
At5g53530	8.654	0.052	At4g27690	7.907	0.067	0.747
At3g61670	6.297	0.118	At2g46380	5.548	0.131	0.749
At5g47190	9.013	0.206	At4g17560	8.259	0.233	0.754
At2g29990	7.597	0.219	At1g07180	6.842	0.262	0.755
At1g21410	8.614	0.183	At1g77000	7.852	0.188	0.762
At1g20090	9.331	0.104	At1g75840	8.563	0.09	0.768
At4g31590	7.709	0.284	At2g24630	6.94	0.179	0.769
At3g50340	7.356	0.157	At5g67020	6.577	0.355	0.779
At4g14150	5.401	0.146	At3g23670	4.622	0.223	0.779
At3g03430	4.979	0.606	At5g17480	4.198	0.657	0.781
At1g76500	6.188	0.219	At1g20900	5.406	0.302	0.782
At4g26630	8.945	0.064	At5g55660	8.16	0.063	0.785
At3g49530	8.903	0.091	At5g24590	8.118	0.151	0.785
At1g64670	7.028	0.256	At5g41900	6.24	0.159	0.788
At1g18610	5.529	0.228	At1g74150	4.739	0.235	0.79
At1g73760	7.051	0.214	At1g17970	6.254	0.207	0.797
At1g55360	8.735	0.102	At3g13510	7.937	0.2	0.798
At1g75410	7.786	0.181	At1g19700	6.987	0.138	0.799
At3g25050	4.945	0.484	At4g13080	4.144	0.222	0.801
At1g50370	9.776	0.042	At3g19980	8.973	0.071	0.803
At4g34370	7.228	0.15	At2g16090	6.425	0.072	0.803
At1g23030	8.66	0.147	At1g71020	7.855	0.113	0.805
At1g49890	7.241	0.133	At3g19570	6.436	0.166	0.805
At3g03250	10.385	0.072	At5g17310	9.573	0.191	0.812
At3g01500	9.809	0.269	At5g14740	8.996	0.319	0.813
At1g53500	9.408	0.155	At3g14790	8.595	0.195	0.813
At3g14720	8.315	0.169	At1g53510	7.502	0.098	0.813
At5g62880	8.113	0.078	At3g48040	7.3	0.139	0.813
At1g80780	9.609	0.145	At1g15920	8.793	0.258	0.816
At3g45260	5.601	0.251	At5g60470	4.781	0.278	0.82
At5g22380	4.903	0.323	At3g44350	4.083	0.198	0.82
At5g04660	6.289	0.331	At3g10560	5.468	0.202	0.821
At1g75420	6.639	0.092	At1g19710	5.814	0.213	0.825
At4g38680	9.345	0.13	At2g21060	8.519	0.149	0.826
At2g43860	5.182	0.233	At3g59850	4.355	0.275	0.827
At2g39380	5.268	0.37	At3g55150	4.44	0.414	0.828
At1g74560	8.531	0.162	At1g18800	7.701	0.112	0.83
At3g04000	6.767	0.385	At5g18210	5.935	0.138	0.832
At5g27330	4.953	0.204	At3g05130	4.118	0.131	0.835
At1g30120	10.254	0.112	At2g34590	9.416	0.104	0.838
At3g54100	6.813	0.177	At2g37980	5.975	0.48	0.838
At4g31580	9.41	0.084	At2g24590	8.571	0.107	0.839
At2g36250	8.446	0.102	At3g52750	7.607	0.177	0.839
At4g14660	6.223	0.138	At3g22900	5.383	0.266	0.84
At1g10410	8.46	0.117	At1g59650	7.619	0.094	0.841
At2g39220	7.617	0.234	At3g54950	6.776	0.245	0.841
At2g34370	5.461	0.163	At1g29710	4.62	0.101	0.841
At4g36610	6.824	0.329	At2g18360	5.981	0.444	0.843
At1g03440	7.149	0.103	At4g03010	6.305	0.107	0.844
At5g03660	8.454	0.105	At3g09980	7.608	0.112	0.846
At5g09770	7.813	0.128	At5g64650	6.963	0.101	0.85
At2g23940	8.682	0.063	At4g30500	7.83	0.14	0.852
At1g47210	7.198	0.145	At5g43080	6.346	0.113	0.852
At2g24370	5.719	0.474	At4g31230	4.867	0.506	0.852
At2g16660	9.315	0.174	At4g34950	8.462	0.282	0.853
At4g25620	8.261	0.119	At5g52430	7.408	0.106	0.853
At4g05190	6.181	0.259	At4g21270	5.328	0.168	0.853
At3g43220	8.505	0.094	At5g20840	7.651	0.042	0.854
At2g46180	7.999	0.03	At3g61570	7.141	0.074	0.858
At1g72830	7.27	0.215	At1g17590	6.412	0.146	0.858
At5g52170	5.58	0.211	At4g25530	4.722	0.214	0.858
At1g01100	11.166	0.103	At4g00810	10.306	0.085	0.86
At1g28110	8.367	0.211	At2g33530	7.507	0.191	0.86
At1g68170	5.36	0.399	At1g25270	4.498	0.459	0.862
At4g32830	8.173	0.314	At2g25880	7.309	0.389	0.864
At2g33330	7.491	0.146	At1g04520	6.622	0.161	0.869
At3g19960	7.037	0.147	At1g50360	6.162	0.123	0.875
At5g17190	10.358	0.143	At3g03160	9.48	0.097	0.878
At3g17440	8.118	0.072	At1g48240	7.239	0.162	0.879
At1g21720	10.006	0.055	At1g77440	9.122	0.064	0.884
At1g21980	8.363	0.156	At1g77740	7.478	0.149	0.885
At2g44650	9.851	0.137	At3g60210	8.965	0.116	0.886
At2g23630	4.94	0.312	At4g37160	4.049	0.455	0.891
At1g79000	8.258	0.075	At1g16710	7.366	0.108	0.892
At5g27840	8.746	0.115	At3g05580	7.852	0.286	0.894
At5g44020	8.781	0.262	At1g04040	7.885	0.304	0.896
At5g22630	8.59	0.188	At3g44720	7.692	0.176	0.898
At3g44260	8.181	0.245	At5g22250	7.282	0.255	0.899
At5g65160	5.699	0.437	At5g10090	4.8	0.585	0.899
At3g18035	8.93	0.107	At1g48620	8.03	0.084	0.9
At1g52190	9.463	0.264	At3g16180	8.562	0.212	0.901
At2g47050	7.566	0.454	At3g62180	6.665	0.512	0.901
At4g20430	7.378	0.238	At5g44530	6.477	0.206	0.901
At5g44320	9.402	0.072	At4g20980	8.499	0.097	0.903
At5g02590	5.452	0.241	At3g09490	4.549	0.328	0.903
At3g07520	6.031	0.142	At5g48400	5.127	0.437	0.904
At5g46760	7.282	0.1	At4g17880	6.377	0.29	0.905
At1g01430	8.606	0.144	At4g01080	7.695	0.259	0.911
At4g12040	9.655	0.097	At4g22820	8.738	0.146	0.917
At5g44340	11.5	0.117	At4g20890	10.579	0.189	0.921
At3g49720	9.983	0.063	At5g65810	9.061	0.144	0.922
At3g42670	6.033	0.125	At5g20420	5.106	0.152	0.927
At3g61530	6.812	0.051	At2g46110	5.884	0.153	0.928
At1g60190	7.17	0.242	At1g10560	6.241	0.207	0.929
At3g13222	6.683	0.154	At1g55820	5.753	0.149	0.93
At1g04610	5.933	0.168	At2g33230	5.002	0.081	0.931
At5g10290	6.328	0.215	At5g65240	5.396	0.261	0.932
At5g49180	5.981	0.519	At3g06830	5.048	0.592	0.933
At1g07990	7.476	0.073	At2g28360	6.536	0.143	0.94
At3g18780	11.266	0.127	At1g49240	10.325	0.15	0.941
At3g59060	7.514	0.257	At2g43010	6.571	0.22	0.943
At2g39460	10.555	0.117	At3g55280	9.607	0.127	0.948
At3g09820	10.652	0.1	At5g03300	9.703	0.154	0.949
At3g12780	10.883	0.141	At1g56190	9.929	0.154	0.954
At2g24020	8.348	0.161	At4g30620	7.394	0.162	0.954
At5g16820	6.767	0.126	At3g02990	5.812	0.347	0.955
At3g61880	7.265	0.364	At2g46660	6.309	0.155	0.956
At2g44930	5.448	0.102	At3g60470	4.489	0.212	0.959
At3g21160	7.137	0.192	At1g51590	6.176	0.107	0.961
At2g42190	6.912	0.157	At3g57930	5.951	0.154	0.961
At2g37430	4.543	0.285	At3g53600	3.58	0.116	0.963
At1g26920	8.4	0.233	At1g69760	7.436	0.157	0.964
At5g66410	8.32	0.172	At3g50960	7.354	0.122	0.966
At5g51270	5.117	0.185	At4g25160	4.148	0.203	0.969
At5g56280	8.281	0.083	At4g26430	7.311	0.103	0.97
At3g02170	7.767	0.237	At5g15580	6.796	0.254	0.971
At3g50310	6.127	0.513	At5g67080	5.155	0.429	0.972
At3g19300	6.461	0.088	At1g49730	5.485	0.175	0.976
At4g33010	11.238	0.136	At2g26080	10.257	0.094	0.981
At3g03060	6.106	0.139	At5g16930	5.125	0.13	0.981
At2g45170	8.527	0.199	At3g60640	7.545	0.139	0.982
At1g16350	8.091	0.144	At1g79470	7.109	0.207	0.982
At4g00820	6.419	0.224	At1g01110	5.432	0.163	0.987
At3g05280	8.416	0.06	At5g27490	7.427	0.102	0.989
At3g53960	7.729	0.221	At2g37900	6.735	0.272	0.994
At1g14970	6.646	0.348	At2g01480	5.649	0.34	0.997
At1g13110	6.005	0.395	At3g26280	5.007	0.44	0.998
At5g60010	5.172	0.537	At3g45810	4.173	0.46	0.999
At3g14010	8.929	0.056	At1g54170	7.929	0.21	1
At4g36670	6.83	0.297	At2g18480	5.829	0.384	1.001
At5g52650	10.883	0.107	At4g25740	9.88	0.131	1.003
At3g60250	8.729	0.044	At2g44680	7.721	0.119	1.008
At1g69620	11.407	0.096	At1g26880	10.396	0.113	1.011
At3g57330	8.855	0.125	At2g41560	7.84	0.231	1.015
At5g65700	8.68	0.201	At3g49670	7.664	0.162	1.016
At4g11380	9.5	0.054	At4g23460	8.482	0.049	1.018
At3g09300	9.064	0.1	At5g02100	8.045	0.284	1.019
At3g62100	5.508	0.305	At2g46990	4.487	0.078	1.021
At1g32210	9.819	0.077	At2g35520	8.796	0.063	1.023
At1g72700	8.169	0.174	At1g17500	7.146	0.144	1.023
At4g28610	7.228	0.072	At2g20400	6.204	0.126	1.024
At1g04540	6.849	0.512	At2g33320	5.821	0.487	1.028
At3g20060	9.189	0.06	At1g50490	8.16	0.192	1.029
At3g03340	8.136	0.083	At5g17440	7.104	0.106	1.032
At1g11390	6.532	0.258	At1g61640	5.498	0.181	1.034
At4g24810	6.916	0.151	At5g50330	5.88	0.204	1.036
At5g52040	9.364	0.056	At4g25500	8.323	0.073	1.041
At5g64740	10.035	0.083	At5g09870	8.993	0.116	1.042
At5g54760	10.751	0.045	At4g27130	9.707	0.095	1.044
At1g12240	10.2	0.117	At1g62660	9.156	0.242	1.044
At4g12030	7.897	0.28	At4g22840	6.849	0.186	1.048
At4g35260	9.263	0.096	At2g17130	8.214	0.146	1.049
At4g21560	8.839	0.043	At4g05000	7.79	0.097	1.049
At5g67260	8.745	0.163	At3g50070	7.696	0.217	1.049
At1g21770	9.202	0.155	At1g77540	8.152	0.069	1.05
At1g69360	6.586	0.206	At1g26620	5.535	0.16	1.051
At5g05870	6.478	0.297	At3g11340	5.426	0.423	1.052
At1g05800	4.722	0.076	At2g31690	3.67	0.098	1.052
At1g47128	11.223	0.155	At5g43060	10.17	0.186	1.053
At4g14500	9.6	0.112	At3g23080	8.547	0.108	1.053
At2g30260	8.356	0.07	At1g06960	7.301	0.103	1.055
At1g59580	8.017	0.152	At1g10210	6.958	0.134	1.059
At5g61960	9.117	0.25	At5g07290	8.056	0.227	1.061
At5g65010	8.409	0.278	At5g10240	7.347	0.117	1.062
At4g20140	5.889	0.336	At5g44700	4.826	0.405	1.063
At3g26650	11.814	0.113	At1g12900	10.744	0.164	1.07
At5g17540	5.443	0.195	At3g03480	4.373	0.52	1.07
At5g06660	8.665	0.082	At3g12030	7.591	0.142	1.074
At1g68110	6.874	0.481	At1g25240	5.796	0.555	1.078
At5g05820	8.214	0.051	At3g11320	7.135	0.136	1.079
At1g14685	7.993	0.14	At2g01930	6.914	0.207	1.079
At4g01430	7.688	0.286	At1g01070	6.606	0.306	1.082
At4g13940	12.07	0.082	At3g23810	10.987	0.168	1.083
At5g60170	8.233	0.186	At3g45630	7.15	0.063	1.083
At5g07800	6.644	0.232	At5g61290	5.554	0.377	1.09
At4g11260	8.981	0.068	At4g23570	7.888	0.131	1.093
At1g32490	7.815	0.058	At2g35340	6.719	0.126	1.096
At4g26650	8.73	0.255	At5g55550	7.633	0.278	1.097
At4g28480	8.213	0.179	At2g20560	7.116	0.322	1.097
At1g22710	10.005	0.139	At1g71880	8.907	0.158	1.098
At1g13300	4.938	0.521	At3g25790	3.839	0.479	1.099
At3g02730	9.998	0.167	At5g16400	8.898	0.139	1.1
At4g10480	9.983	0.116	At1g33040	8.879	0.127	1.104
At5g59160	9.52	0.078	At3g46820	8.416	0.058	1.104
At4g29000	6.261	0.193	At2g20110	5.157	0.324	1.104
At3g20190	5.819	0.573	At1g50610	4.715	0.61	1.104
At5g66570	11.649	0.123	At3g50820	10.541	0.173	1.108
At3g27560	7.823	0.121	At5g40540	6.715	0.207	1.108
At1g49780	6.749	0.082	At3g19380	5.637	0.303	1.112
At2g41940	7.539	0.244	At3g58070	6.426	0.19	1.113
At2g40280	7.518	0.115	At3g56080	6.404	0.169	1.114
At5g50030	7.312	0.468	At4g24640	6.198	0.555	1.114
At3g56090	9.649	0.123	At2g40300	8.533	0.187	1.116
At1g52420	8.291	0.125	At3g15940	7.163	0.117	1.128
At4g23490	7.356	0.294	At4g11350	6.228	0.269	1.128
At5g18900	9.053	0.141	At3g06300	7.923	0.207	1.13
At5g08390	8.195	0.057	At5g23430	7.063	0.095	1.132
At5g12000	6.405	0.525	At5g26150	5.273	0.533	1.132
At5g54740	5.06	0.657	At4g27150	3.925	0.74	1.135
At2g03890	8.123	0.14	At1g13640	6.985	0.146	1.138
At1g60220	8.485	0.044	At1g10570	7.346	0.075	1.139
At1g18040	6.3	0.246	At1g73690	5.16	0.258	1.14
At5g52360	6.539	0.488	At4g25590	5.394	0.578	1.145
At3g05560	11.134	0.104	At5g27770	9.987	0.106	1.147
At2g24360	10.049	0.095	At4g31170	8.902	0.118	1.147
At4g34710	10.837	0.114	At2g16500	9.689	0.165	1.148
At1g63090	8.273	0.128	At1g12710	7.125	0.104	1.148
At4g39080	10.106	0.109	At2g21410	8.957	0.064	1.149
At5g05460	6.952	0.193	At3g11040	5.798	0.129	1.154
At3g63000	9.554	0.08	At2g47970	8.399	0.056	1.155
At2g41140	8.344	0.091	At3g56760	7.188	0.066	1.156
At3g18350	7.567	0.186	At1g48840	6.411	0.316	1.156
At4g09670	8.364	0.056	At1g34200	7.205	0.084	1.159
At1g22880	5.981	0.208	At1g71380	4.821	0.537	1.16
At1g20330	9.449	0.104	At1g76090	8.288	0.221	1.161
At5g17020	8.532	0.079	At3g03110	7.371	0.154	1.161
At3g26125	5.798	0.294	At1g13150	4.637	0.359	1.161
At1g61870	6.806	0.19	At1g11630	5.643	0.062	1.163
At1g45000	9.716	0.053	At5g43010	8.551	0.058	1.165
At2g21560	5.349	0.297	At4g39190	4.18	0.314	1.169
At5g18960	6.866	0.07	At3g06250	5.694	0.067	1.172
At5g07370	8.711	0.087	At5g61760	7.538	0.099	1.173
At5g67580	7.095	0.08	At3g49850	5.92	0.054	1.175
At1g76860	8.169	0.106	At1g21190	6.993	0.085	1.176
At2g21660	11.669	0.099	At4g39260	10.492	0.094	1.177
At2g19720	6.977	0.103	At4g29430	5.8	0.16	1.177
At5g67300	9.978	0.125	At3g50060	8.8	0.167	1.178
At2g42580	7.994	0.161	At3g58620	6.816	0.151	1.178
At1g70940	8.809	0.204	At1g23080	7.63	0.252	1.179
At1g12640	9.388	0.13	At1g63050	8.208	0.129	1.18
At1g53650	7.386	0.077	At3g14450	6.2	0.26	1.186
At4g09800	10.405	0.108	At1g34030	9.218	0.114	1.187
At4g28370	7.654	0.129	At2g20650	6.467	0.238	1.187
At3g48520	7.072	0.22	At5g63450	5.883	0.438	1.189
At3g11100	7.055	0.235	At5g05550	5.865	0.075	1.19
At2g33340	9.435	0.078	At1g04510	8.24	0.086	1.195
At3g46600	8	0.137	At5g59450	6.799	0.156	1.201
At4g25940	5.723	0.3	At5g57200	4.519	0.515	1.204
At4g30020	8.077	0.211	At2g19170	6.871	0.229	1.206
At5g16660	9.715	0.084	At3g02900	8.507	0.082	1.208
At3g57010	6.919	0.331	At2g41300	5.711	0.243	1.208
At4g38700	6.045	0.174	At2g21100	4.835	0.409	1.21
At1g64300	5.689	0.51	At5g41730	4.478	0.51	1.211
At1g30900	7.495	0.274	At2g34940	6.281	0.205	1.214
At5g61460	6.049	0.155	At5g07660	4.831	0.261	1.218
At2g17890	5.337	0.583	At4g36070	4.118	0.433	1.219
At1g20520	4.765	0.156	At1g76210	3.545	0.121	1.22
At3g26590	6.751	0.203	At1g12950	5.522	0.298	1.229
At1g72750	8.893	0.06	At1g17530	7.663	0.125	1.23
At5g44260	7.027	0.313	At1g03790	5.791	0.453	1.236
At3g04940	7.782	0.142	At5g28020	6.545	0.275	1.237
At4g13050	7.533	0.156	At3g25110	6.294	0.228	1.239
At1g17310	5.288	0.234	At1g72350	4.048	0.184	1.24
At5g25460	10.394	0.231	At5g11420	9.152	0.249	1.242
At2g18730	8.407	0.111	At4g30340	7.162	0.116	1.245
At3g11330	8.19	0.152	At5g05850	6.941	0.273	1.249
At1g30810	6.929	0.279	At2g34880	5.677	0.162	1.252
At3g28200	7.873	0.173	At5g40150	6.613	0.176	1.26
At4g28750	11.243	0.153	At2g20260	9.981	0.16	1.262
At4g34990	7.302	0.268	At2g16720	6.04	0.323	1.262
At3g22750	7.505	0.388	At4g14780	6.242	0.455	1.263
At1g17890	8.291	0.087	At1g73250	7.024	0.307	1.267
At4g36800	7.265	0.143	At2g18600	5.996	0.258	1.269
At1g60960	8.616	0.148	At1g10970	7.345	0.251	1.271
At1g73190	6.827	0.51	At1g17810	5.553	0.613	1.274
At1g01160	7.995	0.103	At4g00850	6.72	0.213	1.275
At5g43320	9.563	0.058	At1g04440	8.283	0.121	1.28
At1g74690	8.328	0.121	At1g18840	7.047	0.254	1.281
At3g09440	9.88	0.076	At5g02490	8.597	0.18	1.283
At1g21880	7.942	0.166	At1g77630	6.659	0.231	1.283
At1g51170	6.907	0.138	At3g20830	5.62	0.134	1.287
At4g35310	8.574	0.097	At2g17290	7.285	0.227	1.289
At5g10470	8.064	0.142	At5g65460	6.775	0.111	1.289
At1g50460	7.178	0.094	At3g20040	5.886	0.338	1.292
At4g00360	7.925	0.205	At1g01600	6.629	0.303	1.296
At3g03450	6.65	0.265	At5g17490	5.353	0.261	1.297
At5g60200	6.412	0.189	At3g45610	5.114	0.273	1.298
At4g27910	7.513	0.153	At5g53430	6.212	0.141	1.301
At1g25410	5.158	0.404	At1g68460	3.853	0.098	1.305
At5g47210	9.961	0.109	At4g17520	8.655	0.09	1.306
At1g60950	11.918	0.104	At1g10960	10.605	0.141	1.313
At1g18670	6.885	0.203	At1g74330	5.563	0.212	1.322
At3g49700	5.046	0.189	At5g65800	3.721	0.14	1.325
At1g79660	9.594	0.221	At1g16170	8.267	0.215	1.327
At3g58700	8.804	0.125	At2g42740	7.477	0.176	1.327
At1g35580	8.965	0.194	At4g09510	7.637	0.141	1.328
At4g22540	8.114	0.088	At4g12460	6.786	0.088	1.328
At1g10870	7.575	0.089	At1g60860	6.247	0.156	1.328
At5g45340	8.308	0.237	At4g19230	6.979	0.299	1.329
At1g01050	10.094	0.052	At4g01480	8.758	0.201	1.336
At1g59610	9.119	0.052	At1g10290	7.781	0.06	1.338
At5g67200	6.193	0.182	At3g50230	4.855	0.203	1.338
At3g03550	6.752	0.111	At5g17600	5.413	0.295	1.339
At4g20440	8.593	0.115	At5g44500	7.25	0.127	1.343
At3g53710	9.036	0.147	At2g37550	7.692	0.19	1.344
At1g22070	8.296	0.133	At1g77920	6.951	0.301	1.345
At4g37250	7.386	0.184	At2g23300	6.041	0.136	1.345
At4g39800	9.95	0.146	At2g22240	8.603	0.241	1.347
At3g22440	9	0.102	At4g14900	7.652	0.182	1.348
At5g52860	6.701	0.244	At4g25750	5.351	0.24	1.35
At5g55910	9.432	0.123	At4g26610	8.078	0.074	1.354
At1g25520	9.077	0.169	At1g68650	7.723	0.107	1.354
At3g19100	8.459	0.134	At1g49580	7.098	0.227	1.361
At2g14880	8.664	0.147	At4g34290	7.301	0.252	1.363
At1g72740	7.566	0.129	At1g17520	6.202	0.138	1.364
At5g43760	8.997	0.16	At1g04220	7.632	0.245	1.365
At2g20680	6.65	0.22	At4g28320	5.284	0.23	1.366
At1g19680	8.706	0.19	At1g75400	7.334	0.161	1.372
At2g38700	8.421	0.15	At3g54250	7.043	0.144	1.378
At1g20640	6.933	0.085	At1g76350	5.545	0.099	1.388
At4g28220	6.61	0.178	At2g20800	5.22	0.186	1.39
At3g13980	7.234	0.307	At1g54200	5.832	0.31	1.402
At4g04340	9.251	0.054	At4g22120	7.846	0.152	1.405
At1g07360	8.461	0.077	At2g29580	7.056	0.144	1.405
At4g01700	6.61	0.273	At1g02360	5.202	0.466	1.408
At1g20100	9.657	0.086	At1g75860	8.248	0.095	1.409
At4g38970	11.351	0.156	At2g21330	9.937	0.213	1.414
At5g59370	6.466	0.476	At3g46520	5.052	0.582	1.414
At2g33240	5.933	0.362	At1g04600	4.519	0.555	1.414
At3g01270	7.585	0.459	At5g15110	6.167	0.546	1.418
At5g67250	8.392	0.036	At3g50080	6.973	0.081	1.419
At5g04060	7.284	0.119	At3g10200	5.86	0.366	1.424
At5g67210	6.648	0.421	At3g50220	5.206	0.524	1.442
At3g12130	8.004	0.059	At5g06770	6.56	0.086	1.444
At3g18750	7.681	0.343	At1g49160	6.236	0.319	1.445
At1g33170	6.724	0.255	At4g10440	5.276	0.458	1.448
At4g15430	6.393	0.25	At3g21620	4.944	0.147	1.449
At5g45750	8.958	0.078	At4g18800	7.505	0.146	1.453
At5g49980	8.773	0.164	At4g24390	7.312	0.092	1.461
At1g80280	8.006	0.334	At1g15490	6.543	0.302	1.463
At1g21610	7.076	0.07	At1g77310	5.613	0.28	1.463
At5g62210	7.215	0.309	At5g07190	5.748	0.601	1.467
At4g08950	9.066	0.199	At1g35140	7.598	0.315	1.468
At1g51800	5.235	0.323	At3g21340	3.765	0.291	1.47
At3g62700	9.39	0.135	At2g47800	7.915	0.231	1.475
At3g01520	9.912	0.107	At5g14680	8.435	0.072	1.477
At4g25260	6.068	0.264	At5g51520	4.584	0.234	1.484
At5g46410	7.841	0.112	At4g18140	6.355	0.198	1.486
At3g62300	7.041	0.178	At2g47230	5.555	0.123	1.486
At4g02200	8.687	0.142	At1g02750	7.195	0.118	1.492
At1g20540	8.689	0.062	At1g76260	7.196	0.152	1.493
At5g64560	7.254	0.162	At5g09690	5.753	0.139	1.501
At5g04410	9.669	0.089	At3g10500	8.167	0.187	1.502
At3g06330	8.908	0.131	At5g18760	7.399	0.147	1.509
At4g36790	7.855	0.2	At2g18590	6.345	0.178	1.51
At1g73920	9.856	0.115	At1g18460	8.345	0.095	1.511
At5g18800	8.766	0.098	At3g06310	7.252	0.051	1.514
At5g58870	9.369	0.115	At3g47060	7.854	0.121	1.515
At3g06410	8.853	0.069	At5g18550	7.338	0.241	1.515
At5g42980	11.672	0.071	At1g45145	10.145	0.213	1.527
At4g39780	6.686	0.143	At2g22200	5.159	0.251	1.527
At5g48180	10.431	0.197	At3g07720	8.901	0.22	1.53
At1g24170	8.88	0.114	At1g70090	7.35	0.138	1.53
At5g06560	8.201	0.276	At3g11850	6.671	0.433	1.53
At1g19050	7.964	0.211	At1g74890	6.433	0.227	1.531
At5g04540	8.11	0.199	At3g10550	6.578	0.193	1.532
At5g42960	8.554	0.087	At1g45170	7.02	0.071	1.534
At4g13840	7.054	0.343	At3g23840	5.517	0.296	1.537
At3g24830	11.403	0.103	At4g13170	9.863	0.114	1.54
At1g60690	6.631	0.089	At1g10810	5.091	0.239	1.54
At4g22890	10.122	0.153	At4g11960	8.578	0.162	1.544
At4g23630	11.26	0.042	At4g11220	9.713	0.064	1.547
At3g11200	9.28	0.08	At5g05610	7.728	0.101	1.552
At1g08040	8.699	0.099	At2g28310	7.143	0.19	1.556
At2g33310	8.371	0.201	At1g04550	6.815	0.155	1.556
At2g37710	8.711	0.152	At3g53810	7.151	0.191	1.56
At1g63120	9.468	0.179	At1g12750	7.907	0.282	1.561
At4g34220	6.98	0.179	At2g15300	5.418	0.182	1.562
At1g79520	7.95	0.294	At1g16310	6.387	0.197	1.563
At1g03900	9.417	0.142	At5g44110	7.853	0.179	1.564
At2g45080	6.23	0.191	At3g60550	4.666	0.286	1.564
At3g02880	9.468	0.106	At5g16590	7.902	0.122	1.566
At3g61830	6.587	0.175	At2g46530	5.013	0.327	1.574
At1g06830	7.541	0.278	At2g30540	5.966	0.256	1.575
At3g61310	8.568	0.14	At2g45850	6.992	0.139	1.576
At1g32260	7.423	0.135	At2g35480	5.835	0.176	1.588
At1g14020	6.96	0.234	At2g03280	5.372	0.216	1.588
At1g14510	9.541	0.057	At2g02470	7.944	0.158	1.597
At4g30140	7.058	0.475	At2g19050	5.459	0.557	1.599
At1g52300	11.632	0.087	At3g16080	10.032	0.123	1.6
At1g71040	8.859	0.222	At1g23010	7.259	0.375	1.6
At1g26630	12.442	0.037	At1g69410	10.837	0.127	1.605
At4g00040	7.697	0.166	At1g02050	6.087	0.337	1.61
At1g02780	11.809	0.088	At4g02230	10.194	0.114	1.615
At1g12310	9.838	0.143	At1g62820	8.221	0.067	1.617
At3g45060	6.096	0.096	At5g60780	4.475	0.202	1.621
At1g03520	7.221	0.222	At4g03340	5.595	0.202	1.626
At5g16470	10.328	0.067	At3g02790	8.699	0.147	1.629
At2g19730	11.259	0.107	At4g29410	9.629	0.149	1.63
At4g29130	9.564	0.135	At2g19860	7.934	0.087	1.63
At3g06400	9.479	0.051	At5g18620	7.842	0.261	1.637
At3g52590	11.411	0.08	At2g36170	9.771	0.111	1.64
At5g08300	10.072	0.102	At5g23250	8.432	0.117	1.64
At2g35060	7.787	0.193	At1g31120	6.146	0.215	1.641
At3g20840	5.998	0.189	At1g51190	4.353	0.217	1.645
At1g05150	8.093	0.165	At2g32450	6.442	0.084	1.651
At1g06890	9.276	0.222	At2g30460	7.623	0.157	1.653
At1g21000	9.191	0.221	At1g76590	7.535	0.223	1.656
At3g20410	7.06	0.216	At1g50700	5.399	0.09	1.661
At4g27180	8.479	0.109	At5g54670	6.817	0.244	1.662
At4g17640	9.342	0.11	At5g47080	7.675	0.09	1.667
At3g49910	11.48	0.092	At5g67510	9.809	0.134	1.671
At2g35860	8.332	0.248	At3g52370	6.661	0.261	1.671
At1g62740	8.783	0.074	At1g12270	7.111	0.131	1.672
At4g18050	5.767	0.389	At5g46540	4.094	0.281	1.673
At3g45090	7.135	0.287	At5g60760	5.457	0.529	1.678
At4g29040	9.728	0.107	At2g20140	8.049	0.057	1.679
At5g65210	7.609	0.331	At5g10030	5.924	0.313	1.685
At2g15090	7.033	0.283	At4g34250	5.348	0.506	1.685
At1g70290	8.657	0.133	At1g23870	6.961	0.209	1.696
At4g39910	8.845	0.041	At2g22310	7.147	0.05	1.698
At2g15880	6.785	0.493	At4g33970	5.084	0.575	1.701
At1g21750	9.91	0.093	At1g77510	8.205	0.153	1.705
At5g19260	7.24	0.198	At3g06020	5.521	0.294	1.719
At3g14840	9.105	0.152	At1g53440	7.384	0.185	1.721
At4g23800	7.007	0.297	At4g11080	5.284	0.268	1.723
At4g39730	10.368	0.075	At2g22170	8.643	0.296	1.725
At1g80270	7.173	0.206	At1g15480	5.447	0.184	1.726
At1g58290	9.148	0.141	At1g09940	7.421	0.308	1.727
At5g01390	8.456	0.113	At3g08910	6.729	0.137	1.727
At1g22050	7.316	0.14	At1g77870	5.589	0.287	1.727
At1g72770	9.358	0.182	At1g17550	7.625	0.136	1.733
At3g04010	6.511	0.321	At5g18220	4.777	0.179	1.734
At2g18330	7.332	0.133	At4g36580	5.595	0.134	1.737
At2g01520	5.587	0.586	At1g14930	3.847	0.604	1.74
At5g45110	9.172	0.113	At4g19660	7.43	0.115	1.742
At3g21560	7.333	0.326	At4g15480	5.589	0.211	1.744
At1g49710	7.749	0.126	At3g19280	6.004	0.106	1.745
At1g62050	6.46	0.109	At1g11740	4.715	0.174	1.745
At3g27390	8.249	0.112	At5g40640	6.498	0.149	1.751
At1g02460	6.372	0.122	At4g01890	4.621	0.205	1.751
At4g00860	11.162	0.072	At1g01170	9.41	0.179	1.752
At2g30550	7.783	0.184	At1g06800	6.026	0.117	1.757
At3g08850	8.53	0.091	At5g01770	6.772	0.06	1.758
At1g03070	7.419	0.316	At4g02690	5.649	0.372	1.77
At3g58120	6.884	0.228	At2g42380	5.112	0.445	1.772
At4g32850	9.254	0.081	At2g25850	7.481	0.112	1.773
At4g14340	8.044	0.086	At3g23340	6.27	0.296	1.774
At3g02780	9.612	0.133	At5g16440	7.833	0.255	1.779
At1g53240	10.8	0.052	At3g15020	9.016	0.12	1.784
At1g23310	10.76	0.139	At1g70580	8.968	0.156	1.792
At3g13070	7.609	0.123	At1g55930	5.817	0.126	1.792
At4g29790	6.952	0.107	At2g19390	5.158	0.095	1.794
At3g05120	7.948	0.1	At5g27320	6.152	0.131	1.796
At3g07110	10.856	0.117	At5g48760	9.058	0.148	1.798
At2g43850	6.55	0.105	At3g59830	4.746	0.582	1.804
At4g02480	10.03	0.107	At1g02890	8.223	0.139	1.807
At3g29360	9.749	0.164	At5g39320	7.932	0.23	1.817
At2g46930	8.552	0.111	At3g62060	6.731	0.155	1.821
At4g32800	6.91	0.23	At2g25820	5.088	0.31	1.822
At4g27730	6.5	0.185	At5g53510	4.675	0.405	1.825
At1g72450	9.588	0.104	At1g17380	7.762	0.157	1.826
At2g02960	8.504	0.212	At1g14260	6.676	0.325	1.828
At4g28250	8.307	0.328	At2g20750	6.475	0.24	1.832
At2g32920	8.688	0.116	At1g04980	6.854	0.134	1.834
At1g66180	8.901	0.16	At5g37540	7.063	0.301	1.838
At5g47000	6.613	0.529	At4g17690	4.775	0.559	1.838
At3g15570	6.158	0.268	At1g52770	4.318	0.479	1.84
At1g68060	7.271	0.115	At1g24764	5.428	0.198	1.843
At1g13000	7.219	0.106	At3g26440	5.375	0.403	1.844
At1g48030	11.083	0.096	At3g17240	9.228	0.093	1.855
At1g13130	5.818	0.104	At3g26130	3.959	0.474	1.859
At3g57070	7.621	0.104	At2g41330	5.761	0.176	1.86
At5g22500	7.275	0.272	At3g44540	5.406	0.395	1.869
At1g10390	7.885	0.064	At1g59660	6.012	0.145	1.873
At2g41640	6.455	0.315	At3g57380	4.582	0.333	1.873
At4g35470	8.695	0.088	At2g17440	6.821	0.346	1.874
At5g52470	10.534	0.125	At4g25630	8.651	0.198	1.883
At5g18240	6.513	0.201	At3g04030	4.629	0.364	1.884
At2g39390	8.587	0.122	At3g55170	6.702	0.127	1.885
At3g11630	11.125	0.12	At5g06290	9.239	0.209	1.886
At3g04670	8.506	0.127	At5g28650	6.615	0.117	1.891
At4g29480	10.078	0.082	At2g19680	8.186	0.065	1.892
At1g55210	9.278	0.13	At3g13650	7.386	0.327	1.892
At3g02950	6.722	0.062	At5g16790	4.825	0.101	1.897
At3g60390	6.221	0.114	At2g44910	4.323	0.18	1.898
At4g29390	10.925	0.08	At2g19750	9.025	0.14	1.9
At1g20200	9.533	0.068	At1g75990	7.63	0.077	1.903
At5g26860	6.077	0.13	At3g05790	4.169	0.203	1.908
At1g70560	6.335	0.254	At1g23320	4.425	0.132	1.91
At1g13280	8.565	0.187	At3g25780	6.653	0.221	1.912
At4g05420	8.314	0.08	At4g21100	6.402	0.106	1.912
At4g39210	6.968	0.196	At2g21590	5.053	0.284	1.915
At3g02180	9.404	0.101	At5g15600	7.479	0.436	1.925
At3g04830	8.557	0.045	At5g28220	6.631	0.068	1.926
At3g15480	9.404	0.108	At1g52910	7.477	0.197	1.927
At2g01850	10.163	0.12	At1g14720	8.235	0.191	1.928
At3g19590	7.225	0.186	At1g49910	5.297	0.238	1.928
At5g51260	7.844	0.247	At4g25150	5.915	0.532	1.929
At4g37790	8.207	0.145	At2g22800	6.264	0.345	1.943
At4g26260	7.493	0.462	At5g56640	5.548	0.556	1.945
At2g22770	5.247	0.381	At4g37850	3.301	0.103	1.946
At3g59080	6.366	0.308	At2g42980	4.419	0.169	1.947
At4g39200	10.47	0.107	At2g21580	8.512	0.13	1.958
At3g13380	6.686	0.276	At1g55610	4.727	0.351	1.959
At5g08010	6.807	0.144	At5g61040	4.846	0.091	1.961
At3g13772	9.86	0.066	At1g55130	7.898	0.111	1.962
At2g31350	9.07	0.213	At1g06130	7.104	0.112	1.966
At4g14760	7.546	0.177	At3g22790	5.573	0.284	1.973
At5g03850	11.169	0.083	At3g10090	9.192	0.126	1.977
At2g35020	8.198	0.175	At1g31070	6.22	0.248	1.978
At5g27150	9.361	0.152	At3g05030	7.373	0.153	1.988
At1g14840	6.154	0.222	At2g01750	4.166	0.208	1.988
At1g29250	9.522	0.122	At2g34160	7.533	0.092	1.989
At2g20700	8.165	0.347	At4g28280	6.173	0.52	1.992
At3g46060	9.318	0.095	At5g59840	7.323	0.127	1.995
At3g55600	6.348	0.333	At2g39790	4.348	0.223	2
At2g17760	8.243	0.15	At4g35880	6.241	0.102	2.002
At2g42320	8.064	0.145	At3g57780	6.061	0.34	2.003
At1g63110	8.373	0.064	At1g12730	6.367	0.129	2.006
At1g18470	8.741	0.195	At1g73950	6.734	0.093	2.007
At5g44090	7.945	0.102	At1g03960	5.938	0.232	2.007
At4g30470	8.945	0.185	At2g23910	6.934	0.276	2.011
At1g52410	7.819	0.303	At3g15950	5.801	0.558	2.018
At3g13930	9.636	0.077	At1g54220	7.614	0.105	2.022
At1g72650	7.524	0.104	At1g17460	5.496	0.155	2.028
At3g22890	10.318	0.138	At4g14680	8.282	0.181	2.036
At3g57550	9.622	0.201	At2g41880	7.576	0.26	2.046
At1g71410	8.578	0.24	At1g22870	6.532	0.093	2.046
At1g32230	10.086	0.072	At2g35510	8.039	0.085	2.047
At1g16010	8.424	0.082	At1g80900	6.377	0.15	2.047
At3g10860	11.078	0.064	At5g05370	9.028	0.094	2.05
At3g15540	8.357	0.276	At1g52830	6.304	0.402	2.053
At3g01640	7.488	0.248	At5g14470	5.428	0.385	2.06
At3g53560	8.772	0.111	At2g37400	6.707	0.182	2.065
At1g48440	10.53	0.054	At3g17780	8.461	0.122	2.069
At5g37740	7.737	0.279	At1g66360	5.665	0.42	2.072
At2g22400	8.134	0.123	At4g40000	6.05	0.124	2.084
At4g18640	7.602	0.398	At5g45840	5.518	0.557	2.084
At2g34250	10.672	0.071	At1g29310	8.587	0.187	2.085
At1g68530	9.681	0.19	At1g25450	7.595	0.216	2.086
At1g10670	10.718	0.094	At1g60810	8.631	0.224	2.087
At3g52930	11.72	0.097	At2g36460	9.623	0.092	2.097
At3g20560	6.702	0.092	At1g50950	4.6	0.179	2.102
At3g27660	7.575	0.488	At5g40420	5.464	0.63	2.111
At1g06180	6.266	0.155	At2g31180	4.155	0.304	2.111
At3g05010	8.891	0.086	At5g27210	6.777	0.187	2.114
At5g05780	9.809	0.065	At3g11270	7.687	0.114	2.122
At5g40770	9.273	0.101	At3g27280	7.146	0.173	2.127
At3g56880	10.179	0.166	At2g41010	8.048	0.115	2.131
At5g43900	8.014	0.106	At1g04160	5.874	0.455	2.14
At1g22920	8.618	0.064	At1g71230	6.476	0.109	2.142
At1g13260	7.5	0.222	At3g25730	5.356	0.352	2.144
At1g21080	8.782	0.082	At1g76700	6.635	0.095	2.147
At2g30950	10.949	0.124	At1g06430	8.793	0.238	2.156
At3g16110	7.7	0.079	At1g52260	5.538	0.119	2.162
At1g78000	6.889	0.412	At1g22150	4.721	0.434	2.168
At1g76600	8.602	0.164	At1g21010	6.429	0.326	2.173
At3g10340	8.045	0.307	At5g04230	5.867	0.342	2.178
At3g62840	9.173	0.124	At2g47640	6.994	0.134	2.179
At3g61380	6.55	0.171	At2g45900	4.368	0.338	2.182
At5g46620	7.786	0.086	At4g17960	5.599	0.097	2.187
At1g06040	10.499	0.08	At2g31380	8.3	0.131	2.199
At1g05230	7.359	0.147	At2g32370	5.157	0.334	2.202
At1g53310	9.455	0.111	At3g14940	7.252	0.363	2.203
At1g15550	6.979	0.147	At1g80330	4.772	0.257	2.207
At4g18480	9.922	0.174	At5g45930	7.686	0.256	2.236
At4g02290	8.568	0.329	At1g02800	6.306	0.281	2.262
At2g02800	8.731	0.096	At1g14370	6.463	0.232	2.268
At1g20980	9.774	0.149	At1g76580	7.496	0.123	2.278
At2g44430	5.873	0.163	At3g60110	3.591	0.14	2.282
At2g39010	10.44	0.157	At3g54820	8.154	0.222	2.286
At1g74090	9.609	0.162	At1g18590	7.321	0.29	2.288
At5g04770	7.79	0.218	At3g10600	5.496	0.204	2.294
At2g37470	6.714	0.278	At3g53650	4.417	0.218	2.297
At5g43460	10.583	0.085	At1g04340	8.285	0.07	2.298
At4g37260	9.106	0.144	At2g23290	6.801	0.088	2.305
At1g12910	9.311	0.033	At3g26640	7.002	0.058	2.309
At1g20010	9.179	0.148	At1g75780	6.865	0.366	2.314
At1g07790	8.202	0.189	At2g28720	5.887	0.252	2.315
At3g53740	10.591	0.102	At2g37600	8.267	0.162	2.324
At1g26650	8.386	0.08	At1g69430	6.06	0.26	2.326
At1g29470	10.15	0.102	At2g34300	7.823	0.203	2.327
At3g08770	9.225	0.338	At5g01870	6.89	0.389	2.335
At3g60290	6.099	0.375	At2g44800	3.763	0.298	2.336
At1g05180	8.425	0.071	At2g32410	6.083	0.097	2.342
At4g34760	7.928	0.221	At2g16580	5.581	0.21	2.347
At5g03040	8.215	0.115	At3g09710	5.867	0.139	2.348
At4g14160	9.227	0.035	At3g23660	6.876	0.093	2.351
At4g21160	9.116	0.123	At4g05330	6.756	0.454	2.36
At4g39150	8.208	0.077	At2g21510	5.842	0.335	2.366
At4g35630	9.928	0.132	At2g17630	7.546	0.164	2.382
At1g56110	9.022	0.165	At3g12860	6.639	0.121	2.383
At1g68540	7.232	0.238	At1g25460	4.839	0.199	2.393
At5g24430	8.142	0.062	At3g49370	5.746	0.129	2.396
At1g21440	9.339	0.163	At1g77060	6.94	0.211	2.399
At1g72230	8.215	0.326	At1g22480	5.813	0.548	2.402
At3g15350	8.166	0.062	At1g53100	5.738	0.353	2.428
At3g23540	8.16	0.118	At4g14290	5.727	0.145	2.433
At5g64660	7.064	0.171	At5g09800	4.63	0.458	2.434
At3g14410	8.307	0.098	At1g53660	5.87	0.156	2.437
At1g14410	8.399	0.13	At2g02740	5.958	0.124	2.441
At4g10060	8.186	0.203	At1g33700	5.732	0.434	2.454
At1g11700	6.94	0.214	At1g61930	4.486	0.184	2.454
At4g30610	6.549	0.25	At2g24000	4.093	0.148	2.456
At5g62670	9.24	0.12	At3g47950	6.782	0.315	2.458
At4g36680	6.895	0.138	At2g18520	4.436	0.153	2.459
At5g26340	7.792	0.337	At3g05960	5.33	0.462	2.462
At3g49360	7.788	0.182	At5g24410	5.32	0.312	2.468
At4g26080	9.371	0.168	At5g57050	6.886	0.247	2.485
At3g54980	6.675	0.075	At2g39230	4.178	0.201	2.497
At5g08590	8.78	0.095	At5g63650	6.278	0.174	2.502
At5g06320	9.935	0.155	At3g11650	7.431	0.101	2.504
At1g20340	11.775	0.148	At1g76100	9.269	0.222	2.506
At1g17540	6.385	0.517	At1g72760	3.875	0.307	2.51
At5g18170	8.025	0.222	At3g03910	5.512	0.481	2.513
At4g39480	6.568	0.478	At2g21910	4.051	0.211	2.517
At3g19170	9.182	0.148	At1g49630	6.663	0.14	2.519
At3g51460	8.651	0.086	At5g66020	6.132	0.442	2.519
At1g51680	9.743	0.191	At3g21230	7.222	0.171	2.521
At1g14280	8.095	0.327	At2g02950	5.571	0.302	2.524
At4g37150	6.959	0.334	At2g23550	4.429	0.533	2.53
At3g04090	10.035	0.114	At5g18290	7.488	0.194	2.547
At4g19040	9.051	0.15	At5g45560	6.503	0.126	2.548
At1g18210	10.238	0.131	At1g73630	7.68	0.342	2.558
At3g61580	10.008	0.192	At2g46210	7.446	0.458	2.562
At1g09390	7.366	0.145	At1g56670	4.803	0.173	2.563
At2g26570	7.208	0.104	At4g33390	4.628	0.564	2.58
At2g17380	9.098	0.093	At4g35410	6.508	0.135	2.59
At3g57040	7.501	0.262	At2g41310	4.911	0.302	2.59
At2g34810	7.102	0.403	At1g30760	4.509	0.365	2.593
At4g36210	9.137	0.136	At2g18100	6.541	0.293	2.596
At2g23980	7.889	0.157	At4g30560	5.274	0.202	2.615
At5g05700	8.006	0.064	At3g11240	5.379	0.052	2.627
At2g16700	8.024	0.184	At4g34970	5.396	0.428	2.628
At3g09570	9.141	0.117	At5g02630	6.51	0.1	2.631
At3g09900	8.383	0.106	At5g03530	5.751	0.313	2.632
At3g11400	9.627	0.093	At5g06000	6.977	0.084	2.65
At4g36810	8.026	0.12	At2g23800	5.36	0.33	2.666
At3g49350	7.606	0.085	At5g24390	4.936	0.161	2.67
At4g34480	7.983	0.133	At2g16230	5.3	0.21	2.683
At5g55930	9.227	0.322	At4g26590	6.536	0.383	2.691
At3g17510	9.246	0.2	At1g48260	6.55	0.282	2.696
At3g06060	7.938	0.07	At5g19200	5.237	0.102	2.701
At4g37640	9.158	0.079	At2g22950	6.446	0.37	2.712
At1g30040	7.596	0.319	At2g34555	4.875	0.19	2.721
At4g25700	9.817	0.209	At5g52570	7.092	0.256	2.725
At1g74780	8.148	0.278	At1g18940	5.42	0.327	2.728
At5g53400	8.401	0.103	At4g27890	5.663	0.242	2.738
At3g09840	11.005	0.049	At5g03340	8.265	0.061	2.74
At3g05420	8.321	0.07	At5g27630	5.575	0.254	2.746
At3g01310	8.829	0.109	At5g15070	6.063	0.316	2.766
At1g80830	9.452	0.153	At1g15960	6.669	0.304	2.783
At1g07240	7.17	0.136	At2g29750	4.371	0.523	2.799
At1g61890	9.844	0.101	At1g11670	7.033	0.313	2.811
At2g43790	9.182	0.211	At3g59790	6.353	0.19	2.829
At5g05410	8.021	0.282	At3g11020	5.18	0.319	2.841
At4g25970	8.936	0.133	At5g57190	6.082	0.326	2.854
At1g51980	10.68	0.065	At3g16480	7.822	0.078	2.858
At1g75800	9.478	0.168	At1g20030	6.619	0.166	2.859
At4g33700	8.783	0.145	At2g14520	5.924	0.367	2.859
At5g07830	9.164	0.196	At5g61250	6.301	0.199	2.863
At4g17340	8.493	0.302	At5g47450	5.596	0.5	2.897
At5g09900	9.837	0.056	At5g64760	6.935	0.104	2.902
At3g01690	9.57	0.158	At5g14390	6.661	0.145	2.909
At4g11800	8.437	0.116	At4g23000	5.518	0.29	2.919
At1g79630	7.404	0.202	At1g16220	4.479	0.12	2.925
At3g27020	9.383	0.104	At5g41000	6.435	0.123	2.948
At5g03630	9.139	0.142	At3g09940	6.189	0.349	2.95
At5g40890	8.866	0.177	At3g27170	5.916	0.341	2.95
At4g36500	8.229	0.254	At2g18210	5.262	0.397	2.967
At1g53300	7.219	0.091	At3g14950	4.24	0.377	2.979
At4g00710	8.703	0.095	At1g01740	5.703	0.092	3
At5g67630	6.833	0.135	At3g49830	3.832	0.177	3.001
At1g13900	8.652	0.216	At2g03450	5.646	0.301	3.006
At3g05710	7.065	0.177	At5g26980	4.051	0.105	3.014
At5g40190	8.948	0.063	At3g28140	5.926	0.07	3.022
At4g32410	9.41	0.096	At2g25540	6.383	0.417	3.027
At4g03110	9.169	0.242	At1g03457	6.135	0.475	3.034
At4g38740	11.45	0.123	At2g21130	8.388	0.248	3.062
At3g19930	9.083	0.13	At1g50310	6.01	0.472	3.073
At3g23000	8.879	0.203	At4g14580	5.799	0.269	3.08
At2g02780	7.192	0.293	At1g14390	4.103	0.243	3.089
At2g25080	9.954	0.153	At4g31870	6.855	0.261	3.099
At1g76850	8.9	0.058	At1g21170	5.78	0.228	3.12
At5g03030	8.95	0.094	At3g09700	5.829	0.189	3.121
At1g12780	10.22	0.17	At1g63180	7.098	0.304	3.122
At3g28050	9.895	0.218	At5g40230	6.769	0.159	3.126
At3g02080	11.046	0.097	At5g15520	7.912	0.155	3.134
At5g60360	11.628	0.143	At3g45310	8.477	0.152	3.151
At1g03060	7.929	0.154	At4g02660	4.769	0.454	3.16
At2g39890	9.372	0.253	At3g55740	6.195	0.233	3.177
At3g57080	7.765	0.161	At2g41340	4.587	0.372	3.178
At2g41840	10.885	0.114	At3g57490	7.691	0.149	3.194
At1g03730	8.315	0.085	At4g03600	5.121	0.063	3.194
At3g06720	8.306	0.07	At5g49310	5.084	0.216	3.222
At3g10720	7.462	0.259	At5g04970	4.231	0.297	3.231
At2g33150	11.494	0.121	At1g04710	8.262	0.117	3.232
At3g05020	8.942	0.205	At5g27200	5.707	0.389	3.235
At3g51160	8.426	0.123	At5g66280	5.191	0.391	3.235
At1g21920	9.591	0.149	At1g77660	6.354	0.148	3.237
At1g51500	9.654	0.129	At3g21090	6.406	0.242	3.248
At1g17100	9.283	0.173	At1g78450	6.008	0.311	3.275
At5g11230	7.813	0.214	At5g25400	4.536	0.471	3.277
At1g60780	9.978	0.05	At1g10730	6.698	0.055	3.28
At4g39350	8.815	0.161	At2g21770	5.532	0.258	3.283
At3g63080	8.192	0.081	At2g48150	4.907	0.591	3.285
At5g50400	8.781	0.14	At4g24890	5.491	0.226	3.29
At3g15730	9.926	0.078	At1g52570	6.615	0.394	3.311
At5g14120	10.607	0.12	At3g01930	7.291	0.205	3.316
At1g19360	8.934	0.149	At1g75110	5.618	0.323	3.316
At4g18160	7.526	0.143	At5g46370	4.205	0.269	3.321
At1g76670	9.939	0.09	At1g21070	6.617	0.32	3.322
At2g31360	10.003	0.106	At1g06080	6.672	0.253	3.331
At1g18720	10.646	0.12	At1g74440	7.309	0.217	3.337
At5g49720	10.615	0.165	At4g24260	7.261	0.202	3.354
At4g18700	9.25	0.29	At5g45810	5.896	0.47	3.354
At5g08640	8.633	0.252	At5g63600	5.262	0.575	3.371
At5g39730	9.264	0.096	At3g28930	5.884	0.272	3.38
At4g12910	8.035	0.301	At3g25420	4.65	0.195	3.385
At4g36040	11.048	0.168	At2g17880	7.645	0.382	3.403
At3g28500	9.234	0.258	At5g40040	5.831	0.431	3.403
At1g30630	9.92	0.059	At2g34840	6.51	0.076	3.41
At4g26850	10.476	0.123	At5g55120	7.059	0.149	3.417
At5g17700	8.09	0.324	At3g03620	4.664	0.445	3.426
At1g61140	8.973	0.111	At1g11100	5.546	0.271	3.427
At1g75680	9.209	0.183	At1g19940	5.764	0.434	3.445
At3g11660	9.056	0.172	At5g06330	5.605	0.311	3.451
At5g61790	10.269	0.086	At5g07340	6.798	0.131	3.471
At1g04410	12.112	0.069	At5g43330	8.634	0.171	3.478
At1g70370	10.082	0.138	At1g23760	6.545	0.217	3.537
At2g45220	7.767	0.335	At3g60730	4.21	0.648	3.557
At1g77610	8.871	0.156	At1g21870	5.232	0.16	3.639
At1g11960	7.563	0.199	At1g62320	3.893	0.364	3.67
At5g27540	8.323	0.068	At3g05310	4.648	0.211	3.675
At1g58360	9.746	0.179	At1g10010	6.061	0.207	3.685
At3g56680	9.341	0.173	At2g40960	5.635	0.178	3.706
At4g01070	9.103	0.139	At1g01420	5.391	0.268	3.712
At5g56350	8.858	0.173	At4g26390	5.142	0.436	3.716
At3g51370	9.364	0.085	At5g66080	5.636	0.344	3.728
At1g60010	8.859	0.182	At1g10530	5.124	0.164	3.735
At3g04290	7.854	0.374	At5g18430	4.111	0.296	3.743
At1g73080	8.678	0.17	At1g17750	4.886	0.243	3.792
At5g64570	9.454	0.21	At5g09730	5.639	0.547	3.815
At2g39420	8.034	0.287	At3g55190	4.2	0.583	3.834
At1g73500	8.342	0.204	At1g18350	4.495	0.161	3.847
At4g23690	8.612	0.274	At4g11180	4.759	0.519	3.853
At5g10390	7.723	0.209	At5g65350	3.863	0.327	3.86
At2g18170	8.191	0.133	At4g36450	4.325	0.151	3.866
At5g56040	8.168	0.182	At4g26540	4.281	0.177	3.887
At4g13360	8.861	0.077	At3g24360	4.965	0.135	3.896
At1g15950	9.642	0.13	At1g80820	5.723	0.297	3.919
At1g70710	8.683	0.296	At1g23210	4.756	0.513	3.927
At4g27280	9.914	0.19	At5g54490	5.938	0.341	3.976
At4g27440	9.5	0.187	At5g54190	5.517	0.296	3.983
At2g45470	9.5	0.129	At3g60900	5.491	0.421	4.009
At3g17820	9.915	0.088	At1g48470	5.894	0.514	4.021
At5g08430	7.854	0.199	At5g23480	3.831	0.501	4.023
At1g30820	8.694	0.15	At2g34890	4.668	0.167	4.026
At1g11310	8.771	0.174	At1g61560	4.724	0.316	4.047
At1g07750	10.084	0.115	At2g28680	5.998	0.422	4.086
At2g45070	11.061	0.041	At3g60540	6.924	0.317	4.137
At5g20830	9.614	0.254	At3g43190	5.457	0.219	4.157
At3g20000	9.266	0.117	At1g50400	5.038	0.148	4.228
At3g57530	8.913	0.185	At2g41860	4.662	0.623	4.251
At5g11670	10.466	0.17	At5g25880	6.172	0.427	4.294
At5g03610	8.38	0.159	At3g09930	4.083	0.525	4.297
At2g22660	9.559	0.109	At4g37900	5.257	0.416	4.302
At4g32940	10.82	0.171	At2g25940	6.482	0.423	4.338
At3g60190	8.806	0.067	At2g44590	4.468	0.323	4.338
At1g69570	8.12	0.177	At1g26790	3.768	0.218	4.352
At5g65380	9.073	0.185	At5g10420	4.693	0.114	4.38
At1g56330	10.493	0.057	At1g09180	6.088	0.249	4.405
At2g20610	8.678	0.231	At4g28420	4.254	0.115	4.424
At4g39090	11.877	0.116	At2g21430	7.432	0.197	4.445
At2g40000	9.497	0.197	At3g55840	5.048	0.239	4.449
At1g62380	11.252	0.164	At1g12010	6.786	0.483	4.466
At2g16280	9.446	0.109	At4g34520	4.961	0.596	4.485
At1g17470	9.018	0.052	At1g72660	4.531	0.209	4.487
At3g29160	9.103	0.043	At5g39440	4.523	0.217	4.58
At5g56870	9.929	0.195	At4g26140	5.341	0.134	4.588
At5g59820	8.882	0.187	At3g46070	4.287	0.123	4.595
At3g29180	9.205	0.265	At5g39430	4.593	0.229	4.612
At3g60750	11.652	0.096	At2g45290	7.026	0.284	4.626
At4g22220	10.062	0.098	At4g04080	5.395	0.441	4.667
At2g46330	11.009	0.095	At3g61640	6.295	0.142	4.714
At3g19710	8.458	0.325	At1g50090	3.693	0.187	4.765
At1g49750	8.987	0.218	At3g19320	4.204	0.207	4.783
At1g11910	12.158	0.08	At1g62290	7.349	0.451	4.809
At5g62350	10.652	0.137	At3g47380	5.779	0.166	4.873
At2g44350	10.489	0.098	At3g60100	5.584	0.37	4.905
At5g47120	10.793	0.09	At4g17580	5.859	0.138	4.934
At4g22570	9.785	0.147	At4g12440	4.787	0.154	4.998
At3g45010	10.05	0.238	At5g22980	5.04	0.421	5.01
At1g19770	10.188	0.126	At1g75470	5.173	0.169	5.015
At4g32150	9.409	0.209	At2g25340	4.295	0.447	5.114
At5g55180	9.534	0.198	At4g26830	4.396	0.438	5.138
At2g23810	10.5	0.103	At4g30430	5.324	0.164	5.176
At1g03860	9.274	0.075	At5g44140	4.093	0.155	5.181
At4g30530	9.803	0.139	At2g23970	4.615	0.313	5.188
At5g15350	9.827	0.127	At3g01070	4.572	0.255	5.255
At3g55620	9.972	0.061	At2g39820	4.668	0.484	5.304
At2g39770	10.797	0.132	At3g55590	5.485	0.293	5.312
At5g65020	9.45	0.204	At5g10220	3.89	0.453	5.56
At5g64840	9.411	0.186	At5g09930	3.698	0.116	5.713
At4g02570	10.361	0.114	At1g02980	3.995	0.36	6.366
At4g23850	10.65	0.094	At4g11030	4.066	0.529	6.584
At1g61790	10.762	0.064	At1g11560	4.094	0.242	6.668
At1g78380	11.289	0.103	At1g17180	4.262	0.546	7.027
At1g04270	11.201	0.108	At5g43640	3.158	0.116	8.043

## Sheet: Table S3
Paralog_similar_random
At3g53880
At1g04480
At3g48440
At3g57410
At4g17530
At4g33050
At3g29350
At4g35110
At3g18820
At4g25320
At2g43100
At4g00430
At2g24320
At5g65140
At3g14290
At5g41140
At3g59940
At3g44850
At3g03860
At2g25590
At4g27680
At1g14450
At2g21940
At2g30000
At2g30580
At1g22130
At1g08360
At5g15020
At2g47630
At4g14070
At4g21990
At3g13450
At2g18180
At4g35500
At1g15670
At4g27900
At5g64960
At2g21990
At3g16140
At1g62700
At1g05160
At4g02330
At5g56140
At3g23300
At3g03190
At2g40410
At2g47000
At5g15630
At3g48930
At2g35370
At1g10540
At1g74950
At4g25420
At5g16910
At1g17420
At5g08340
At5g62680
At5g61130
At5g15740
At1g09210
At1g13960
At1g06250
At1g48450
At2g25070
At5g66390
At4g13640
At1g07720
At5g10650
At4g22620
At4g28400
At5g66690
At5g38160
At2g36350
At1g63800
At3g58680
At1g14440
At3g16100
At3g56440
At3g58750
At1g55120
At2g42520
At3g19130
At4g24280
At2g42670
At2g47250
At1g19320
At3g56620
At1g05170
At1g04230
At4g11920
At5g61810
At3g49750
At2g21600
At4g01850
At3g07650
At4g01950
At1g70460
At2g42130
At2g34070
At3g02310
At4g26570
At1g12070
At3g59810
At2g03260
At1g07420
At5g56710
At3g12320
At1g61240
At3g51260
At5g59550
At4g14510
At3g20300
At1g60610
At2g40420
At1g22760
At1g80160
At3g16330
At2g44100
At3g06650
At4g10390
At2g17070
At3g61070
At5g57060
At3g15710
At5g10840
At4g04450
At3g14350
At1g16840
At4g39950
At4g21750
At5g47540
At3g57980
At2g43050
At1g67110
At3g53390
At1g54120
At1g17050
At3g53480
At3g01330
At1g16470
At4g36940
At1g64170
At4g35450
At3g55130
At4g24920
At5g48130
At4g12980
At2g24240
At3g26960
At3g59540
At1g06390
At5g47420
At1g75220
At5g66310
At4g33650
At5g66490
At2g19210
At3g45980
At1g73410
At3g58000
At3g28510
At3g46040
At1g63500
At5g42880
At5g17260
At5g15470
At4g20390
At5g23090
At1g56690
At2g28810
At5g62920
At1g54280
At1g70170
At1g68320
At2g01610
At5g40760
At2g32380
At5g49620
At4g22950
At5g41670
At4g27230
At2g40140
At2g37040
At4g26270
At1g25560
At1g05570
At2g36190
At4g13240
At5g08200
At3g49940
At5g01060
At3g15690
At1g55520
At2g17620
At1g11250
At3g06010
At3g53430
At3g11600
At5g15980
At1g21060
At5g44120
At3g01190
At1g12820
At4g29240
At5g27520
At3g23310
At1g34470
At4g34580
At1g15730
At1g07370
At3g02940
At2g22810
At4g34740
At4g37740
At4g35690
At5g24650
At4g26720
At1g54160
At3g09630
At3g53680
At2g01970
At5g28060
At1g01340
At2g23270
At1g24150
At3g26690
At2g41490
At5g51770
At1g03290
At3g53150
At1g53290
At1g56600
At5g50800
At1g09240
At4g39960
At1g70720
At2g22690
At1g18620
At2g41850
At3g02520
At4g35010
At4g09990
At5g27850
At5g47100
At4g37940

## Sheet: Table S4
Locus Identifier	A. lyrata locus identifier	z_A. lyrata	z_A. thaliana
At1g01010	fgenesh1_pg.C_scaffold_1000119	-0.976	-0.553
At1g01030	fgenesh2_kg.1__134__AT1G01030.1	-0.922	-0.482
At1g01040	fgenesh1_pg.C_scaffold_1000116	-0.263	-1.121
At1g01050	Al_scaffold_0001_128	0.028	1.142
At1g01060	fgenesh2_kg.1__131__AT1G01060.3	0.048	0.212
At1g01070	scaffold_100145.1	0.16	0.521
At1g01080	Al_scaffold_0001_125	0.088	1.04
At1g01090	fgenesh2_kg.1__125__AT1G01090.1	1.734	1.942
At1g01110	fgenesh1_pg.C_scaffold_1000109	-0.811	-0.233
At1g01120	scaffold_100139.1	0.857	1.253
At1g01130	fgenesh1_pm.C_scaffold_1000101	-0.834	1.114
At1g01140	fgenesh2_kg.1__115__AT1G01140.3	0.761	1.4
At1g01150	scaffold_100136.1	-1.52	-1.261
At1g01160	scaffold_100135.1	0.91	0.253
At1g01170	fgenesh1_pm.C_scaffold_1000097	0.733	1.712
At1g01190	fgenesh1_pm.C_scaffold_1000095	-1.381	-1.721
At1g01200	fgenesh2_kg.1__110__AT1G01200.1	-0.413	0.241
At1g01220	fgenesh2_kg.1__109__AT1G01220.1	-0.01	-0.883
At1g01225	fgenesh2_kg.1__108__AT1G01225.1	-0.242	-0.252
At1g01230	fgenesh2_kg.1__107__AT1G01230.1	1.412	0.2
At1g01240	fgenesh2_kg.1__106__AT1G01240.3	0.293	0.116
At1g01250	fgenesh2_kg.1__103__AT1G01250.1	0.794	1.596
At1g01260	fgenesh2_kg.1__101__AT1G01260.1	0.237	-0.626
At1g01280	fgenesh2_kg.1__100__AT1G01280.1	0.431	-0.564
At1g01290	fgenesh1_pm.C_scaffold_1000085	-0.342	0.308
At1g01300	fgenesh2_kg.1__99__AT1G01300.1	0.782	1.294
At1g01310	fgenesh2_kg.1__97__AT1G01310.1	1.535	0.626
At1g01340	fgenesh2_kg.1__95__AT1G01340.1	-1.538	-1.366
At1g01360	Al_scaffold_0001_94	-1.911	0.789
At1g01370	scaffold_104906.1	0.483	0.656
At1g01380	Al_scaffold_0001_92	-1.425	-2.359
At1g01390	fgenesh2_kg.1__94__AT1G01390.1	-0.906	-1.214
At1g01410	fgenesh2_kg.1__93__AT1G01410.1	-1.458	-2.108
At1g01430	fgenesh2_kg.1__91__AT1G01430.1	0.229	0.944
At1g01440	scaffold_100104.1	-0.539	-0.151
At1g01460	fgenesh1_pm.C_scaffold_1000070	0.352	-0.758
At1g01470	fgenesh1_pg.C_scaffold_1000073	1.66	1.182
At1g01480	scaffold_100096.1	-1.253	-1.392
At1g01490	scaffold_100095.1	0.185	1.195
At1g01510	fgenesh1_pm.C_scaffold_1000066	0.485	-0.074
At1g01540	fgenesh2_kg.1__79__AT1G01540.2	1.136	0.705
At1g01550	fgenesh2_kg.1__78__AT1G01550.1	1.504	1
At1g01560	scaffold_100086.1	-0.525	-0.473
At1g01570	Al_scaffold_0001_70	-1.2	-0.826
At1g01600	scaffold_100080.1	2.583	0.992
At1g01610	scaffold_100079.1	-0.183	1.248
At1g01620	fgenesh2_kg.1__69__AT1G01620.1	1.228	2.39
At1g01630	fgenesh2_kg.1__67__AT1G01630.1	1.026	1.118
At1g01640	scaffold_100076.1	0.84	0.028
At1g01650	fgenesh2_kg.1__64__AT1G01650.1	0.531	1.08
At1g01660	fgenesh1_pg.C_scaffold_1000054	-0.755	-0.851
At1g01710	fgenesh2_kg.1__58__AT1G01710.1	0.781	-0.203
At1g01720	scaffold_100066.1	0.682	0.749
At1g01725	fgenesh2_kg.1__56__AT1G01725.1	0.449	1.537
At1g01730	fgenesh2_kg.1__55__AT1G01730.1	0.406	0.637
At1g01760	Al_scaffold_0001_50	0.031	-0.643
At1g01770	fgenesh2_kg.1__52__AT1G01770.1	0.119	-0.638
At1g01780	scaffold_100058.1	-0.039	-0.063
At1g01790	fgenesh1_pm.C_scaffold_1000043	0.553	-0.634
At1g01800	scaffold_100056.1	0.822	0.98
At1g01820	fgenesh2_kg.1__48__AT1G01820.1	1.051	1.4
At1g01830	fgenesh2_kg.1__46__AT1G01830.3	0.869	0.691
At1g01840	scaffold_100051.1	-0.928	-0.649
At1g01860	fgenesh2_kg.1__44__AT1G01860.1	-0.216	-0.017
At1g01900	Al_scaffold_0001_39	-0.073	-0.107
At1g01910	fgenesh2_kg.1__42__AT1G01910.4	0.886	1.283
At1g01920	fgenesh2_kg.1__37__AT1G01920.2	0.384	-0.266
At1g01930	fgenesh2_kg.1__35__AT1G01930.1	0.392	-0.09
At1g01940	fgenesh1_pg.C_scaffold_1000030	0.681	0.751
At1g01950	fgenesh2_kg.1__33__AT1G01950.1	0.288	-0.999
At1g01960	fgenesh2_kg.1__32__AT1G01960.1	0.664	-0.802
At1g01970	fgenesh2_kg.1__31__AT1G01970.1	0.091	-0.004
At1g01980	fgenesh2_kg.1__30__AT1G01980.1	1.075	1.204
At1g01990	fgenesh2_kg.1__29__AT1G01990.1	-0.463	0.638
At1g02000	scaffold_100037.1	0.151	0.597
At1g02020	fgenesh1_pg.C_scaffold_1000020	-0.892	0.083
At1g02050	fgenesh2_kg.1__25__AT1G02050.1	0.345	1.033
At1g02060	fgenesh1_pm.C_scaffold_1000020	-0.958	-1.295
At1g02070	fgenesh2_kg.1__20__AT1G02070.1	-0.753	1.114
At1g02080	scaffold_100023.1	0.188	-1.325
At1g02090	fgenesh2_kg.1__19__AT1G02090.1	0.406	1.593
At1g02100	scaffold_100016.1	0.798	0.495
At1g02110	fgenesh2_kg.1__13__AT1G02110.1	-2.01	-0.284
At1g02120	fgenesh2_kg.1__12__AT1G02120.1	0.871	0.375
At1g02130	scaffold_100013.1	0.749	1.217
At1g02140	scaffold_100009.1	1.416	1.908
At1g02150	scaffold_100007.1	0.376	0.401
At1g02160	fgenesh2_kg.1__5__AT1G02160.2	0.765	0.759
At1g02170	Al_scaffold_0001_4	-0.57	0.796
At1g02180	fgenesh2_kg.1__3__AT1G02180.1	-0.554	0.443
At1g02260	fgenesh2_kg.1__141__AT1G02260.1	-0.191	0.167
At1g02270	fgenesh2_kg.1__142__AT1G02270.1	0.187	0.722
At1g02280	fgenesh1_pm.C_scaffold_1000118	1.374	1.199
At1g02300	scaffold_100161.1	1.149	0.06
At1g02305	scaffold_100162.1	1.776	1.102
At1g02310	fgenesh2_kg.1__146__AT1G02310.1	-0.482	-0.569
At1g02330	scaffold_100164.1	-0.058	1.268
At1g02340	fgenesh1_pg.C_scaffold_1000130	0.54	0.686
At1g02360	scaffold_100169.1	-1.713	-1.291
At1g02370	fgenesh2_kg.1__150__AT1G02370.1	0.401	-0.021
At1g02390	fgenesh2_kg.1__152__AT1G02390.1	-1.049	-0.982
At1g02400	Al_scaffold_0001_155	-0.235	-1.076
At1g02410	scaffold_100176.1	0.714	0.702
At1g02420	fgenesh2_kg.1__156__AT1G02420.1	0.084	-1.467
At1g02450	fgenesh2_kg.1__159__AT1G02450.1	0.163	1.299
At1g02460	scaffold_100180.1	-1.415	-0.601
At1g02470	fgenesh2_kg.1__161__AT1G02470.2	0.635	0.923
At1g02475	fgenesh1_pm.C_scaffold_1000137	-0.012	0.684
At1g02560	scaffold_100188.1	1.001	1.462
At1g02580	fgenesh2_kg.1__172__AT1G02580.1	-1.597	-2.136
At1g02640	fgenesh2_kg.1__176__AT1G02640.1	0.529	-0.286
At1g02660	scaffold_100199.1	0.445	0.124
At1g02680	scaffold_100200.1	0.724	0.223
At1g02690	scaffold_100205.1	0.791	0.264
At1g02700	fgenesh2_kg.1__182__AT1G02700.1	-1.664	-1.586
At1g02720	fgenesh2_kg.1__185__AT1G02720.1	-0.998	0.105
At1g02730	scaffold_100210.1	0.919	-0.364
At1g02740	fgenesh2_kg.1__187__AT1G02740.1	-0.635	0.174
At1g02750	fgenesh2_kg.1__188__AT1G02750.1	0.455	0.082
At1g02780	fgenesh2_kg.1__189__AT1G02780.1	2.234	1.948
At1g02790	scaffold_100214.1	2.746	1.826
At1g02800	scaffold_100215.1	-1.833	-0.043
At1g02810	fgenesh1_pg.C_scaffold_1000172	-0.695	-0.213
At1g02813	fgenesh2_kg.1__193__AT1G02813.1	-0.418	0.231
At1g02816	fgenesh2_kg.1__194__AT1G02816.1	0.478	0.403
At1g02820	scaffold_100219.1	-0.296	0.415
At1g02840	fgenesh1_pm.C_scaffold_1000165	1.032	1.511
At1g02850	Al_scaffold_0001_200	-0.181	0.184
At1g02860	fgenesh2_kg.1__205__AT1G02860.1	0.511	-0.193
At1g02870	fgenesh2_kg.1__206__AT1G02870.1	-0.369	1.079
At1g02890	fgenesh2_kg.1__213__AT1G02890.1	0.915	-0.79
At1g02900	fgenesh2_kg.1__215__AT1G02900.1	1.01	-0.224
At1g02910	scaffold_100233.1	0.472	0.761
At1g02950	fgenesh2_kg.1__222__AT1G02950.2	-0.217	1.12
At1g02960	fgenesh2_kg.1__225__AT1G02960.2	-0.349	0.27
At1g02970	scaffold_100240.1	-0.97	-1.36
At1g03000	fgenesh2_kg.1__231__AT1G03000.1	0.392	-0.253
At1g03010	fgenesh1_pm.C_scaffold_1000181	-1.804	-2.138
At1g03030	fgenesh2_kg.1__234__AT1G03030.1	0.022	-0.152
At1g03040	fgenesh2_kg.1__235__AT1G03040.1	0.68	1.037
At1g03050	fgenesh2_kg.1__236__AT1G03050.1	0.748	-0.207
At1g03055	fgenesh2_kg.1__237__AT1G03055.1	-1.287	-0.673
At1g03060	fgenesh1_pm.C_scaffold_1000187	0.216	-1.535
At1g03080	fgenesh2_kg.1__241__AT1G03080.1	0.338	-0.658
At1g03090	fgenesh2_kg.1__243__AT1G03090.2	0.131	-0.572
At1g03110	scaffold_100257.1	-0.072	-0.28
At1g03150	scaffold_100261.1	0.297	0.143
At1g03160	fgenesh2_kg.1__249__AT1G03160.1	0.057	-0.507
At1g03170	scaffold_100263.1	-0.012	0.074
At1g03180	fgenesh2_kg.1__251__AT1G03180.1	-0.877	-1.295
At1g03190	fgenesh2_kg.1__253__AT1G03190.1	0.23	-0.852
At1g03210	fgenesh1_pm.C_scaffold_1000202	-1.737	0.031
At1g03250	fgenesh2_kg.1__257__AT1G03250.1	1.556	0.97
At1g03260	scaffold_100272.1	0.264	0.419
At1g03270	fgenesh1_pm.C_scaffold_1000207	-0.369	-0.678
At1g03280	scaffold_100275.1	0.715	-0.051
At1g03290	fgenesh2_kg.1__261__AT1G03290.1	0.612	0.356
At1g03300	fgenesh1_pm.C_scaffold_1000211	-1.988	-0.684
At1g03310	fgenesh2_kg.1__262__AT1G03310.2	0.021	-0.455
At1g03320	fgenesh2_kg.1__264__AT1G03320.1	-0.757	-2.083
At1g03330	fgenesh2_kg.1__265__AT1G03330.1	2.064	0.788
At1g03350	fgenesh2_kg.1__267__AT1G03350.1	0.917	1.301
At1g03360	fgenesh2_kg.1__268__AT1G03360.1	0.959	0.326
At1g03370	scaffold_100286.1	-0.197	-1.037
At1g03380	fgenesh1_pg.C_scaffold_1000229	0.314	-1.122
At1g03390	scaffold_100288.1	-0.974	-0.67
At1g03430	scaffold_100289.1	-0.335	0.486
At1g03440	fgenesh2_kg.1__272__AT1G03440.1	-0.206	0.334
At1g03457	fgenesh2_kg.1__275__AT1G03457.2	-0.368	-0.055
At1g03470	fgenesh2_kg.1__277__AT1G03470.1	-0.591	0.235
At1g03475	scaffold_100294.1	0.86	1.372
At1g03510	scaffold_100298.1	-0.883	-0.312
At1g03520	scaffold_100299.1	-0.261	0.193
At1g03530	fgenesh1_pm.C_scaffold_1000230	0.045	0.285
At1g03540	scaffold_100301.1	-0.23	-1.463
At1g03550	fgenesh2_kg.1__284__AT1G03550.1	-0.296	0.265
At1g03560	fgenesh1_pm.C_scaffold_1000233	-0.21	-0.47
At1g03590	Al_scaffold_0001_275	0.792	0.856
At1g03600	fgenesh2_kg.1__286__AT1G03600.1	-0.073	1.167
At1g03610	fgenesh2_kg.1__287__AT1G03610.1	0.893	0.269
At1g03620	Al_scaffold_0001_278	-1.288	-0.31
At1g03630	fgenesh2_kg.1__289__AT1G03630.1	1.068	0.501
At1g03680	fgenesh2_kg.1__292__AT1G03680.1	0.195	1.902
At1g03687	Al_scaffold_0001_283	0.114	-0.093
At1g03700	fgenesh2_kg.1__295__AT1G03700.1	-1.825	-1.781
At1g03710	fgenesh2_kg.1__297__AT1G03710.1	-0.202	0.031
At1g03730	fgenesh2_kg.1__299__AT1G03730.1	0.716	0.534
At1g03750	Al_scaffold_0001_294	-0.295	-0.966
At1g03770	fgenesh2_kg.1__304__AT1G03770.1	0.047	-0.573
At1g03780	fgenesh2_kg.1__305__AT1G03780.2	-1.321	-0.089
At1g03790	fgenesh2_kg.1__307__AT1G03790.1	-1.529	-0.807
At1g03820	scaffold_100333.1	-0.649	1.379
At1g03840	fgenesh2_kg.1__311__AT1G03840.2	-2.49	-0.492
At1g03850	fgenesh2_kg.1__312__AT1G03850.2	0.315	-0.299
At1g03860	fgenesh2_kg.1__315__AT1G03860.1	0.748	1.453
At1g03870	fgenesh2_kg.1__316__AT1G03870.1	-1.121	0.81
At1g03905	fgenesh1_pm.C_scaffold_1000259	1.159	-0.29
At1g03910	fgenesh1_pg.C_scaffold_1000279	0.642	-0.177
At1g03920	fgenesh1_pm.C_scaffold_1000262	0.627	-1.184
At1g03950	scaffold_100351.1	-0.071	0.666
At1g03960	fgenesh2_kg.1__326__AT1G03960.1	-0.077	-0.638
At1g03970	fgenesh2_kg.1__328__AT1G03970.1	0.24	0.245
At1g03980	fgenesh1_pg.C_scaffold_1000285	-1.014	-1.492
At1g03990	fgenesh2_kg.1__330__AT1G03990.1	-2.319	-1.196
At1g04010	fgenesh2_kg.1__332__AT1G04010.1	-0.153	-0.014
At1g04020	fgenesh2_kg.1__333__AT1G04020.1	-0.037	-1.308
At1g04030	fgenesh1_pg.C_scaffold_1000291	-1.45	-0.868
At1g04040	fgenesh2_kg.1__336__AT1G04040.1	-0.022	1.061
At1g04070	scaffold_100363.1	-0.687	1.045
At1g04080	fgenesh1_pg.C_scaffold_1000294	0.891	0.479
At1g04100	fgenesh2_kg.1__340__AT1G04100.1	0.032	-0.198
At1g04110	fgenesh2_kg.1__341__AT1G04110.1	-0.885	-0.598
At1g04120	scaffold_100368.1	0.774	-0.067
At1g04130	fgenesh2_kg.1__343__AT1G04130.1	-0.162	-0.298
At1g04140	fgenesh2_kg.1__345__AT1G04140.2	0.626	0.516
At1g04150	Al_scaffold_0001_337	-1.085	-1.556
At1g04160	scaffold_100373.1	-0.088	-1.732
At1g04170	scaffold_100374.1	0.986	1.069
At1g04180	fgenesh1_pm.C_scaffold_1000285	-1.972	-1.707
At1g04200	fgenesh2_kg.1__350__AT1G04200.1	0.073	-0.374
At1g04220	fgenesh2_kg.1__352__AT1G04220.1	-0.333	1.718
At1g04230	fgenesh2_kg.1__353__AT1G04230.1	-0.175	0.174
At1g04240	scaffold_100381.1	-0.019	0.425
At1g04250	fgenesh2_kg.1__355__AT1G04250.1	1.946	0.401
At1g04260	fgenesh2_kg.1__356__AT1G04260.1	0.296	1.164
At1g04290	scaffold_100386.1	1.524	-0.673
At1g04300	fgenesh2_kg.1__363__AT1G04300.3	0.595	-0.05
At1g04310	Al_scaffold_0001_353	0.905	0.672
At1g04340	scaffold_100390.1	0.995	1.084
At1g04350	fgenesh2_kg.1__366__AT1G04350.1	-0.623	0.113
At1g04390	fgenesh1_pm.C_scaffold_1000305	-0.228	-0.683
At1g04400	fgenesh2_kg.1__371__AT1G04400.1	1.601	1.193
At1g04420	scaffold_100399.1	0.287	0.384
At1g04430	fgenesh2_kg.1__374__AT1G04430.1	1.54	0.864
At1g04440	scaffold_100403.1	0.918	-0.093
At1g04490	fgenesh2_kg.1__381__AT1G04490.2	-2.364	-1.117
At1g04500	scaffold_100410.1	-2.327	-0.71
At1g04510	scaffold_100412.1	0.839	0.428
At1g04520	fgenesh2_kg.1__386__AT1G04520.1	0.031	0.13
At1g04530	fgenesh2_kg.1__387__AT1G04530.1	0.329	1.212
At1g04540	fgenesh2_kg.1__388__AT1G04540.1	0.552	0.126
At1g04550	fgenesh2_kg.1__390__AT1G04550.2	0.587	0.526
At1g04590	scaffold_100424.1	0.214	0.581
At1g04600	scaffold_100425.1	-0.903	-2.221
At1g04610	fgenesh2_kg.1__398__AT1G04610.1	-1.993	-0.716
At1g04620	fgenesh2_kg.1__399__AT1G04620.1	0.68	0.628
At1g04640	fgenesh1_pm.C_scaffold_1000331	0.193	-0.071
At1g04650	Al_scaffold_0001_394	-1.512	-1.301
At1g04670	fgenesh2_kg.1__407__AT1G04670.1	0.029	-1.221
At1g04680	scaffold_100437.1	1.513	1.899
At1g04690	fgenesh2_kg.1__409__AT1G04690.1	1.573	1.23
At1g04700	fgenesh2_kg.1__410__AT1G04700.1	0.357	-1.543
At1g04710	fgenesh2_kg.1__412__AT1G04710.1	0.253	-0.55
At1g04730	scaffold_100442.1	-0.867	-1.452
At1g04750	scaffold_100443.1	0.932	1.583
At1g04760	scaffold_100444.1	-0.704	0.424
At1g04770	scaffold_100445.1	0.913	1.009
At1g04780	fgenesh2_kg.1__417__AT1G04780.1	0.45	0.734
At1g04790	fgenesh2_kg.1__418__AT1G04790.1	0.089	-0.288
At1g04800	fgenesh2_kg.1__419__AT1G04800.1	0.449	2.095
At1g04810	fgenesh2_kg.1__420__AT1G04810.1	1.044	-0.256
At1g04830	fgenesh2_kg.1__421__AT1G04830.1	-1.36	0.418
At1g04840	fgenesh1_pm.C_scaffold_1000349	-0.436	-1.236
At1g04850	fgenesh2_kg.1__423__AT1G04850.1	1.531	1.604
At1g04860	fgenesh2_kg.1__424__AT1G04860.1	0.427	-0.597
At1g04870	scaffold_100456.1	0.14	0.849
At1g04880	fgenesh2_kg.1__427__AT1G04880.1	-0.456	-0.191
At1g04900	fgenesh2_kg.1__429__AT1G04900.1	0.535	-0.483
At1g04910	fgenesh2_kg.1__430__AT1G04910.1	0.379	1.051
At1g04920	fgenesh2_kg.1__431__AT1G04920.1	-0.18	-1.315
At1g04950	fgenesh1_pg.C_scaffold_1000377	-0.25	0.157
At1g04960	fgenesh2_kg.1__438__AT1G04960.1	0.169	0.95
At1g04970	scaffold_100467.1	0.66	0.623
At1g04980	fgenesh2_kg.1__442__AT1G04980.1	-0.029	0.696
At1g04985	Al_scaffold_0001_428	0.755	1.324
At1g04990	Al_scaffold_0001_429	0.451	0.943
At1g05000	fgenesh2_kg.1__445__AT1G05000.1	-0.691	-0.792
At1g05010	scaffold_100473.1	1.12	1.03
At1g05020	scaffold_100474.1	-1.121	-0.883
At1g05030	fgenesh2_kg.1__448__AT1G05030.1	-0.184	0.278
At1g05040	fgenesh1_pg.C_scaffold_1000388	0.625	-1.768
At1g05055	fgenesh2_kg.1__449__AT1G05055.1	0.159	0.68
At1g05060	fgenesh2_kg.1__450__AT1G05060.1	0.49	0.281
At1g05070	fgenesh2_kg.1__452__AT1G05070.1	1.13	1.38
At1g05100	fgenesh2_kg.1__456__AT1G05100.1	0.789	-0.461
At1g05120	fgenesh2_kg.1__457__AT1G05120.1	0.612	0.133
At1g05140	fgenesh2_kg.1__458__AT1G05140.1	0.569	0.547
At1g05150	fgenesh2_kg.1__459__AT1G05150.1	0.6	0.702
At1g05160	fgenesh2_kg.1__460__AT1G05160.1	0.108	-0.063
At1g05170	fgenesh1_pm.C_scaffold_1000383	0.846	0.025
At1g05180	fgenesh2_kg.1__465__AT1G05180.1	0.357	0.74
At1g05190	fgenesh2_kg.1__466__AT1G05190.1	1.446	1.89
At1g05200	fgenesh2_kg.1__467__AT1G05200.2	0.666	-0.866
At1g05205	fgenesh2_kg.1__469__AT1G05205.1	0.674	0.901
At1g05210	fgenesh2_kg.1__470__AT1G05210.1	-0.141	0.389
At1g05260	fgenesh2_kg.1__477__AT1G05260.1	0.059	-0.37
At1g05270	scaffold_100503.1	0.622	1.129
At1g05280	scaffold_100504.1	-2.025	-1.353
At1g05290	fgenesh1_pm.C_scaffold_1000396	-1.357	-1.853
At1g05300	fgenesh2_kg.1__481__AT1G05300.1	-2.282	-0.198
At1g05310	Al_scaffold_0001_466	-1.13	0.02
At1g05330	scaffold_100511.1	-1.709	-1.099
At1g05340	fgenesh2_kg.1__488__AT1G05340.1	-0.526	0.39
At1g05350	fgenesh2_kg.1__489__AT1G05350.1	0.504	0.966
At1g05360	scaffold_100515.1	0.669	0.1
At1g05380	fgenesh2_kg.1__493__AT1G05380.2	0.41	-1.029
At1g05385	fgenesh2_kg.1__494__AT1G05385.1	0.324	1.234
At1g05410	fgenesh2_kg.1__497__AT1G05410.1	0.808	0.561
At1g05430	fgenesh2_kg.1__498__AT1G05430.1	0.408	0.669
At1g05440	scaffold_100523.1	-0.143	-0.049
At1g05450	fgenesh2_kg.1__500__AT1G05450.2	-0.905	0.571
At1g05470	fgenesh1_pg.C_scaffold_1000431	0.391	-0.238
At1g05500	fgenesh2_kg.1__504__AT1G05500.1	1.068	-0.153
At1g05510	fgenesh2_kg.1__505__AT1G05510.1	-2.051	-2.004
At1g05520	fgenesh2_kg.1__506__AT1G05520.1	0.323	0.627
At1g05530	scaffold_100533.1	-1.785	-1.349
At1g05540	fgenesh2_kg.1__508__AT1G05540.1	-1.891	0.01
At1g05550	fgenesh2_kg.1__509__AT1G05550.1	-1.712	-0.638
At1g05560	scaffold_100538.1	0.141	0.65
At1g05570	Al_scaffold_0001_492	0.508	-0.827
At1g05575	scaffold_100540.1	-1.476	-1.615
At1g05577	fgenesh2_kg.1__512__AT1G05577.1	-0.898	-1.025
At1g05590	fgenesh2_kg.1__515__AT1G05590.1	-0.493	-0.357
At1g05600	fgenesh2_kg.1__516__AT1G05600.1	-0.412	-0.603
At1g05610	fgenesh2_kg.1__517__AT1G05610.1	-2.045	-0.9
At1g05620	fgenesh2_kg.1__518__AT1G05620.1	0.916	0.538
At1g05630	fgenesh2_kg.1__520__AT1G05630.1	0.037	-0.913
At1g05670	fgenesh2_kg.1__525__AT1G05670.1	-0.6	-1.276
At1g05680	fgenesh2_kg.1__526__AT1G05680.1	1.282	0.465
At1g05690	scaffold_100554.1	-0.032	-1.016
At1g05710	scaffold_100556.1	0.372	0.172
At1g05750	fgenesh2_kg.1__536__AT1G05750.1	-1.259	-1.145
At1g05790	fgenesh1_pm.C_scaffold_1000440	0.156	-0.129
At1g05805	fgenesh2_kg.1__542__AT1G05805.1	0.482	0.159
At1g05810	scaffold_100568.1	0.362	-0.205
At1g05840	fgenesh2_kg.1__549__AT1G05840.1	0.018	0.609
At1g05850	fgenesh2_kg.1__550__AT1G05850.1	1.86	2.193
At1g05860	fgenesh2_kg.1__551__AT1G05860.1	-0.583	-0.186
At1g05900	fgenesh2_kg.1__558__AT1G05900.2	-0.531	-0.106
At1g05910	fgenesh2_kg.1__560__AT1G05910.1	0.341	-1.014
At1g05940	fgenesh2_kg.6__3700__AT1G05940.1	-0.304	1.233
At1g05960	Al_scaffold_0001_534	0.38	-0.122
At1g06000	scaffold_100587.1	1.081	1.861
At1g06010	Al_scaffold_0001_538	1.519	0.259
At1g06020	fgenesh1_pm.C_scaffold_1000461	-2.261	-1.362
At1g06040	fgenesh2_kg.1__570__AT1G06040.1	1.115	1.636
At1g06050	scaffold_100592.1	0.659	0.284
At1g06060	fgenesh2_kg.1__572__AT1G06060.1	0.904	0.056
At1g06070	scaffold_100594.1	0.746	0.804
At1g06080	scaffold_100596.1	-0.273	0.586
At1g06100	Al_scaffold_0001_547	-1.769	-1.395
At1g06110	fgenesh2_kg.1__578__AT1G06110.1	0.234	0.784
At1g06140	fgenesh2_kg.1__583__AT1G06140.1	-0.423	-1.554
At1g06160	fgenesh2_kg.1__587__AT1G06160.1	-2.043	-1.541
At1g06170	fgenesh1_pg.C_scaffold_1000487	-1.235	-0.734
At1g06180	fgenesh2_kg.1__590__AT1G06180.1	-1.409	-0.235
At1g06190	scaffold_100613.1	0.643	1.006
At1g06200	scaffold_100614.1	1.505	1.687
At1g06210	fgenesh1_pm.C_scaffold_1000479	0.779	0.589
At1g06230	fgenesh1_pg.C_scaffold_1000493	0.38	-0.651
At1g06240	fgenesh2_kg.1__598__AT1G06240.1	-1.008	-0.134
At1g06250	Al_scaffold_0001_565	0.735	0.325
At1g06270	scaffold_100623.1	-0.906	0.336
At1g06310	scaffold_100627.1	-0.913	-1.677
At1g06380	scaffold_100634.1	-0.607	-0.343
At1g06390	fgenesh2_kg.1__610__AT1G06390.1	0.578	0.644
At1g06400	scaffold_100636.1	1.438	1.342
At1g06410	fgenesh2_kg.1__614__AT1G06410.1	0.585	0.261
At1g06430	Al_scaffold_0001_584	1.629	1.181
At1g06440	scaffold_100641.1	-0.67	-1.052
At1g06450	scaffold_100642.1	0.2	0.267
At1g06460	Al_scaffold_0001_587	0.2	1.717
At1g06470	scaffold_100644.1	0.232	0.029
At1g06490	fgenesh2_kg.1__623__AT1G06490.1	-1.254	-2.065
At1g06500	scaffold_100647.1	0.325	0.537
At1g06510	scaffold_100649.1	-0.161	-0.52
At1g06520	scaffold_100650.1	-0.553	0.581
At1g06540	Al_scaffold_0001_596	-0.735	0.414
At1g06550	Al_scaffold_0001_597	1.31	1.628
At1g06560	Al_scaffold_0001_598	0.211	-0.557
At1g06570	scaffold_100655.1	0.444	1.493
At1g06580	fgenesh2_kg.1__633__AT1G06580.1	-1.181	-0.79
At1g06590	scaffold_100656.1	-0.853	-0.488
At1g06620	Al_scaffold_0001_601	-1.196	-0.49
At1g06650	fgenesh2_kg.1__638__AT1G06650.2	0.124	0.59
At1g06670	fgenesh1_pm.C_scaffold_1000518	-0.346	-0.994
At1g06690	fgenesh2_kg.1__645__AT1G06690.1	0.138	1.325
At1g06700	scaffold_100666.1	1.393	1.183
At1g06710	fgenesh1_pm.C_scaffold_1000521	-0.384	-1.483
At1g06720	fgenesh2_kg.1__649__AT1G06720.1	0.045	-0.428
At1g06730	scaffold_100669.1	0.239	-0.484
At1g06750	fgenesh2_kg.1__651__AT1G06750.1	-0.491	-1.511
At1g06760	fgenesh2_kg.1__652__AT1G06760.1	1.335	1.95
At1g06770	scaffold_100673.1	0.242	-0.087
At1g06780	fgenesh2_kg.1__655__AT1G06780.1	0.177	-0.335
At1g06790	Al_scaffold_0001_618	-1.542	0.086
At1g06800	fgenesh2_kg.1__656__AT1G06800.1	0.044	0.176
At1g06820	fgenesh2_kg.1__658__AT1G06820.1	0.516	-0.003
At1g06840	Al_scaffold_0001_622	0.236	-0.403
At1g06850	Al_scaffold_0001_623	-1.586	0.151
At1g06890	fgenesh2_kg.1__665__AT1G06890.1	1.269	1.616
At1g06900	scaffold_100685.1	0.531	-0.532
At1g06950	fgenesh2_kg.1__669__AT1G06950.1	1.054	0.598
At1g06960	scaffold_100694.1	0.142	0.578
At1g06970	fgenesh1_pm.C_scaffold_1000542	-1.555	-1.139
At1g06980	fgenesh2_kg.1__674__AT1G06980.1	1.174	0.252
At1g06990	fgenesh1_pm.C_scaffold_1000544	0.303	-0.059
At1g07000	fgenesh2_kg.1__676__AT1G07000.1	-1.415	-0.247
At1g07010	fgenesh2_kg.1__678__AT1G07010.1	0.337	0.037
At1g07020	Al_scaffold_0001_642	-0.281	0.854
At1g07025	Al_scaffold_0001_644	0.625	-1.576
At1g07030	fgenesh2_kg.1__680__AT1G07030.1	0.268	0.596
At1g07040	scaffold_100707.1	0.817	1.418
At1g07050	Al_scaffold_0001_647	-0.032	0.459
At1g07070	fgenesh2_kg.1__683__AT1G07070.1	0.162	0.701
At1g07080	fgenesh2_kg.1__684__AT1G07080.1	0.341	1.262
At1g07110	fgenesh2_kg.1__686__AT1G07110.1	0.653	1.017
At1g07130	scaffold_100715.1	-1.805	-0.077
At1g07150	fgenesh1_pg.C_scaffold_1000578	1.003	-0.81
At1g07180	scaffold_100724.1	0.394	0.027
At1g07210	scaffold_100726.1	1.165	0.277
At1g07220	scaffold_100727.1	0.58	0.912
At1g07230	scaffold_100728.1	0.577	0.779
At1g07240	fgenesh2_kg.1__696__AT1G07240.1	-0.019	0.164
At1g07250	scaffold_100730.1	0.643	0.777
At1g07260	fgenesh2_kg.1__697__AT1G07260.1	-0.107	-0.687
At1g07270	fgenesh1_pm.C_scaffold_1000570	-1.335	-1.057
At1g07280	fgenesh2_kg.1__699__AT1G07280.1	1.046	0.094
At1g07290	fgenesh2_kg.1__700__AT1G07290.1	-1.226	-0.735
At1g07300	scaffold_100735.1	-1.275	-0.097
At1g07310	fgenesh2_kg.1__702__AT1G07310.1	-1.324	1.126
At1g07320	fgenesh2_kg.1__705__AT1G07320.2	1.52	0.991
At1g07330	fgenesh2_kg.1__707__AT1G07330.1	-0.267	-1.567
At1g07340	fgenesh1_pg.C_scaffold_1000595	0.336	-0.822
At1g07350	fgenesh2_kg.1__710__AT1G07350.1	0.411	0.73
At1g07360	fgenesh2_kg.1__711__AT1G07360.1	-0.158	1.018
At1g07370	scaffold_100742.1	0.395	0.459
At1g07380	fgenesh1_pm.C_scaffold_1000580	0.475	-0.431
At1g07390	fgenesh2_kg.1__714__AT1G07390.1	-0.596	-1.444
At1g07410	Al_scaffold_0001_685	0.649	-0.827
At1g07420	scaffold_100747.1	0.75	0.994
At1g07430	fgenesh2_kg.1__718__AT1G07430.1	0.974	0.955
At1g07440	fgenesh2_kg.1__720__AT1G07440.1	0.788	1.516
At1g07450	fgenesh2_kg.1__721__AT1G07450.1	-0.883	1.271
At1g07500	scaffold_100757.1	-1.429	-0.764
At1g07510	scaffold_100758.1	0.574	-0.271
At1g07530	Al_scaffold_0001_697	0.63	0.185
At1g07540	Al_scaffold_0001_698	0.313	-1.314
At1g07570	fgenesh2_kg.1__738__AT1G07570.2	0.362	1.098
At1g07630	fgenesh2_kg.1__741__AT1G07630.1	0.307	-0.654
At1g07640	Al_scaffold_0001_706	-1.287	0.996
At1g07650	fgenesh2_kg.1__745__AT1G07650.1	0.653	0.412
At1g07690	fgenesh1_pg.C_scaffold_1000622	-1.798	-1.321
At1g07700	Al_scaffold_0001_713	-0.614	0.611
At1g07705	scaffold_100779.1	0.033	-0.108
At1g07720	fgenesh2_kg.1__756__AT1G07720.1	0.314	0.714
At1g07750	fgenesh2_kg.1__762__AT1G07750.1	1.953	1.871
At1g07770	fgenesh2_kg.1__764__AT1G07770.2	2.522	2.025
At1g07790	fgenesh2_kg.1__765__AT1G07790.1	1.131	0.747
At1g07795	fgenesh2_kg.1__766__AT1G07795.1	0.42	-0.202
At1g07830	fgenesh2_kg.1__769__AT1G07830.1	0.816	0.65
At1g07840	scaffold_100798.1	-0.467	0.285
At1g07850	Al_scaffold_0001_734	-1.452	-1.18
At1g07880	Al_scaffold_0001_737	-1.146	-0.328
At1g07890	fgenesh2_kg.1__778__AT1G07890.1	2.229	1.934
At1g07910	fgenesh2_kg.1__786__AT1G07910.1	0.21	-1.441
At1g07960	fgenesh2_kg.1__802__AT1G07960.3	0.578	0.958
At1g07970	fgenesh1_pg.C_scaffold_1000649	-0.049	0.191
At1g07980	fgenesh1_pg.C_scaffold_1000650	-0.093	1.033
At1g07990	scaffold_100816.1	0.261	-0.548
At1g08030	fgenesh1_pg.C_scaffold_1000655	0.262	0.49
At1g08040	scaffold_100821.1	1.128	1.479
At1g08060	fgenesh2_kg.1__815__AT1G08060.1	-0.216	-1.122
At1g08065	fgenesh2_kg.1__816__AT1G08065.1	0.286	-1.048
At1g08070	fgenesh2_kg.1__817__AT1G08070.1	-2.066	-1.194
At1g08080	fgenesh1_pg.C_scaffold_1000662	-1.718	-1.127
At1g08110	fgenesh1_pg.C_scaffold_1000665	1.184	0.895
At1g08130	scaffold_100834.1	-0.226	0.375
At1g08135	fgenesh2_kg.1__825__AT1G08135.1	-0.784	-1.678
At1g08170	fgenesh2_kg.1__832__AT1G08170.1	-1.547	-1.19
At1g08180	scaffold_100843.1	-0.246	-0.127
At1g08190	scaffold_100844.1	1.226	-0.432
At1g08210	fgenesh2_kg.1__836__AT1G08210.1	-0.272	0.237
At1g08220	fgenesh2_kg.1__837__AT1G08220.1	-1.071	0.367
At1g08230	Al_scaffold_0001_781	-0.084	1.001
At1g08280	fgenesh2_kg.1__843__AT1G08280.1	-0.217	-0.096
At1g08310	Al_scaffold_0001_789	0.024	-1.772
At1g08315	fgenesh1_pm.C_scaffold_1000665	-0.576	0.674
At1g08340	fgenesh2_kg.1__849__AT1G08340.1	-0.121	-0.527
At1g08350	scaffold_100860.1	-0.312	0.573
At1g08360	scaffold_100861.1	1.503	1.265
At1g08370	fgenesh2_kg.1__852__AT1G08370.1	-0.746	0.42
At1g08380	fgenesh2_kg.1__853__AT1G08380.1	2.456	2.142
At1g08390	fgenesh2_kg.1__854__AT1G08390.1	-0.016	-0.032
At1g08410	scaffold_100866.1	0.436	-0.337
At1g08430	scaffold_100868.1	-1.058	-2.58
At1g08450	scaffold_100870.1	0.552	1.01
At1g08460	fgenesh2_kg.1__860__AT1G08460.1	-0.498	0.205
At1g08470	fgenesh2_kg.1__862__AT1G08470.1	1.092	1.441
At1g08480	scaffold_100875.1	0.972	1.063
At1g08490	fgenesh2_kg.1__864__AT1G08490.1	0.035	1.161
At1g08500	fgenesh2_kg.1__865__AT1G08500.1	-0.556	0.038
At1g08510	scaffold_100878.1	2.471	1.948
At1g08520	fgenesh1_pm.C_scaffold_1000683	0.009	0.41
At1g08540	fgenesh2_kg.1__869__AT1G08540.1	0.018	0.134
At1g08550	fgenesh2_kg.1__870__AT1G08550.1	0.566	0.306
At1g08560	fgenesh2_kg.1__872__AT1G08560.1	1.035	1.363
At1g08570	fgenesh2_kg.1__874__AT1G08570.1	0.988	1.078
At1g08580	scaffold_100886.1	0.011	1.326
At1g08590	fgenesh2_kg.1__877__AT1G08590.1	-0.926	-1.397
At1g08600	fgenesh2_kg.1__878__AT1G08600.1	0.21	-0.931
At1g08610	fgenesh2_kg.1__879__AT1G08610.1	0.216	-0.319
At1g08620	fgenesh1_pg.C_scaffold_1000714	0.387	-1.014
At1g08630	fgenesh2_kg.1__884__AT1G08630.2	1.079	1.261
At1g08640	fgenesh2_kg.1__886__AT1G08640.1	0.405	1.375
At1g08650	scaffold_100894.1	0.381	-0.035
At1g08660	fgenesh2_kg.1__888__AT1G08660.1	0.451	0.934
At1g08670	fgenesh1_pg.C_scaffold_1000720	-2.031	-1.543
At1g08700	fgenesh2_kg.1__895__AT1G08700.1	0.17	1.029
At1g08710	fgenesh1_pm.C_scaffold_1000703	0.461	-0.138
At1g08730	Al_scaffold_0001_833	-0.02	-2.211
At1g08750	scaffold_100904.1	0.37	0.011
At1g08770	scaffold_100906.1	0.027	0.748
At1g08780	fgenesh1_pg.C_scaffold_1000726	0.371	1.428
At1g08800	fgenesh2_kg.1__907__AT1G08800.2	-0.193	-1.017
At1g08810	scaffold_100910.1	-0.993	-0.219
At1g08830	scaffold_100912.1	2.837	1.609
At1g08860	fgenesh2_kg.1__913__AT1G08860.1	-0.51	-1.329
At1g08880	scaffold_100916.1	1.529	1.848
At1g08920	fgenesh2_kg.1__920__AT1G08920.2	0.903	0.486
At1g08930	scaffold_100921.1	1.213	0.308
At1g08940	fgenesh1_pg.C_scaffold_1000741	0.157	-0.112
At1g08960	scaffold_100923.1	-0.714	-0.084
At1g08970	fgenesh2_kg.1__929__AT1G08970.2	0.835	0.981
At1g08980	scaffold_100925.1	0.397	0.302
At1g08990	fgenesh2_kg.1__932__AT1G08990.1	-1.565	-2.031
At1g09000	fgenesh2_kg.1__933__AT1G09000.1	-0.607	-1.184
At1g09010	scaffold_100928.1	0.4	0.364
At1g09020	fgenesh2_kg.1__935__AT1G09020.1	0.307	0.663
At1g09060	fgenesh2_kg.1__941__AT1G09060.2	-0.081	0.23
At1g09070	fgenesh2_kg.1__942__AT1G09070.1	1.66	0.982
At1g09080	fgenesh1_pm.C_scaffold_1000734	-3.444	-1.271
At1g09090	fgenesh2_kg.1__945__AT1G09090.2	-2.719	-2.175
At1g09100	fgenesh1_pm.C_scaffold_1000736	-1.21	1.045
At1g09130	scaffold_100942.1	-0.098	1.831
At1g09140	fgenesh2_kg.1__949__AT1G09140.1	0.832	1.454
At1g09155	fgenesh2_kg.1__952__AT1G09155.1	0.531	0.836
At1g09160	fgenesh2_kg.1__956__AT1G09160.2	0.817	0.904
At1g09170	fgenesh1_pm.C_scaffold_1000741	-1.556	-1.522
At1g09180	fgenesh2_kg.1__960__AT1G09180.1	1.322	-0.19
At1g09210	scaffold_100955.1	1.788	1.605
At1g09220	fgenesh2_kg.1__965__AT1G09220.1	-1.104	-0.558
At1g09230	fgenesh2_kg.1__966__AT1G09230.1	-0.571	0.124
At1g09240	fgenesh2_kg.1__967__AT1G09240.1	-0.26	-0.001
At1g09250	fgenesh2_kg.1__968__AT1G09250.1	0.152	0.164
At1g09270	scaffold_100962.1	1.315	0.531
At1g09280	fgenesh2_kg.1__972__AT1G09280.1	-0.006	0.577
At1g09290	fgenesh2_kg.1__973__AT1G09290.1	-0.534	0.778
At1g09300	fgenesh2_kg.1__975__AT1G09300.1	0.053	-0.424
At1g09310	fgenesh2_kg.1__976__AT1G09310.1	0.942	1.32
At1g09320	fgenesh2_kg.1__977__AT1G09320.1	-0.711	0.282
At1g09330	fgenesh2_kg.1__978__AT1G09330.1	0.987	1.446
At1g09340	fgenesh2_kg.1__979__AT1G09340.1	1.359	1.093
At1g09350	fgenesh1_pm.C_scaffold_1000758	-0.305	-0.316
At1g09360	scaffold_100971.1	-1.907	-2.709
At1g09370	fgenesh2_kg.1__982__AT1G09370.1	-1.076	-1.566
At1g09380	scaffold_100974.1	-0.021	0.675
At1g09390	fgenesh1_pg.C_scaffold_1000783	-0.149	0.628
At1g09400	scaffold_100976.1	0.514	-1.916
At1g09410	fgenesh2_kg.1__986__AT1G09410.1	-0.989	-1.55
At1g09420	fgenesh2_kg.1__988__AT1G09420.1	0.42	-0.906
At1g09430	fgenesh2_kg.1__990__AT1G09430.1	1.343	0.39
At1g09440	fgenesh1_pm.C_scaffold_1000767	-0.145	-0.111
At1g09450	fgenesh1_pm.C_scaffold_1000768	-0.462	-0.855
At1g09460	Al_scaffold_0001_908	-0.825	0.476
At1g09500	fgenesh2_kg.1__999__AT1G09500.1	-0.083	-0.95
At1g09520	fgenesh2_kg.1__1001__AT1G09520.1	-1.272	0.853
At1g09530	fgenesh2_kg.1__1002__AT1G09530.2	-1.451	-0.525
At1g09560	Al_scaffold_0001_916	-0.642	1.011
At1g09570	fgenesh2_kg.1__1007__AT1G09570.1	0.978	-0.174
At1g09575	Al_scaffold_0001_918	0.03	-0.103
At1g09610	scaffold_100999.1	0.618	-0.517
At1g09620	fgenesh2_kg.1__1014__AT1G09620.1	0.769	0.359
At1g09630	scaffold_101002.1	0.445	1.135
At1g09680	scaffold_101007.1	-0.441	-0.872
At1g09700	fgenesh2_kg.1__1025__AT1G09700.1	-0.494	0.625
At1g09730	fgenesh2_kg.1__1028__AT1G09730.1	0.638	-0.662
At1g09740	fgenesh2_kg.1__1029__AT1G09740.1	0.909	-0.396
At1g09750	fgenesh2_kg.1__1030__AT1G09750.1	-1.096	1.31
At1g09760	fgenesh2_kg.1__1031__AT1G09760.1	0.552	1.211
At1g09770	fgenesh2_kg.1__1032__AT1G09770.1	0.169	-0.081
At1g09780	fgenesh2_kg.1__1033__AT1G09780.1	2.144	1.788
At1g09790	fgenesh2_kg.1__1034__AT1G09790.1	-0.694	-0.288
At1g09795	fgenesh2_kg.1__1035__AT1G09795.1	-0.924	0.749
At1g09810	fgenesh2_kg.1__1037__AT1G09810.1	-0.119	0
At1g09815	fgenesh2_kg.1__1039__AT1G09815.1	0.42	1.135
At1g09820	fgenesh2_kg.1__1040__AT1G09820.1	-0.37	-0.437
At1g09830	fgenesh2_kg.1__1041__AT1G09830.1	0.199	0.788
At1g09840	fgenesh2_kg.1__1047__AT1G09840.4	0.486	1.126
At1g09850	fgenesh2_kg.1__1050__AT1G09850.1	0.954	0.495
At1g09870	fgenesh1_pm.C_scaffold_1000810	0.61	0.3
At1g09890	fgenesh1_pg.C_scaffold_1000836	-1.262	-1.214
At1g09900	fgenesh2_kg.1__1055__AT1G09900.1	0.293	-0.188
At1g09910	scaffold_101035.1	0.268	0.207
At1g09920	fgenesh1_pm.C_scaffold_1000813	0.435	0.896
At1g09930	fgenesh1_pg.C_scaffold_1000840	-0.495	-1.251
At1g09940	fgenesh2_kg.1__1059__AT1G09940.1	0.552	0.107
At1g09960	fgenesh2_kg.1__1061__AT1G09960.1	0.908	-0.033
At1g09970	scaffold_101044.1	0.014	-0.878
At1g10010	fgenesh2_kg.1__1066__AT1G10010.1	-0.341	-1.174
At1g10020	scaffold_101054.1	0.914	0.818
At1g10030	fgenesh2_kg.1__1068__AT1G10030.1	0.454	1.045
At1g10050	fgenesh2_kg.1__1072__AT1G10050.1	-0.16	-1.424
At1g10060	Al_scaffold_0001_981	1.022	1.057
At1g10070	scaffold_101060.1	0.21	0.12
At1g10110	fgenesh1_pm.C_scaffold_1000834	-0.653	-0.879
At1g10120	scaffold_101064.1	-0.067	0.232
At1g10130	fgenesh2_kg.1__1082__AT1G10130.1	0.538	-0.618
At1g10140	scaffold_101066.1	-1.834	0.5
At1g10150	fgenesh2_kg.1__1084__AT1G10150.1	0.793	0.124
At1g10170	fgenesh2_kg.1__1086__AT1G10170.1	0.224	-0.61
At1g10180	fgenesh2_kg.1__1087__AT1G10180.1	1.161	0.124
At1g10200	fgenesh2_kg.1__1088__AT1G10200.1	1.618	1.046
At1g10210	fgenesh2_kg.1__1089__AT1G10210.1	-0.318	-0.454
At1g10230	fgenesh2_kg.1__1090__AT1G10230.1	0.999	0.601
At1g10240	scaffold_101047.1	0.005	-0.405
At1g10270	fgenesh2_kg.1__1092__AT1G10270.1	-1.612	-0.267
At1g10290	fgenesh2_kg.1__1094__AT1G10290.1	0.789	-0.026
At1g10300	scaffold_101086.1	-0.834	-1.591
At1g10310	fgenesh2_kg.1__1096__AT1G10310.1	1.098	1.438
At1g10320	fgenesh2_kg.1__1097__AT1G10320.1	-0.471	-0.418
At1g10330	scaffold_101089.1	-0.573	-1.004
At1g10350	fgenesh2_kg.1__1101__AT1G10350.1	0.129	0.581
At1g10360	fgenesh2_kg.1__1102__AT1G10360.1	-0.227	1.567
At1g10370	scaffold_101093.1	1.631	1.936
At1g10380	scaffold_101094.1	-1.048	0.444
At1g10410	fgenesh2_kg.1__1109__AT1G10410.1	0.359	1.226
At1g10470	scaffold_101110.1	0.355	1.101
At1g10480	fgenesh2_kg.1__1115__AT1G10480.1	-1.958	-2.507
At1g10490	fgenesh1_pm.C_scaffold_1000868	-0.426	-1.04
At1g10500	fgenesh2_kg.1__1117__AT1G10500.1	1.479	1.919
At1g10510	fgenesh2_kg.1__1118__AT1G10510.1	0.604	-0.229
At1g10520	fgenesh1_pm.C_scaffold_1000871	-0.692	-1.823
At1g10522	fgenesh2_kg.1__1120__AT1G10522.1	1.083	0.339
At1g10550	fgenesh2_kg.1__1124__AT1G10550.1	-0.468	-0.063
At1g10560	fgenesh2_kg.1__1125__AT1G10560.1	-0.915	-1.188
At1g10570	fgenesh2_kg.1__1127__AT1G10570.1	0.286	-0.399
At1g10585	fgenesh1_pm.C_scaffold_1000879	-1.495	-2.056
At1g10590	Al_scaffold_0001_1048	0.994	1.778
At1g10610	fgenesh2_kg.1__1138__AT1G10610.1	-0.364	-0.81
At1g10620	scaffold_101132.1	-1.639	-0.82
At1g10630	scaffold_101133.1	0.154	1.586
At1g10640	fgenesh2_kg.1__1140__AT1G10640.1	-0.151	1.47
At1g10650	fgenesh2_kg.1__1141__AT1G10650.2	-0.377	0.558
At1g10660	scaffold_101138.1	0.781	-0.044
At1g10670	fgenesh2_kg.1__1149__AT1G10670.1	1.657	1.45
At1g10680	scaffold_101140.1	-2.134	-1.349
At1g10690	scaffold_101141.1	-1.586	0.077
At1g10700	fgenesh1_pm.C_scaffold_1000893	-0.319	-0.583
At1g10710	Al_scaffold_0001_1062	-0.632	-0.905
At1g10720	fgenesh2_kg.1__1156__AT1G10720.1	0.291	-0.147
At1g10740	fgenesh2_kg.1__1160__AT1G10740.1	1.069	0.589
At1g10750	scaffold_101161.1	-0.932	-0.325
At1g10760	scaffold_101162.1	1.37	-0.239
At1g10770	fgenesh2_kg.1__1166__AT1G10770.1	0.839	1.955
At1g10780	fgenesh2_kg.1__1167__AT1G10780.1	-1.153	0.239
At1g10800	scaffold_101166.1	-1.659	-0.273
At1g10830	fgenesh2_kg.1__1173__AT1G10830.1	0.604	1.128
At1g10840	scaffold_101171.1	1.516	1.625
At1g10850	fgenesh2_kg.1__1177__AT1G10850.1	0.635	-0.161
At1g10870	scaffold_101174.1	0.373	-0.209
At1g10880	fgenesh1_pm.C_scaffold_1000913	-1.481	-1.667
At1g10900	fgenesh2_kg.1__1183__AT1G10900.1	-0.249	-0.772
At1g10910	scaffold_101182.1	0.674	-0.677
At1g10920	Al_scaffold_0001_1095	-2.646	-0.599
At1g10940	scaffold_101184.1	0.749	1.199
At1g10950	fgenesh2_kg.1__1187__AT1G10950.1	0.742	1.015
At1g10960	fgenesh2_kg.1__1188__AT1G10960.1	-0.068	1.34
At1g10970	scaffold_101187.1	-0.455	0.064
At1g10980	fgenesh2_kg.1__1190__AT1G10980.1	0.422	-0.296
At1g11000	scaffold_101189.1	0.903	0.565
At1g11020	fgenesh2_kg.1__1191__AT1G11020.1	0.506	0.645
At1g11040	Al_scaffold_0001_1104	-0.534	-0.926
At1g11050	fgenesh2_kg.1__1193__AT1G11050.1	-1.154	-0.643
At1g11060	Al_scaffold_0001_1106	0.086	-0.815
At1g11070	fgenesh2_kg.1__1195__AT1G11070.1	-2.188	-1.511
At1g11080	fgenesh2_kg.1__1196__AT1G11080.1	-0.803	-0.74
At1g11090	scaffold_101196.1	0.162	0.505
At1g11100	fgenesh2_kg.1__1198__AT1G11100.1	-1.245	-1.988
At1g11160	fgenesh2_kg.1__1204__AT1G11160.1	-0.73	-1.977
At1g11170	Al_scaffold_0001_1120	0.61	-0.242
At1g11190	fgenesh2_kg.1__1208__AT1G11190.1	1.456	0.901
At1g11200	fgenesh2_kg.1__1209__AT1G11200.1	0.413	0.47
At1g11210	Al_scaffold_0001_1125	-0.57	0.768
At1g11220	fgenesh2_kg.1__1211__AT1G11220.1	-0.548	0.304
At1g11240	fgenesh2_kg.1__1212__AT1G11240.1	0.853	1.548
At1g11250	fgenesh1_pm.C_scaffold_1000945	0.284	-0.622
At1g11260	scaffold_101218.1	0.872	1.037
At1g11270	fgenesh2_kg.1__1216__AT1G11270.2	-2.197	-0.018
At1g11280	fgenesh2_kg.1__1218__AT1G11280.2	-0.588	0.024
At1g11290	fgenesh2_kg.1__1219__AT1G11290.1	-0.745	-0.932
At1g11300	Al_scaffold_0001_1139	-1.626	-1.369
At1g11310	fgenesh2_kg.1__1220__AT1G11310.1	0.373	0.626
At1g11320	fgenesh2_kg.1__1222__AT1G11320.1	-0.751	-0.729
At1g11330	fgenesh2_kg.1__1223__AT1G11330.1	0.329	-0.736
At1g11340	fgenesh2_kg.1__1224__AT1G11340.1	-3.177	-1.686
At1g11350	fgenesh2_kg.1__1225__AT1G11350.1	-1.485	-0.44
At1g11360	Al_scaffold_0001_1146	0.98	1.056
At1g11380	fgenesh2_kg.1__1228__AT1G11380.1	0.463	-0.057
At1g11390	scaffold_101236.1	0.358	-0.007
At1g11400	fgenesh2_kg.1__1230__AT1G11400.2	0.712	0.636
At1g11410	fgenesh2_kg.1__1233__AT1G11410.1	0.785	-0.3
At1g11420	Al_scaffold_0001_1151	0.27	-0.83
At1g11430	fgenesh2_kg.1__1234__AT1G11430.1	0.751	1.157
At1g11440	fgenesh2_kg.1__1235__AT1G11440.1	0.6	-0.23
At1g11480	fgenesh1_pm.C_scaffold_1000960	0.939	0.835
At1g11530	fgenesh2_kg.1__1243__AT1G11530.1	-0.278	0.168
At1g11545	fgenesh2_kg.1__1244__AT1G11545.1	0.447	0.574
At1g11560	fgenesh1_pg.C_scaffold_1001013	-0.626	-1.171
At1g11580	fgenesh2_kg.1__1247__AT1G11580.1	-0.187	-0.015
At1g11600	fgenesh2_kg.1__1252__AT1G11600.1	1.401	0.252
At1g11630	fgenesh2_kg.1__1254__AT1G11630.1	0.052	0.109
At1g11650	fgenesh2_kg.1__1255__AT1G11650.2	1.911	1.198
At1g11660	scaffold_101272.1	0.761	-0.073
At1g11670	fgenesh2_kg.1__1260__AT1G11670.1	0.42	0.285
At1g11680	fgenesh2_kg.1__1261__AT1G11680.1	0.258	0.827
At1g11700	fgenesh2_kg.1__1263__AT1G11700.1	0.941	0.773
At1g11710	fgenesh2_kg.1__1264__AT1G11710.1	-0.286	-1.434
At1g11720	fgenesh1_pm.C_scaffold_1000980	0.22	-0.872
At1g11730	Al_scaffold_0001_1186	0.593	-0.762
At1g11740	fgenesh1_pm.C_scaffold_1000982	-1.063	-1.216
At1g11750	fgenesh2_kg.1__1268__AT1G11750.1	0.717	0.973
At1g11770	fgenesh2_kg.1__1272__AT1G11770.1	1.303	0.804
At1g11780	scaffold_101287.1	-0.036	0.187
At1g11790	scaffold_101288.1	-0.782	0.141
At1g11800	scaffold_101289.1	0.577	0.924
At1g11820	Al_scaffold_0001_1195	-0.25	0.831
At1g11840	scaffold_101291.1	2.201	1.499
At1g11850	fgenesh2_kg.1__1283__AT1G11850.4	-0.483	1.086
At1g11860	fgenesh2_kg.1__1285__AT1G11860.2	1.684	1.331
At1g11870	fgenesh2_kg.1__1288__AT1G11870.2	0.38	-0.171
At1g11880	fgenesh2_kg.1__1290__AT1G11880.1	-0.603	-0.303
At1g11890	scaffold_101295.1	1.025	1.393
At1g11900	fgenesh2_kg.1__1292__AT1G11900.1	-0.568	-0.155
At1g11910	fgenesh2_kg.1__1294__AT1G11910.1	2.289	2.172
At1g11920	fgenesh1_pm.C_scaffold_1001001	-0.913	-1.43
At1g11930	scaffold_101303.1	1.329	0.931
At1g11940	fgenesh1_pm.C_scaffold_1001004	-1.912	-0.363
At1g11950	fgenesh2_kg.1__1301__AT1G11950.1	0.446	-0.744
At1g11960	fgenesh1_pm.C_scaffold_1001006	-0.819	-0.356
At1g11990	fgenesh2_kg.1__1302__AT1G11990.1	-0.422	-0.481
At1g12000	scaffold_101310.1	1.332	1.7
At1g12010	Al_scaffold_0001_1215	-1.678	-1.199
At1g12020	fgenesh2_kg.1__1305__AT1G12020.1	-0.073	0.639
At1g12030	fgenesh2_kg.1__1306__AT1G12030.1	-2.168	-0.977
At1g12050	fgenesh2_kg.1__1307__AT1G12050.1	1.283	0.953
At1g12070	fgenesh1_pg.C_scaffold_1001065	-0.158	-0.077
At1g12080	fgenesh2_kg.1__1312__AT1G12080.2	1.079	0.688
At1g12090	fgenesh2_kg.1__1313__AT1G12090.1	0.284	1.946
At1g12110	scaffold_101325.1	0.154	-0.212
At1g12120	fgenesh2_kg.1__1315__AT1G12120.1	0.678	0.692
At1g12140	fgenesh1_pg.C_scaffold_1001072	0.684	0.337
At1g12150	Al_scaffold_0001_1233	-0.745	-0.564
At1g12160	fgenesh2_kg.1__1320__AT1G12160.1	-1.149	-1.062
At1g12180	Al_scaffold_0001_1236	-1.628	-0.136
At1g12200	scaffold_101335.1	0.165	-0.018
At1g12210	scaffold_101336.1	-1.523	-1.766
At1g12220	fgenesh1_pg.C_scaffold_1001079	-0.644	-1.544
At1g12240	scaffold_101339.1	1.621	0.684
At1g12250	fgenesh2_kg.1__1329__AT1G12250.1	-0.099	0.081
At1g12280	fgenesh1_pm.C_scaffold_1001035	-0.497	-0.803
At1g12310	scaffold_101348.1	1.873	1.505
At1g12320	fgenesh2_kg.1__1335__AT1G12320.1	0.343	-0.009
At1g12330	fgenesh2_kg.1__1336__AT1G12330.1	0.554	0.934
At1g12360	fgenesh2_kg.1__1338__AT1G12360.1	0.619	0.154
At1g12370	fgenesh2_kg.1__1339__AT1G12370.2	-0.186	0.342
At1g12400	fgenesh2_kg.1__1344__AT1G12400.1	-0.69	0.047
At1g12410	fgenesh2_kg.1__1345__AT1G12410.1	0.872	0.967
At1g12430	fgenesh2_kg.1__1347__AT1G12430.1	-0.005	-0.005
At1g12450	fgenesh2_kg.1__1349__AT1G12450.1	0.834	0.528
At1g12460	scaffold_101365.1	0.147	-0.574
At1g12470	fgenesh1_pg.C_scaffold_1001102	0.741	-0.693
At1g12480	fgenesh2_kg.1__1352__AT1G12480.1	-1.13	-0.795
At1g12500	fgenesh2_kg.1__1353__AT1G12500.1	-0.162	1.212
At1g12520	fgenesh2_kg.1__1356__AT1G12520.1	0.63	1.638
At1g12530	Al_scaffold_0001_1271	0.154	0.833
At1g12550	fgenesh2_kg.1__1358__AT1G12550.1	-0.63	0.04
At1g12570	Al_scaffold_0001_1275	0.535	1.416
At1g12580	fgenesh2_kg.1__1361__AT1G12580.1	0.19	-0.186
At1g12600	scaffold_101377.1	-0.806	-0.701
At1g12630	scaffold_101390.1	-1.5	-0.824
At1g12640	scaffold_101391.1	0.799	0.978
At1g12650	fgenesh2_kg.1__1366__AT1G12650.3	-0.04	0.605
At1g12680	fgenesh2_kg.1__1373__AT1G12680.1	0.658	0.762
At1g12700	fgenesh2_kg.1__1374__AT1G12700.1	0.19	-1.418
At1g12710	fgenesh2_kg.1__1376__AT1G12710.1	1.024	0.556
At1g12730	fgenesh2_kg.1__1378__AT1G12730.1	-1.165	-0.282
At1g12750	fgenesh2_kg.1__1381__AT1G12750.2	-1.049	1.104
At1g12790	fgenesh2_kg.1__1386__AT1G12790.1	-1.423	-1.158
At1g12800	scaffold_101424.1	0.389	0.836
At1g12810	fgenesh2_kg.1__1389__AT1G12810.1	0.282	0.659
At1g12820	scaffold_101427.1	0.589	0.778
At1g12830	fgenesh2_kg.1__1391__AT1G12830.1	0.753	1.28
At1g12840	fgenesh2_kg.1__1392__AT1G12840.1	1.54	1.488
At1g12850	fgenesh1_pg.C_scaffold_1001155	0.169	1.241
At1g12880	fgenesh2_kg.1__1395__AT1G12880.1	0.302	0.112
At1g12900	fgenesh2_kg.1__1397__AT1G12900.1	2.133	1.912
At1g12910	scaffold_101437.1	0.01	1.128
At1g12930	fgenesh2_kg.1__1401__AT1G12930.1	-0.064	-0.468
At1g12970	fgenesh2_kg.1__1405__AT1G12970.1	0.67	-0.26
At1g12990	scaffold_101445.1	0.414	0.219
At1g13000	scaffold_101446.1	-0.089	0.58
At1g13020	scaffold_101447.1	0.441	1.007
At1g13030	fgenesh2_kg.1__1410__AT1G13030.1	-0.451	-0.155
At1g13040	fgenesh2_kg.1__1411__AT1G13040.1	-2.093	-2.141
At1g13050	fgenesh2_kg.1__1412__AT1G13050.1	-1.07	-0.636
At1g13080	fgenesh2_kg.1__1415__AT1G13080.1	0.607	-0.19
At1g13100	fgenesh2_kg.1__1416__AT1G13100.1	0.491	-2.09
At1g13120	scaffold_101463.1	0.028	0.676
At1g13130	fgenesh2_kg.1__1420__AT1G13130.1	-0.067	-0.096
At1g13140	fgenesh2_kg.1__1421__AT1G13140.1	0.914	0.368
At1g13150	fgenesh2_kg.1__1422__AT1G13150.1	0.773	0.208
At1g13160	fgenesh2_kg.1__1423__AT1G13160.1	0.296	-0.44
At1g13170	fgenesh2_kg.1__1424__AT1G13170.1	0.499	-0.191
At1g13180	fgenesh2_kg.1__1425__AT1G13180.1	0.684	-0.442
At1g13190	fgenesh2_kg.1__1426__AT1G13190.1	0.286	0.132
At1g13195	fgenesh2_kg.1__1428__AT1G13195.1	0.56	0.278
At1g13210	fgenesh2_kg.1__1430__AT1G13210.1	-0.337	-0.913
At1g13230	fgenesh2_kg.1__1433__AT1G13230.1	-1.154	-1.557
At1g13250	fgenesh2_kg.1__1434__AT1G13250.1	-1.041	1.273
At1g13260	scaffold_101479.1	-0.139	-0.137
At1g13270	fgenesh2_kg.1__1437__AT1G13270.1	0.828	0.651
At1g13280	fgenesh1_pg.C_scaffold_1001192	0.277	1.458
At1g13290	fgenesh2_kg.1__1438__AT1G13290.1	-0.964	-0.707
At1g13300	scaffold_101490.1	-1.317	-2.006
At1g13310	Al_scaffold_0001_1376	-2.065	-2.281
At1g13330	fgenesh1_pg.C_scaffold_1001201	-0.28	-0.824
At1g13340	fgenesh2_kg.1__1444__AT1G13340.1	-0.812	-1.421
At1g13380	fgenesh2_kg.1__1446__AT1G13380.1	-0.354	1.17
At1g13410	scaffold_101502.1	-0.78	-1.255
At1g13450	scaffold_101505.1	0.031	0.228
At1g13460	fgenesh2_kg.1__1458__AT1G13460.2	0.005	-0.515
At1g13470	fgenesh2_kg.1__1460__AT1G13470.1	-0.761	-0.681
At1g13570	fgenesh2_kg.1__1470__AT1G13570.1	-0.48	0.168
At1g13580	fgenesh2_kg.1__1471__AT1G13580.2	-0.235	0.944
At1g13600	scaffold_101520.1	-1.931	-1.071
At1g13610	fgenesh2_kg.1__1476__AT1G13610.1	-3.216	-2.05
At1g13630	Al_scaffold_0001_1407	-0.46	-1.718
At1g13640	fgenesh2_kg.1__1481__AT1G13640.1	1.049	0.246
At1g13670	scaffold_101532.1	-1.359	-0.952
At1g13680	fgenesh1_pg.C_scaffold_1001229	-1.616	-1.439
At1g13690	fgenesh2_kg.1__1483__AT1G13690.1	0.747	0.786
At1g13700	scaffold_101535.1	0.162	0.384
At1g13710	fgenesh2_kg.1__1485__AT1G13710.1	-0.543	-0.052
At1g13730	fgenesh2_kg.1__1486__AT1G13730.1	0.168	0.38
At1g13740	fgenesh2_kg.1__1487__AT1G13740.1	0.031	0.42
At1g13750	Al_scaffold_0001_1419	-0.004	-0.674
At1g13790	fgenesh2_kg.1__1492__AT1G13790.1	-1.039	-0.966
At1g13800	scaffold_101545.1	-0.335	-1.269
At1g13810	fgenesh1_pm.C_scaffold_1001167	0.309	-0.493
At1g13830	fgenesh2_kg.1__1496__AT1G13830.1	-1.937	-0.737
At1g13870	scaffold_101551.1	0.55	1.048
At1g13880	fgenesh2_kg.1__1502__AT1G13880.1	0.456	0.299
At1g13890	fgenesh1_pg.C_scaffold_1001248	0.241	-0.227
At1g13900	scaffold_101554.1	0.496	0.544
At1g13910	fgenesh2_kg.1__1505__AT1G13910.1	0.414	-0.516
At1g13920	fgenesh1_pm.C_scaffold_1001175	-1.852	-0.155
At1g13930	fgenesh2_kg.1__1507__AT1G13930.1	2.774	1.382
At1g13940	fgenesh1_pm.C_scaffold_1001177	0.43	-0.718
At1g13950	fgenesh2_kg.1__1509__AT1G13950.1	-0.578	-0.655
At1g13960	fgenesh2_kg.1__1511__AT1G13960.1	-0.147	-0.073
At1g13970	fgenesh2_kg.1__1512__AT1G13970.1	0.789	0.689
At1g13980	fgenesh2_kg.1__1513__AT1G13980.1	0.735	-1.024
At1g13990	Al_scaffold_0001_1446	0.158	0.451
At1g14000	fgenesh2_kg.1__1515__AT1G14000.1	0.981	0.484
At1g14020	fgenesh2_kg.1__1517__AT1G14020.1	0.189	-0.099
At1g14030	fgenesh2_kg.1__1518__AT1G14030.1	-0.041	0.614
At1g14060	fgenesh1_pm.C_scaffold_1001188	-0.017	1.005
At1g14080	fgenesh1_pm.C_scaffold_1001189	-2.6	-1.824
At1g14130	fgenesh2_kg.1__1525__AT1G14130.1	0.139	0.796
At1g14140	fgenesh1_pg.C_scaffold_1001273	-0.153	0.788
At1g14150	fgenesh2_kg.1__1528__AT1G14150.1	-1.502	0.957
At1g14180	fgenesh1_pm.C_scaffold_1001196	-0.519	-0.152
At1g14200	scaffold_101589.1	1.133	0.593
At1g14210	fgenesh2_kg.1__1537__AT1G14210.1	-0.435	0.613
At1g14220	fgenesh1_pm.C_scaffold_1001201	-2.012	-1.864
At1g14240	fgenesh2_kg.1__1540__AT1G14240.2	-1.645	-1.602
At1g14260	fgenesh2_kg.1__1546__AT1G14260.1	-0.668	-1.019
At1g14270	fgenesh2_kg.1__1549__AT1G14270.1	-0.035	1.189
At1g14280	scaffold_101597.1	1.034	0.603
At1g14290	scaffold_101598.1	0.394	1.29
At1g14300	scaffold_101599.1	0.689	0.703
At1g14310	fgenesh1_pm.C_scaffold_1001209	0.831	0.184
At1g14320	scaffold_101601.1	2.556	1.656
At1g14330	fgenesh2_kg.1__1557__AT1G14330.1	1.38	0.461
At1g14340	fgenesh1_pm.C_scaffold_1001212	0.657	-0.166
At1g14350	fgenesh2_kg.1__1561__AT1G14350.1	0.42	0.006
At1g14360	scaffold_101606.1	0.887	1.526
At1g14370	fgenesh2_kg.1__1562__AT1G14370.1	-2.384	-1.332
At1g14380	Al_scaffold_0001_1485	0.396	0.501
At1g14390	fgenesh2_kg.1__1566__AT1G14390.1	-0.04	-1.676
At1g14410	fgenesh2_kg.1__1569__AT1G14410.1	-0.341	1.284
At1g14420	fgenesh2_kg.1__1570__AT1G14420.1	1.321	1.005
At1g14440	scaffold_101615.1	-0.537	0.924
At1g14450	fgenesh2_kg.1__1574__AT1G14450.1	1.526	1.693
At1g14460	scaffold_101618.1	0.033	-0.703
At1g14470	scaffold_101619.1	-0.906	-1.943
At1g14510	fgenesh2_kg.1__1579__AT1G14510.1	1.44	1.43
At1g14530	fgenesh2_kg.1__1582__AT1G14530.2	0.718	1.039
At1g14560	scaffold_101633.1	0.714	0.266
At1g14570	scaffold_101634.1	0.705	0.675
At1g14580	fgenesh1_pm.C_scaffold_1001236	-1.25	-0.475
At1g14610	fgenesh2_kg.1__1593__AT1G14610.1	1.098	0.428
At1g14620	scaffold_101639.1	0.044	0.692
At1g14650	fgenesh1_pm.C_scaffold_1002717	0.341	-0.099
At1g14660	fgenesh2_kg.1__1599__AT1G14660.1	-0.108	-0.553
At1g14680	scaffold_101644.1	-0.608	-0.809
At1g14685	fgenesh2_kg.1__1602__AT1G14685.1	0.232	0.794
At1g14687	fgenesh2_kg.1__1606__AT1G14687.1	-1.841	-0.448
At1g14700	fgenesh2_kg.1__1610__AT1G14700.1	0.97	-1.201
At1g14710	fgenesh2_kg.1__1612__AT1G14710.1	0.38	0.55
At1g14720	fgenesh2_kg.1__1613__AT1G14720.1	-0.466	1.112
At1g14730	fgenesh2_kg.1__1614__AT1G14730.1	-1.6	-0.3
At1g14740	fgenesh2_kg.1__1615__AT1G14740.1	0.924	-0.168
At1g14750	fgenesh2_kg.1__1616__AT1G14750.1	-0.863	-1.462
At1g14760	fgenesh1_pm.C_scaffold_1001255	-1.108	-0.962
At1g14770	fgenesh2_kg.1__1620__AT1G14770.1	-0.956	0.049
At1g14780	fgenesh2_kg.1__1622__AT1G14780.1	-1.631	-1.369
At1g14790	fgenesh2_kg.1__1623__AT1G14790.1	0.301	-0.507
At1g14810	fgenesh1_pm.C_scaffold_1001259	0.51	1.257
At1g14830	scaffold_101664.1	1.282	0.726
At1g14840	fgenesh2_kg.1__1629__AT1G14840.1	0.666	0.193
At1g14890	fgenesh2_kg.1__1632__AT1G14890.1	-0.564	1.012
At1g14900	scaffold_101674.1	-0.397	1.276
At1g14920	fgenesh2_kg.1__1634__AT1G14920.1	1.243	0.701
At1g14930	fgenesh1_pm.C_scaffold_1001269	-1.385	-0.938
At1g14970	fgenesh2_kg.1__1639__AT1G14970.1	-1.038	-0.233
At1g14980	fgenesh2_kg.1__1640__AT1G14980.1	1.536	1.782
At1g14990	fgenesh2_kg.1__1641__AT1G14990.1	0.369	1.251
At1g15000	scaffold_101687.1	-0.394	-0.012
At1g15010	fgenesh2_kg.1__1643__AT1G15010.1	-1.747	-0.759
At1g15020	fgenesh2_kg.1__1645__AT1G15020.2	-0.285	-0.202
At1g15040	fgenesh2_kg.1__1648__AT1G15040.1	-1.12	-0.359
At1g15060	scaffold_101693.1	-0.134	0.256
At1g15080	fgenesh1_pm.C_scaffold_1001283	-1.147	-0.238
At1g15100	fgenesh2_kg.1__1652__AT1G15100.1	-0.613	1.682
At1g15110	fgenesh2_kg.1__1653__AT1G15110.1	0.362	-0.146
At1g15120	Al_scaffold_0001_1569	0.415	1.18
At1g15130	fgenesh2_kg.1__1656__AT1G15130.1	-0.227	0.378
At1g15140	scaffold_101699.1	0.311	1.806
At1g15170	fgenesh2_kg.1__1662__AT1G15170.1	0.28	-0.436
At1g15200	fgenesh2_kg.1__1666__AT1G15200.1	0.658	1.14
At1g15210	fgenesh2_kg.1__1667__AT1G15210.1	-2.157	-1.927
At1g15220	fgenesh2_kg.1__1671__AT1G15220.2	-0.346	0.423
At1g15230	scaffold_101708.1	0.719	1.328
At1g15250	scaffold_101710.1	-0.562	1.378
At1g15260	fgenesh2_kg.1__1674__AT1G15260.1	0.721	1.096
At1g15270	fgenesh2_kg.1__1675__AT1G15270.1	2.224	0.737
At1g15280	fgenesh2_kg.1__1677__AT1G15280.2	0.05	0.265
At1g15290	fgenesh1_pm.C_scaffold_1001301	0.211	-0.639
At1g15320	scaffold_101717.1	-0.752	-1.251
At1g15330	fgenesh1_pm.C_scaffold_1001304	-2.274	-1.877
At1g15340	fgenesh1_pm.C_scaffold_1001305	0.746	1.691
At1g15350	fgenesh2_kg.1__1686__AT1G15350.3	0.639	0.6
At1g15360	fgenesh2_kg.1__1687__AT1G15360.1	0.504	1.187
At1g15370	fgenesh2_kg.1__1688__AT1G15370.1	1.174	0.833
At1g15380	scaffold_101723.1	1.032	0.576
At1g15390	fgenesh1_pg.C_scaffold_1001391	-0.275	0.656
At1g15400	fgenesh2_kg.1__1694__AT1G15400.2	0.697	1.297
At1g15410	fgenesh2_kg.1__1695__AT1G15410.1	0.388	-0.322
At1g15420	fgenesh2_kg.1__1697__AT1G15420.1	0.356	1.203
At1g15430	fgenesh2_kg.1__1698__AT1G15430.1	-0.928	0.427
At1g15440	scaffold_101731.1	0.176	0.074
At1g15460	fgenesh1_pg.C_scaffold_1001397	0.182	-0.181
At1g15470	fgenesh2_kg.1__1702__AT1G15470.1	1.207	0.642
At1g15480	fgenesh2_kg.1__1703__AT1G15480.1	0.125	-0.563
At1g15490	fgenesh2_kg.1__1704__AT1G15490.1	-0.027	-0.106
At1g15510	fgenesh2_kg.1__1706__AT1G15510.1	-0.54	-1.187
At1g15520	fgenesh2_kg.1__1707__AT1G15520.1	-0.163	-0.795
At1g15530	scaffold_101739.1	-0.637	-0.443
At1g15550	fgenesh2_kg.1__1710__AT1G15550.1	-1.638	-0.084
At1g15570	fgenesh2_kg.1__1711__AT1G15570.1	-0.397	-0.284
At1g15580	fgenesh2_kg.1__1712__AT1G15580.1	-1.01	-0.79
At1g15660	fgenesh2_kg.1__1714__AT1G15660.1	-1.09	-0.645
At1g15670	fgenesh2_kg.1__1715__AT1G15670.1	0.729	0.782
At1g15690	scaffold_101753.1	2.063	1.46
At1g15700	scaffold_101754.1	0.012	0.012
At1g15710	scaffold_101755.1	-1.054	0.615
At1g15720	fgenesh2_kg.1__1721__AT1G15720.1	-0.779	-0.815
At1g15730	scaffold_101757.1	0.228	0.859
At1g15740	fgenesh2_kg.1__1723__AT1G15740.1	1.41	0.092
At1g15750	fgenesh2_kg.1__1727__AT1G15750.2	0.359	0.273
At1g15780	fgenesh2_kg.1__1730__AT1G15780.1	-0.241	-0.403
At1g15790	scaffold_101766.1	-0.48	-0.214
At1g15810	scaffold_101768.1	-0.437	0.278
At1g15820	fgenesh2_kg.1__1735__AT1G15820.1	2.575	2.378
At1g15870	scaffold_101775.1	-2.053	-0.862
At1g15880	fgenesh2_kg.1__1741__AT1G15880.1	1.879	1.038
At1g15890	Al_scaffold_0007_3357	-1.242	-2.453
At1g15920	fgenesh1_pm.C_scaffold_1001362	0.855	0.403
At1g15930	fgenesh1_pm.C_scaffold_1001363	1.347	1.588
At1g15950	fgenesh2_kg.1__1748__AT1G15950.1	0.93	1.308
At1g15980	fgenesh2_kg.1__1751__AT1G15980.1	-0.142	0.481
At1g15990	Al_scaffold_0001_1661	-1.655	-1.638
At1g16000	fgenesh2_kg.1__1753__AT1G16000.1	0.095	0.727
At1g16010	fgenesh2_kg.1__1754__AT1G16010.1	0.748	0.934
At1g16020	fgenesh2_kg.1__1757__AT1G16020.1	0.058	-0.552
At1g16030	fgenesh2_kg.1__1758__AT1G16030.1	-0.902	-0.433
At1g16040	Al_scaffold_0001_1667	0.847	0.369
At1g16060	fgenesh2_kg.1__1760__AT1G16060.1	0.107	0.471
At1g16070	fgenesh2_kg.1__1762__AT1G16070.1	-0.104	-0.326
At1g16080	fgenesh2_kg.1__1764__AT1G16080.1	0.709	0.477
At1g16150	fgenesh2_kg.1__1768__AT1G16150.1	-2.329	-2.213
At1g16170	fgenesh2_kg.1__1769__AT1G16170.1	-0.198	1.302
At1g16180	fgenesh2_kg.1__1770__AT1G16180.1	1.308	1.597
At1g16190	fgenesh1_pm.C_scaffold_1001379	-0.623	0.461
At1g16210	fgenesh2_kg.1__1772__AT1G16210.1	0.219	1.933
At1g16220	fgenesh1_pg.C_scaffold_1001466	-1.523	-0.65
At1g16240	fgenesh2_kg.1__1775__AT1G16240.3	1.512	1.554
At1g16260	fgenesh1_pm.C_scaffold_1001383	-2.706	-0.953
At1g16280	fgenesh2_kg.1__1779__AT1G16280.1	0.255	0.376
At1g16290	fgenesh1_pm.C_scaffold_1001386	-0.125	-0.373
At1g16310	fgenesh2_kg.1__1782__AT1G16310.1	0.586	-0.166
At1g16330	fgenesh1_pm.C_scaffold_1001390	-0.63	-0.771
At1g16340	fgenesh1_pm.C_scaffold_1001391	-1.201	1.368
At1g16350	scaffold_101819.1	0.593	0.447
At1g16360	fgenesh2_kg.1__1786__AT1G16360.1	-0.322	-0.526
At1g16380	fgenesh1_pm.C_scaffold_1001395	-1.391	-1.602
At1g16440	fgenesh2_kg.1__1794__AT1G16440.1	-2.392	-1.884
At1g16460	fgenesh2_kg.1__1797__AT1G16460.1	1.094	1.445
At1g16490	fgenesh1_pg.C_scaffold_1001492	-0.987	-0.098
At1g16500	fgenesh2_kg.1__1802__AT1G16500.1	-0.548	0.176
At1g16510	fgenesh2_kg.1__1803__AT1G16510.1	-0.541	-0.079
At1g16520	fgenesh2_kg.1__1804__AT1G16520.1	0.748	0.423
At1g16530	Al_scaffold_0001_1711	-1.23	-1.294
At1g16540	fgenesh2_kg.1__1806__AT1G16540.1	0.142	-1.113
At1g16560	fgenesh2_kg.1__1809__AT1G16560.3	0.233	0.614
At1g16570	Al_scaffold_0001_1715	-0.048	0.878
At1g16590	scaffold_101845.1	-0.423	-0.172
At1g16610	fgenesh2_kg.1__1815__AT1G16610.2	-1.416	1.533
At1g16640	fgenesh1_pm.C_scaffold_1001418	-0.038	-0.525
At1g16650	scaffold_101852.1	-0.71	-1.076
At1g16670	fgenesh2_kg.1__1817__AT1G16670.1	0.284	-0.332
At1g16690	fgenesh2_kg.1__1819__AT1G16690.1	-0.127	-0.561
At1g16705	fgenesh1_pm.C_scaffold_1001423	0.097	-0.022
At1g16710	Al_scaffold_0001_1729	0.29	-1.124
At1g16720	fgenesh2_kg.1__1822__AT1G16720.1	1.055	0.584
At1g16730	fgenesh1_pg.C_scaffold_1001511	-1.317	0.11
At1g16740	Al_scaffold_0001_1732	0.946	0.617
At1g16750	fgenesh2_kg.1__1825__AT1G16750.1	-0.341	0.386
At1g16760	fgenesh1_pm.C_scaffold_1001429	-0.147	-1.322
At1g16770	fgenesh2_kg.1__1827__AT1G16770.1	-1.41	-1.417
At1g16800	fgenesh1_pm.C_scaffold_1001433	-0.246	-1.313
At1g16810	fgenesh2_kg.1__1831__AT1G16810.2	0.403	1.27
At1g16820	fgenesh1_pm.C_scaffold_1001435	4.4	0.528
At1g16830	Al_scaffold_0001_1740	0.035	-1.071
At1g16840	fgenesh2_kg.1__1834__AT1G16840.1	0.122	1.18
At1g16850	fgenesh1_pg.C_scaffold_1001521	0.835	1.072
At1g16870	fgenesh2_kg.1__1841__AT1G16870.1	0.286	0.714
At1g16880	fgenesh2_kg.1__1842__AT1G16880.1	1.546	1.568
At1g16900	fgenesh2_kg.1__1846__AT1G16900.1	-0.279	0.641
At1g16920	fgenesh2_kg.1__1848__AT1G16920.1	0.707	1.659
At1g16950	scaffold_101882.1	-1.088	-1.212
At1g16970	fgenesh2_kg.1__1852__AT1G16970.1	0.404	-0.001
At1g17020	scaffold_101888.1	-1.139	-0.381
At1g17040	fgenesh2_kg.7__3481__AT1G17040.1	-0.189	-0.879
At1g17050	fgenesh2_kg.7__3482__AT1G17050.1	0.853	0.262
At1g17060	fgenesh2_kg.7__3483__AT1G17060.1	-0.734	-1.209
At1g17070	fgenesh2_kg.1__1859__AT1G17070.1	-0.147	-0.524
At1g17090	scaffold_101897.1	0.606	-0.189
At1g17100	fgenesh2_kg.1__1862__AT1G17100.1	-0.62	1.348
At1g17110	scaffold_101900.1	0.699	0.059
At1g17120	fgenesh2_kg.1__1864__AT1G17120.1	0.603	0.335
At1g17130	fgenesh2_kg.1__1866__AT1G17130.2	0.452	0.428
At1g17145	fgenesh2_kg.1__1869__AT1G17145.1	-0.372	0.915
At1g17160	fgenesh1_pm.C_scaffold_1001463	0.444	0.337
At1g17170	fgenesh2_kg.1__1874__AT1G17170.1	1.382	0.379
At1g17190	fgenesh2_kg.1__1876__AT1G17190.1	0.659	0.331
At1g17200	fgenesh2_kg.1__1877__AT1G17200.1	0.443	1.02
At1g17210	fgenesh2_kg.1__1878__AT1G17210.1	1.07	0.171
At1g17220	fgenesh2_kg.1__1879__AT1G17220.1	0.855	-0.175
At1g17230	scaffold_101915.1	-0.723	-0.92
At1g17240	scaffold_101917.1	-0.456	-2.216
At1g17330	fgenesh2_kg.1__1890__AT1G17330.1	-1.592	0.293
At1g17340	fgenesh2_kg.1__1891__AT1G17340.1	-0.091	-0.754
At1g17350	fgenesh2_kg.1__1893__AT1G17350.1	0.263	0.398
At1g17370	scaffold_101937.1	0.687	1.119
At1g17380	fgenesh1_pm.C_scaffold_1001486	-0.313	0.819
At1g17410	fgenesh2_kg.1__1900__AT1G17410.1	-0.373	0.386
At1g17420	fgenesh2_kg.1__1901__AT1G17420.1	-1.171	-0.267
At1g17430	fgenesh2_kg.1__1902__AT1G17430.1	0.467	0.319
At1g17440	fgenesh2_kg.1__1903__AT1G17440.1	-0.782	0.448
At1g17455	fgenesh2_kg.1__1906__AT1G17455.1	1.782	-0.423
At1g17460	fgenesh2_kg.1__1907__AT1G17460.1	-0.107	-1.292
At1g17470	fgenesh2_kg.1__1908__AT1G17470.1	1.184	0.688
At1g17480	fgenesh2_kg.1__1910__AT1G17480.1	-0.581	-0.488
At1g17490	scaffold_101949.1	1.082	-0.752
At1g17500	scaffold_101950.1	0.675	-1.431
At1g17510	fgenesh2_kg.1__1912__AT1G17510.1	0.001	0.79
At1g17520	scaffold_101953.1	0.244	0.572
At1g17530	fgenesh2_kg.1__1914__AT1G17530.1	0.59	0.952
At1g17540	fgenesh2_kg.1__1915__AT1G17540.1	-2.057	-0.06
At1g17550	scaffold_101957.1	1.075	0.237
At1g17560	Al_scaffold_0001_1821	0.217	0.851
At1g17580	scaffold_101959.1	-0.268	-1.675
At1g17590	fgenesh2_kg.1__1922__AT1G17590.3	-0.873	0.29
At1g17600	fgenesh2_kg.1__1923__AT1G17600.1	-1.573	-2.02
At1g17610	fgenesh2_kg.1__1924__AT1G17610.1	-1.094	-1.512
At1g17615	Al_scaffold_0001_1827	-1.673	-1.637
At1g17620	fgenesh2_kg.1__1926__AT1G17620.1	0.06	0.81
At1g17630	fgenesh1_pg.C_scaffold_1001594	-0.73	-1.783
At1g17640	fgenesh1_pg.C_scaffold_1001595	-0.065	0.403
At1g17650	fgenesh2_kg.1__1929__AT1G17650.1	0.288	1.189
At1g17665	Al_scaffold_0001_1832	-0.433	-0.103
At1g17680	fgenesh2_kg.1__1931__AT1G17680.1	0.314	-0.811
At1g17690	fgenesh2_kg.1__1933__AT1G17690.1	0.14	-0.048
At1g17700	scaffold_101974.1	-1.474	0.604
At1g17710	scaffold_101975.1	0.485	-0.141
At1g17720	fgenesh2_kg.1__1938__AT1G17720.1	0.797	0.468
At1g17745	fgenesh2_kg.1__1940__AT1G17745.1	0.025	1.359
At1g17750	fgenesh2_kg.1__1941__AT1G17750.1	-0.529	-1.237
At1g17760	fgenesh2_kg.1__1942__AT1G17760.1	-0.324	-0.182
At1g17790	fgenesh1_pm.C_scaffold_1001524	0.429	0.283
At1g17830	fgenesh2_kg.1__1950__AT1G17830.1	0.424	-0.032
At1g17840	fgenesh2_kg.1__1951__AT1G17840.1	1.792	0.944
At1g17850	Al_scaffold_0001_1854	-0.341	0.118
At1g17860	scaffold_101992.1	-0.788	0.097
At1g17870	scaffold_101993.1	-0.284	-0.676
At1g17880	fgenesh1_pm.C_scaffold_1001532	0.569	1.783
At1g17890	fgenesh2_kg.1__1956__AT1G17890.1	0.211	1.447
At1g17950	scaffold_102001.1	-1.66	-1.692
At1g17960	fgenesh2_kg.1__1964__AT1G17960.1	-2.424	-0.762
At1g17970	fgenesh1_pm.C_scaffold_1001539	-0.181	-0.349
At1g17980	fgenesh2_kg.1__1966__AT1G17980.1	0.105	0.381
At1g18030	fgenesh1_pm.C_scaffold_1001543	-0.068	0.415
At1g18040	fgenesh2_kg.1__1975__AT1G18040.1	-0.23	0.164
At1g18060	scaffold_102013.1	0.125	1.629
At1g18070	fgenesh2_kg.1__1976__AT1G18070.1	1.51	1.229
At1g18080	scaffold_102015.1	2.098	1.597
At1g18090	scaffold_102016.1	-1.054	-1.112
At1g18140	scaffold_102020.1	-1.214	-0.082
At1g18150	Al_scaffold_0001_1881	0.624	0.647
At1g18160	fgenesh2_kg.1__1986__AT1G18160.1	0.681	-0.827
At1g18170	scaffold_102024.1	0.27	0.477
At1g18180	scaffold_102025.1	0.854	0.252
At1g18210	scaffold_102028.1	1.562	1.913
At1g18250	scaffold_102031.1	-1.41	1.631
At1g18260	scaffold_102032.1	0.813	0.782
At1g18270	fgenesh2_kg.1__1998__AT1G18270.2	0.663	-0.384
At1g18280	Al_scaffold_0001_1894	0.255	0.895
At1g18290	fgenesh2_kg.1__2000__AT1G18290.1	-1.875	-1.9
At1g18340	fgenesh2_kg.1__2008__AT1G18340.1	-0.158	0.504
At1g18360	scaffold_102046.1	-0.576	0.618
At1g18370	fgenesh2_kg.1__2011__AT1G18370.1	-0.444	-0.394
At1g18410	fgenesh1_pg.C_scaffold_1001665	-1.33	-1.324
At1g18440	fgenesh2_kg.1__2016__AT1G18440.1	0.185	-0.092
At1g18450	fgenesh2_kg.1__2017__AT1G18450.1	0.246	0.525
At1g18460	fgenesh2_kg.1__2018__AT1G18460.1	0.32	-0.539
At1g18470	fgenesh2_kg.1__2020__AT1G18470.1	0.908	1.198
At1g18480	fgenesh2_kg.1__2021__AT1G18480.1	0.661	0.383
At1g18485	fgenesh2_kg.1__2022__AT1G18485.1	-1.352	-1.67
At1g18490	fgenesh2_kg.1__2023__AT1G18490.1	0.331	-0.822
At1g18500	fgenesh2_kg.1__2024__AT1G18500.1	0.324	0.421
At1g18520	scaffold_102066.1	0.176	-0.038
At1g18530	scaffold_102067.1	-1.156	-1.159
At1g18540	scaffold_102068.1	1.442	1.868
At1g18570	fgenesh2_kg.1__2031__AT1G18570.1	-1.628	-1.569
At1g18580	fgenesh1_pm.C_scaffold_1001587	0.059	-0.034
At1g18590	fgenesh2_kg.1__2033__AT1G18590.1	-1.043	-0.971
At1g18600	fgenesh2_kg.1__2034__AT1G18600.1	-0.047	0.587
At1g18610	Al_scaffold_0001_1930	0.357	-0.992
At1g18620	fgenesh2_kg.1__2037__AT1G18620.2	0.73	-1.112
At1g18630	Al_scaffold_0001_1932	0.554	-0.434
At1g18640	fgenesh2_kg.1__2039__AT1G18640.2	1.524	1.093
At1g18650	scaffold_102079.1	-0.309	1.216
At1g18660	fgenesh2_kg.1__2042__AT1G18660.4	0.648	0.572
At1g18680	Al_scaffold_0001_1938	-0.585	0.429
At1g18690	fgenesh1_pm.C_scaffold_1001597	-0.407	-1.407
At1g18700	fgenesh2_kg.1__2047__AT1G18700.1	0.311	-0.07
At1g18720	scaffold_102089.1	1.425	1.924
At1g18730	fgenesh2_kg.1__2052__AT1G18730.3	0.654	-0.364
At1g18740	fgenesh2_kg.1__2054__AT1G18740.1	0.222	-0.132
At1g18750	fgenesh2_kg.1__2055__AT1G18750.1	-1.098	-0.553
At1g18800	scaffold_102102.1	0.473	1.195
At1g18810	scaffold_102103.1	0.291	0.148
At1g18840	fgenesh1_pg.C_scaffold_1001707	0.337	0.487
At1g18850	fgenesh2_kg.1__2064__AT1G18850.1	0.398	0.671
At1g18870	scaffold_102112.1	-0.967	-0.806
At1g18880	fgenesh2_kg.1__2066__AT1G18880.1	-0.944	-0.404
At1g18890	scaffold_102114.1	0.741	0.462
At1g18900	scaffold_102115.1	0.304	-0.954
At1g18910	fgenesh2_kg.1__2070__AT1G18910.1	-0.587	-2.071
At1g18940	fgenesh1_pm.C_scaffold_1001618	-2.51	-1.877
At1g18950	fgenesh2_kg.1__2072__AT1G18950.1	0.251	-0.409
At1g18990	fgenesh2_kg.1__2076__AT1G18990.1	0.487	-0.059
At1g19000	fgenesh2_kg.1__2077__AT1G19000.2	0.783	1.349
At1g19010	fgenesh1_pg.C_scaffold_1001721	-0.175	-0.501
At1g19020	scaffold_102125.1	-1.443	-1.477
At1g19025	fgenesh2_kg.1__2081__AT1G19025.1	-1.072	-1.402
At1g19050	scaffold_102129.1	0.673	0.314
At1g19060	fgenesh1_pm.C_scaffold_1000090	-1.657	-1.744
At1g19090	fgenesh2_kg.1__2083__AT1G19090.1	0.072	-1.611
At1g19100	fgenesh2_kg.1__2084__AT1G19100.1	0.288	-0.474
At1g19110	fgenesh2_kg.1__2085__AT1G19110.1	0.779	-0.153
At1g19120	fgenesh2_kg.1__2089__AT1G19120.1	1.081	0.839
At1g19130	fgenesh1_pm.C_scaffold_1001632	0.949	1.242
At1g19140	fgenesh2_kg.1__2092__AT1G19140.2	1.251	1.013
At1g19150	fgenesh2_kg.1__2093__AT1G19150.1	0.038	0.643
At1g19170	fgenesh2_kg.1__2094__AT1G19170.1	0.435	0.132
At1g19180	fgenesh2_kg.1__2096__AT1G19180.2	0.628	0.866
At1g19190	scaffold_102142.1	-0.447	-0.745
At1g19200	Al_scaffold_0001_1991	-0.04	0.313
At1g19220	fgenesh1_pg.C_scaffold_1001739	-0.146	-0.835
At1g19230	fgenesh1_pm.C_scaffold_1001641	-0.797	-1.695
At1g19240	fgenesh2_kg.1__2101__AT1G19240.1	1.165	1.444
At1g19250	fgenesh1_pm.C_scaffold_1001643	-1.699	-1.819
At1g19270	fgenesh2_kg.1__2103__AT1G19270.1	0.577	-0.227
At1g19290	scaffold_102154.1	0.046	-1.678
At1g19310	scaffold_102156.1	0.022	1.111
At1g19330	fgenesh2_kg.1__2109__AT1G19330.1	-0.047	1.087
At1g19340	fgenesh2_kg.1__2111__AT1G19340.1	0.614	-1.307
At1g19360	fgenesh2_kg.1__2117__AT1G19360.1	0.341	0.984
At1g19370	scaffold_102162.1	0.471	0.753
At1g19390	scaffold_102165.1	-2.342	-2.309
At1g19430	scaffold_102178.1	0.201	0.244
At1g19440	fgenesh2_kg.1__2127__AT1G19440.1	0.669	0.161
At1g19450	fgenesh2_kg.1__2128__AT1G19450.1	1.444	1.409
At1g19485	Al_scaffold_0001_2029	-0.199	-0.964
At1g19540	fgenesh2_kg.1__2134__AT1G19540.1	-0.377	-1.096
At1g19580	fgenesh1_pm.C_scaffold_1001669	0.748	0.342
At1g19600	scaffold_102191.1	1.533	0.464
At1g19620	Al_scaffold_0001_2039	-1.354	-1.209
At1g19630	fgenesh2_kg.1__2141__AT1G19630.1	0.19	-0.508
At1g19640	fgenesh2_kg.1__2142__AT1G19640.1	0.121	1.558
At1g19650	fgenesh2_kg.1__2143__AT1G19650.1	0.666	0.214
At1g19670	fgenesh2_kg.1__2147__AT1G19670.1	1.04	1.527
At1g19680	fgenesh2_kg.1__2148__AT1G19680.1	0.118	0.157
At1g19690	Al_scaffold_0001_2046	0.506	0.787
At1g19700	fgenesh2_kg.1__2150__AT1G19700.1	-0.228	0.383
At1g19710	scaffold_102202.1	0.501	-0.256
At1g19715	fgenesh2_kg.1__2152__AT1G19715.1	0.283	0.38
At1g19730	scaffold_102205.1	1.224	1.277
At1g19740	fgenesh2_kg.1__2155__AT1G19740.1	-0.452	0.971
At1g19770	fgenesh2_kg.1__2156__AT1G19770.1	-0.101	0.717
At1g19780	fgenesh1_pg.C_scaffold_1001793	-0.408	-1.33
At1g19800	fgenesh2_kg.1__2160__AT1G19800.1	0.96	0.296
At1g19830	fgenesh2_kg.1__2161__AT1G19830.1	-0.984	-1.332
At1g19835	fgenesh1_pg.C_scaffold_1001798	0.431	0.33
At1g19850	fgenesh2_kg.1__2164__AT1G19850.1	0.849	-0.393
At1g19860	fgenesh2_kg.1__2165__AT1G19860.1	0.71	0.25
At1g19870	fgenesh1_pm.C_scaffold_1001695	0.937	0.444
At1g19880	scaffold_102224.1	0.89	0.893
At1g19890	fgenesh2_kg.1__2168__AT1G19890.1	-0.261	-0.616
At1g19900	fgenesh2_kg.1__2169__AT1G19900.1	-1.313	-1.577
At1g19920	fgenesh2_kg.1__2171__AT1G19920.1	0.983	0.884
At1g19940	fgenesh2_kg.1__2172__AT1G19940.1	-0.359	-0.009
At1g19950	fgenesh1_pm.C_scaffold_1001702	-1.38	0.348
At1g19970	fgenesh1_pm.C_scaffold_1001705	0.81	1.062
At1g19980	fgenesh1_pm.C_scaffold_1001706	-0.193	-0.406
At1g20010	fgenesh2_kg.1__2180__AT1G20010.1	1.347	1.852
At1g20020	fgenesh2_kg.1__2182__AT1G20020.3	1.529	1.121
At1g20030	scaffold_102241.1	-0.149	-0.143
At1g20050	fgenesh2_kg.1__2185__AT1G20050.1	0.04	1.239
At1g20070	scaffold_102245.1	-1.922	0.673
At1g20080	fgenesh1_pm.C_scaffold_1001716	-0.1	-1.293
At1g20100	fgenesh2_kg.1__2190__AT1G20100.1	1.531	1.358
At1g20110	fgenesh1_pm.C_scaffold_1001719	0.82	0.494
At1g20150	Al_scaffold_0001_2100	-0.026	-0.616
At1g20160	fgenesh2_kg.1__2200__AT1G20160.2	-0.024	-0.337
At1g20180	fgenesh2_kg.1__2201__AT1G20180.1	-0.516	0.314
At1g20190	fgenesh2_kg.1__2203__AT1G20190.1	1.77	1.885
At1g20200	fgenesh2_kg.1__2204__AT1G20200.1	0.984	1.331
At1g20220	fgenesh1_pm.C_scaffold_1001726	0.576	1.228
At1g20230	scaffold_102264.1	-1.061	-1.419
At1g20270	fgenesh2_kg.1__2211__AT1G20270.1	0.584	0.522
At1g20300	fgenesh2_kg.1__2212__AT1G20300.1	-0.792	-0.332
At1g20330	fgenesh2_kg.1__2215__AT1G20330.1	1.638	1.853
At1g20340	fgenesh2_kg.1__2216__AT1G20340.1	1.987	2.278
At1g20350	fgenesh2_kg.1__2217__AT1G20350.1	-0.455	-0.97
At1g20380	fgenesh2_kg.1__2221__AT1G20380.1	0.218	-1.406
At1g20410	scaffold_102284.1	0.266	0.309
At1g20430	fgenesh2_kg.1__2225__AT1G20430.1	0.762	1.463
At1g20440	scaffold_102289.1	2.277	2.115
At1g20450	fgenesh2_kg.1__2227__AT1G20450.2	1.317	1.509
At1g20490	fgenesh1_pm.C_scaffold_1001745	0.18	-0.34
At1g20510	fgenesh2_kg.1__2232__AT1G20510.1	0.521	0.781
At1g20530	fgenesh1_pm.C_scaffold_1001748	-2.599	-1.388
At1g20550	fgenesh1_pm.C_scaffold_1001750	-0.023	0.243
At1g20560	fgenesh2_kg.1__2240__AT1G20560.1	0.972	0.547
At1g20575	scaffold_102303.1	0.905	1.018
At1g20580	fgenesh1_pg.C_scaffold_1001871	1.623	1.168
At1g20630	fgenesh1_pm.C_scaffold_1001757	1.551	1.105
At1g20640	fgenesh2_kg.1__2251__AT1G20640.2	0.368	-0.408
At1g20650	fgenesh2_kg.1__2253__AT1G20650.1	1.057	0.926
At1g20670	fgenesh2_kg.1__2254__AT1G20670.1	-0.127	0.101
At1g20693	fgenesh2_kg.1__2255__AT1G20693.2	2.436	0.661
At1g20696	fgenesh2_kg.1__2258__AT1G20696.3	2.544	1.027
At1g20720	scaffold_102320.1	-0.642	-1.251
At1g20750	fgenesh2_kg.1__2265__AT1G20750.1	-2.959	-1.962
At1g20760	fgenesh2_kg.1__2266__AT1G20760.1	0.349	-0.382
At1g20770	fgenesh2_kg.1__2267__AT1G20770.1	0.824	1.043
At1g20780	scaffold_102325.1	0.161	-0.69
At1g20810	fgenesh2_kg.1__2270__AT1G20810.1	-0.427	0.591
At1g20823	fgenesh2_kg.1__2272__AT1G20823.1	-0.269	0.884
At1g20830	fgenesh2_kg.1__2273__AT1G20830.1	-0.54	0.014
At1g20840	fgenesh2_kg.1__2274__AT1G20840.1	0.088	0.879
At1g20850	fgenesh2_kg.1__2275__AT1G20850.1	0.801	0.913
At1g20860	fgenesh1_pg.C_scaffold_1001895	-2.521	-1.644
At1g20870	fgenesh2_kg.1__2277__AT1G20870.1	-0.062	-1.06
At1g20880	fgenesh2_kg.1__2278__AT1G20880.1	-0.336	0.004
At1g20890	Al_scaffold_0001_2183	0.207	0.385
At1g20910	fgenesh2_kg.1__2281__AT1G20910.1	0.043	0.905
At1g20920	fgenesh2_kg.1__2282__AT1G20920.2	-0.112	-0.598
At1g20930	fgenesh2_kg.1__2285__AT1G20930.1	-0.354	0.471
At1g20950	fgenesh2_kg.1__2287__AT1G20950.1	0.683	0.952
At1g20960	fgenesh2_kg.1__2288__AT1G20960.1	0.707	-0.323
At1g20980	fgenesh2_kg.1__2292__AT1G20980.1	1.283	0.008
At1g21000	scaffold_102351.1	1.333	0.641
At1g21010	scaffold_102352.1	0.516	-0.151
At1g21050	scaffold_102353.1	-0.552	0.026
At1g21060	fgenesh2_kg.1__2297__AT1G21060.1	-0.128	-0.358
At1g21065	fgenesh2_kg.1__2298__AT1G21065.1	1.406	1.039
At1g21070	scaffold_102356.1	0.523	0.802
At1g21080	fgenesh2_kg.1__2300__AT1G21080.1	1.014	1.365
At1g21090	fgenesh1_pm.C_scaffold_1001795	-0.051	0.619
At1g21140	scaffold_102364.1	0.51	0.368
At1g21160	fgenesh1_pm.C_scaffold_1001799	-0.55	-0.131
At1g21170	scaffold_102367.1	-0.099	-1.241
At1g21190	fgenesh2_kg.1__2311__AT1G21190.1	1.783	1.277
At1g21200	fgenesh2_kg.1__2312__AT1G21200.1	0.398	-0.36
At1g21230	scaffold_102374.1	-3.114	-2.469
At1g21270	fgenesh2_kg.1__2317__AT1G21270.1	0.116	-0.883
At1g21320	fgenesh2_kg.1__2319__AT1G21320.1	-1.955	-0.812
At1g21350	fgenesh1_pm.C_scaffold_1001808	0.36	1.225
At1g21360	Al_scaffold_0001_2227	-1.185	-1.934
At1g21370	fgenesh2_kg.1__2326__AT1G21370.2	0.539	-0.289
At1g21380	fgenesh2_kg.1__2328__AT1G21380.1	0.267	0.53
At1g21410	fgenesh2_kg.1__2332__AT1G21410.1	0.595	-0.075
At1g21440	fgenesh2_kg.1__2334__AT1G21440.1	1.362	1.167
At1g21450	fgenesh2_kg.1__2335__AT1G21450.1	0.62	-0.782
At1g21460	scaffold_102399.1	0.777	1.898
At1g21480	fgenesh2_kg.1__2337__AT1G21480.1	0.144	1.078
At1g21500	fgenesh2_kg.1__2340__AT1G21500.1	-0.857	1.392
At1g21510	fgenesh2_kg.1__2341__AT1G21510.1	-2.23	-1.554
At1g21540	scaffold_102410.1	0.609	1.082
At1g21550	fgenesh2_kg.1__2345__AT1G21550.1	0.426	0.261
At1g21560	scaffold_102413.1	-0.023	0.333
At1g21590	fgenesh2_kg.1__2349__AT1G21590.1	0.553	0.563
At1g21600	fgenesh2_kg.1__2350__AT1G21600.2	0.135	1.243
At1g21610	fgenesh2_kg.1__2352__AT1G21610.1	0.197	-0.464
At1g21630	fgenesh2_kg.1__2354__AT1G21630.1	-0.171	-0.477
At1g21640	scaffold_102423.1	0.528	-0.512
At1g21650	fgenesh1_pm.C_scaffold_1001836	0.196	-0.804
At1g21660	fgenesh2_kg.1__2358__AT1G21660.1	0.662	0.081
At1g21670	fgenesh2_kg.1__2359__AT1G21670.1	-0.431	-0.318
At1g21680	fgenesh2_kg.1__2360__AT1G21680.1	0.734	0.318
At1g21690	fgenesh2_kg.1__2361__AT1G21690.1	0.207	0.344
At1g21700	fgenesh2_kg.1__2364__AT1G21700.1	0.659	0.457
At1g21710	scaffold_102434.1	-0.129	0.278
At1g21730	fgenesh2_kg.1__2366__AT1G21730.1	-0.17	-0.935
At1g21740	fgenesh2_kg.1__2367__AT1G21740.1	-0.217	-0.971
At1g21750	scaffold_102441.1	1.645	1.164
At1g21760	scaffold_102442.1	0.874	0.193
At1g21780	scaffold_102444.1	0.479	0.555
At1g21790	fgenesh2_kg.1__2372__AT1G21790.1	-0.042	0.239
At1g21810	fgenesh2_kg.1__2373__AT1G21810.1	-0.744	-0.122
At1g21840	fgenesh2_kg.1__2374__AT1G21840.1	-0.071	-0.468
At1g21850	fgenesh1_pm.C_scaffold_1001857	-2.527	-1.55
At1g21870	fgenesh1_pm.C_scaffold_1001859	-1.37	-2.309
At1g21880	fgenesh2_kg.1__2378__AT1G21880.2	-1.081	0.776
At1g21910	fgenesh2_kg.1__2381__AT1G21910.1	-0.878	-0.794
At1g21920	fgenesh2_kg.1__2382__AT1G21920.1	-0.781	0.782
At1g21950	scaffold_102478.1	-0.422	-1.488
At1g21980	fgenesh2_kg.1__2387__AT1G21980.1	0.479	-0.431
At1g22010	fgenesh2_kg.1__2388__AT1G22010.1	-0.026	-1.895
At1g22015	fgenesh2_kg.1__2389__AT1G22015.1	0.713	0.221
At1g22020	fgenesh2_kg.1__2390__AT1G22020.1	0.797	-0.39
At1g22030	Al_scaffold_0001_2309	0.294	1.174
At1g22040	fgenesh2_kg.1__2392__AT1G22040.1	0.716	-0.404
At1g22050	fgenesh2_kg.1__2393__AT1G22050.1	0.988	-0.585
At1g22060	scaffold_102499.1	0.634	-1.254
At1g22070	fgenesh2_kg.1__2395__AT1G22070.1	0.798	0.135
At1g22110	fgenesh2_kg.1__2398__AT1G22110.1	-0.224	-0.932
At1g22130	Al_scaffold_0001_2320	-0.087	-0.498
At1g22140	Al_scaffold_0001_2321	-0.122	1.833
At1g22150	fgenesh1_pm.C_scaffold_1001883	-1.715	-1.426
At1g22160	fgenesh2_kg.1__2403__AT1G22160.1	0.879	0.651
At1g22170	fgenesh2_kg.1__2404__AT1G22170.1	0.406	0.278
At1g22180	scaffold_102513.1	-1.156	0.165
At1g22190	fgenesh2_kg.1__2408__AT1G22190.1	0.463	-0.532
At1g22200	fgenesh2_kg.1__2410__AT1G22200.1	1.477	1.12
At1g22240	fgenesh1_pg.C_scaffold_1002032	-1.047	-1.385
At1g22270	fgenesh2_kg.1__2417__AT1G22270.1	0.762	0.461
At1g22275	scaffold_102525.1	-1.512	-2.043
At1g22280	fgenesh2_kg.1__2421__AT1G22280.1	0.129	0.379
At1g22300	fgenesh1_pm.C_scaffold_1001897	1.763	1.847
At1g22310	fgenesh2_kg.1__2425__AT1G22310.2	-0.296	0.174
At1g22340	fgenesh1_pg.C_scaffold_1002043	-2.059	-1.495
At1g22360	fgenesh2_kg.1__2430__AT1G22360.2	-0.125	-0.278
At1g22370	fgenesh2_kg.1__2432__AT1G22370.2	-0.448	-0.182
At1g22380	fgenesh1_pm.C_scaffold_1001903	1.4	1.495
At1g22400	fgenesh2_kg.1__2434__AT1G22400.1	0.947	0.82
At1g22410	fgenesh2_kg.1__2435__AT1G22410.1	1.919	1.139
At1g22430	fgenesh2_kg.1__2436__AT1G22430.1	-1.92	-0.126
At1g22440	fgenesh2_kg.1__2438__AT1G22440.1	-0.391	-2.028
At1g22450	scaffold_102547.1	0.157	0.042
At1g22460	fgenesh2_kg.1__2440__AT1G22460.1	-0.613	-0.657
At1g22490	fgenesh1_pg.C_scaffold_1002057	-0.266	-0.595
At1g22500	fgenesh2_kg.1__2444__AT1G22500.1	-1.27	-1.313
At1g22510	scaffold_102556.1	-0.944	0.903
At1g22520	fgenesh2_kg.1__2446__AT1G22520.1	0.202	1.123
At1g22530	fgenesh2_kg.1__2447__AT1G22530.1	-0.291	0.764
At1g22540	fgenesh2_kg.1__2448__AT1G22540.1	-1.082	-0.552
At1g22550	fgenesh2_kg.1__2449__AT1G22550.1	-0.529	-0.269
At1g22570	Al_scaffold_0001_2367	-1.005	-0.937
At1g22590	fgenesh2_kg.1__2451__AT1G22590.1	-1.179	-0.084
At1g22610	scaffold_102565.1	0.839	-0.194
At1g22620	fgenesh2_kg.1__2455__AT1G22620.1	-0.021	-0.193
At1g22630	fgenesh2_kg.1__2456__AT1G22630.1	1.1	-0.142
At1g22640	fgenesh2_kg.1__2457__AT1G22640.1	1.642	0.438
At1g22650	fgenesh2_kg.1__2458__AT1G22650.1	-0.758	-0.593
At1g22660	fgenesh1_pg.C_scaffold_1002073	0.446	-0.332
At1g22670	Al_scaffold_0001_2376	-1.571	-1.94
At1g22700	fgenesh2_kg.1__2466__AT1G22700.2	0.008	0.691
At1g22710	fgenesh2_kg.1__2467__AT1G22710.1	1.382	1.762
At1g22730	scaffold_102578.1	1.213	-0.489
At1g22740	Al_scaffold_0001_2383	0.424	0.408
At1g22750	fgenesh2_kg.1__2473__AT1G22750.4	1.032	0.946
At1g22760	fgenesh1_pg.C_scaffold_1002079	1.215	-0.934
At1g22770	scaffold_102583.1	0.465	-0.496
At1g22790	scaffold_102585.1	1.105	0.483
At1g22800	scaffold_102586.1	0.316	0.234
At1g22810	scaffold_102587.1	-0.71	-2.32
At1g22830	fgenesh2_kg.1__2480__AT1G22830.1	-1.075	-1.37
At1g22840	scaffold_102589.1	1.466	1.508
At1g22850	fgenesh2_kg.1__2484__AT1G22850.1	0.451	1.318
At1g22860	fgenesh2_kg.1__2485__AT1G22860.1	0.418	-0.999
At1g22870	fgenesh2_kg.1__2486__AT1G22870.1	-0.544	-0.682
At1g22880	fgenesh1_pg.C_scaffold_1002088	-0.224	0.044
At1g22910	scaffold_102598.1	0.369	0.966
At1g22920	fgenesh2_kg.1__2495__AT1G22920.1	0.768	1.208
At1g22930	scaffold_102600.1	1.163	-0.188
At1g22940	fgenesh2_kg.1__2499__AT1G22940.1	0.89	-0.403
At1g22960	fgenesh1_pm.C_scaffold_1001953	0.206	-0.635
At1g22970	fgenesh2_kg.1__2502__AT1G22970.1	0.411	1.124
At1g22985	fgenesh2_kg.1__2503__AT1G22985.1	-0.228	0.54
At1g22990	fgenesh2_kg.1__2504__AT1G22990.1	0.135	0.265
At1g23000	scaffold_102608.1	-1.333	-0.761
At1g23010	fgenesh2_kg.1__2505__AT1G23010.1	1.182	0.59
At1g23020	fgenesh2_kg.1__2506__AT1G23020.1	-0.693	-0.176
At1g23030	fgenesh2_kg.1__2507__AT1G23030.1	1.124	-0.168
At1g23040	fgenesh2_kg.1__2508__AT1G23040.1	-0.92	0.649
At1g23050	fgenesh2_kg.1__2509__AT1G23050.1	0.041	-0.189
At1g23060	fgenesh2_kg.1__2510__AT1G23060.1	0.858	1.067
At1g23070	scaffold_102616.1	-0.483	-0.265
At1g23080	fgenesh2_kg.1__2513__AT1G23080.1	1.121	1.218
At1g23090	fgenesh2_kg.1__2516__AT1G23090.1	0.233	0.724
At1g23100	fgenesh2_kg.1__2517__AT1G23100.1	0.919	0.492
At1g23130	fgenesh1_pg.C_scaffold_1002117	-1.539	0.547
At1g23140	fgenesh2_kg.1__2523__AT1G23140.1	-0.13	0.45
At1g23180	fgenesh1_pm.C_scaffold_1001972	0.469	-0.815
At1g23190	fgenesh2_kg.1__2530__AT1G23190.1	1.967	1.061
At1g23200	Al_scaffold_0001_2437	1.201	0.17
At1g23205	fgenesh2_kg.1__2532__AT1G23205.1	-0.736	1.688
At1g23220	fgenesh2_kg.1__2534__AT1G23220.1	0.339	0.587
At1g23230	fgenesh2_kg.1__2535__AT1G23230.1	0.2	-1.127
At1g23240	fgenesh2_kg.1__2537__AT1G23240.1	1.598	1.443
At1g23260	scaffold_102659.1	1.983	1.271
At1g23270	fgenesh1_pm.C_scaffold_1001981	-0.838	-2.446
At1g23290	fgenesh2_kg.1__2541__AT1G23290.1	2.112	1.591
At1g23300	Al_scaffold_0001_2454	-1.005	0.108
At1g23310	fgenesh2_kg.1__2543__AT1G23310.1	1.353	1.668
At1g23330	fgenesh2_kg.1__2546__AT1G23330.1	0.68	0.741
At1g23340	fgenesh2_kg.1__2547__AT1G23340.1	-0.36	0.057
At1g23350	fgenesh2_kg.1__2549__AT1G23350.1	0.382	1.101
At1g23360	fgenesh2_kg.1__2552__AT1G23360.1	-0.041	0.964
At1g23380	fgenesh2_kg.1__2553__AT1G23380.2	0.272	0.705
At1g23390	fgenesh2_kg.1__2555__AT1G23390.1	-2.33	1.062
At1g23400	fgenesh1_pg.C_scaffold_1002150	-0.116	0.335
At1g23410	fgenesh2_kg.1__2557__AT1G23410.1	1.845	-0.858
At1g23420	fgenesh1_pg.C_scaffold_1002152	-1.39	-0.87
At1g23440	Al_scaffold_0001_2467	1.686	0.268
At1g23480	scaffold_102683.1	-1.078	-0.941
At1g23490	fgenesh2_kg.1__2566__AT1G23490.1	2.152	1.443
At1g23510	fgenesh2_kg.1__2567__AT1G23510.1	0.738	0.622
At1g23520	fgenesh2_kg.1__2569__AT1G23520.1	0.731	0.277
At1g23530	fgenesh2_kg.1__2570__AT1G23530.1	0.377	-1.102
At1g23540	fgenesh2_kg.1__2571__AT1G23540.1	-1.405	-0.911
At1g23550	Al_scaffold_0001_2476	0.406	0.024
At1g23560	fgenesh2_kg.1__2573__AT1G23560.1	1.385	0.598
At1g23570	scaffold_102692.1	0.582	1.52
At1g23580	fgenesh1_pm.C_scaffold_1002004	-0.376	0.607
At1g23590	scaffold_102694.1	0.065	0.589
At1g23610	scaffold_102695.1	-0.804	0.149
At1g23670	fgenesh2_kg.1__2582__AT1G23670.2	-0.636	0.328
At1g23690	fgenesh1_pm.C_scaffold_1002008	-0.186	0.278
At1g23700	scaffold_102705.1	-0.196	-1.775
At1g23710	fgenesh2_kg.1__2587__AT1G23710.1	0.77	-0.318
At1g23730	Al_scaffold_0001_2487	-0.088	0.486
At1g23740	fgenesh2_kg.1__2589__AT1G23740.1	0.355	1.722
At1g23750	Al_scaffold_0001_2489	0.89	0.273
At1g23760	fgenesh2_kg.1__2591__AT1G23760.1	-1.318	-0.484
At1g23780	scaffold_102715.1	0.679	1.049
At1g23790	fgenesh1_pm.C_scaffold_1002016	-0.895	-0.9
At1g23800	fgenesh2_kg.1__2595__AT1G23800.1	0.46	0.713
At1g23820	scaffold_102719.1	0.434	0.964
At1g23850	scaffold_102722.1	-1.136	-1.02
At1g23860	fgenesh2_kg.1__2600__AT1G23860.3	0.471	1.124
At1g23870	scaffold_102724.1	0.446	-1.1
At1g23880	fgenesh2_kg.1__2603__AT1G23880.1	-0.545	-0.598
At1g23890	fgenesh2_kg.1__2605__AT1G23890.2	0.547	0.859
At1g23980	fgenesh2_kg.1__2615__AT1G23980.1	-0.406	0.227
At1g24020	fgenesh2_kg.1__2616__AT1G24020.1	3.546	1.995
At1g24030	fgenesh2_kg.1__2617__AT1G24030.2	0.081	-1.775
At1g24040	scaffold_102740.1	0.048	0.233
At1g24050	Al_scaffold_0001_2517	0.84	1.233
At1g24060	fgenesh1_pm.C_scaffold_1002032	-2.065	-1.914
At1g24070	fgenesh1_pm.C_scaffold_1002033	0.545	1.171
At1g24100	scaffold_102749.1	0.355	0.826
At1g24110	scaffold_102750.1	-0.413	-0.55
At1g24120	fgenesh2_kg.1__2626__AT1G24120.1	0.961	0.401
At1g24140	scaffold_102753.1	-1.516	-1.228
At1g24150	fgenesh1_pm.C_scaffold_1002040	-1.22	-1.113
At1g24170	fgenesh2_kg.1__2632__AT1G24170.1	0.623	0.775
At1g24180	scaffold_102761.1	1.394	1.68
At1g24190	fgenesh2_kg.1__2634__AT1G24190.1	0.095	-0.619
At1g24260	fgenesh2_kg.1__2877__AT1G24260.1	1.943	1.894
At1g24280	scaffold_103039.1	0.121	-0.577
At1g24290	fgenesh2_kg.1__2871__AT1G24290.1	-2.102	-0.087
At1g24310	fgenesh2_kg.1__2868__AT1G24310.1	-0.662	0.442
At1g24320	scaffold_103035.1	-1.187	-1.472
At1g24330	fgenesh2_kg.1__2866__AT1G24330.1	-1.1	-1.077
At1g24350	scaffold_103032.1	-0.49	1.015
At1g24360	fgenesh2_kg.1__2863__AT1G24360.1	1.313	0.827
At1g24400	scaffold_103028.1	-0.332	0.363
At1g24420	fgenesh2_kg.1__2860__AT1G24420.1	-2.4	-1.991
At1g24440	scaffold_103024.1	1.01	-0.197
At1g24450	fgenesh2_kg.1__2857__AT1G24450.1	0.693	0.414
At1g24460	fgenesh2_kg.1__2856__AT1G24460.1	0.269	-1.412
At1g24470	fgenesh2_kg.1__2855__AT1G24470.1	-0.182	0.561
At1g24510	fgenesh2_kg.1__2850__AT1G24510.1	2.111	1.926
At1g24520	scaffold_103015.1	-0.417	0.548
At1g24530	scaffold_103014.1	0.343	-0.142
At1g24575	fgenesh2_kg.1__2844__AT1G24575.1	1.358	1.49
At1g24600	scaffold_103003.1	0.114	-0.244
At1g24610	fgenesh2_kg.1__2840__AT1G24610.1	-0.937	0.528
At1g24620	fgenesh1_pg.C_scaffold_1002401	1.597	0.269
At1g24625	fgenesh2_kg.1__2838__AT1G24625.1	-1.321	-0.41
At1g24650	fgenesh1_pm.C_scaffold_1002196	-2.007	-2.174
At1g24735	fgenesh1_pm.C_scaffold_1002194	0.072	-0.775
At1g24764	scaffold_102992.1	0.61	0.654
At1g25230	fgenesh2_kg.1__2812__AT1G25230.1	1.332	1.708
At1g25240	scaffold_102981.1	-0.471	0.365
At1g25350	fgenesh2_kg.1__2794__AT1G25350.1	1.118	0.626
At1g25360	fgenesh2_kg.1__2793__AT1G25360.1	-0.791	-1.6
At1g25375	fgenesh1_pm.C_scaffold_1002173	0.659	0.257
At1g25380	fgenesh2_kg.1__2790__AT1G25380.1	0.223	0.57
At1g25390	scaffold_102961.1	-1.392	-0.033
At1g25400	scaffold_102960.1	-1.019	-0.176
At1g25420	scaffold_102959.1	0.967	0.059
At1g25450	fgenesh2_kg.1__2782__AT1G25450.1	-1.656	1.352
At1g25490	fgenesh2_kg.1__2776__AT1G25490.1	1.333	1.047
At1g25500	fgenesh1_pm.C_scaffold_1002159	-0.24	0.699
At1g25510	scaffold_102946.1	-0.734	1.311
At1g25520	fgenesh1_pg.C_scaffold_1002360	1.281	0.963
At1g25530	fgenesh2_kg.1__2771__AT1G25530.1	-0.048	0.63
At1g25540	fgenesh2_kg.1__2769__AT1G25540.1	0.115	-0.278
At1g25550	Al_scaffold_0001_2706	-0.661	-1.194
At1g25560	scaffold_102941.1	0.569	0.522
At1g25580	scaffold_102939.1	-0.491	0.489
At1g26090	fgenesh2_kg.1__2762__AT1G26090.1	0.162	-0.199
At1g26100	fgenesh1_pm.C_scaffold_1002151	0.052	1.253
At1g26110	fgenesh2_kg.1__2760__AT1G26110.1	-0.339	1.367
At1g26130	scaffold_102929.1	0.171	-1.498
At1g26150	fgenesh2_kg.1__2756__AT1G26150.1	-1.212	0.307
At1g26160	fgenesh2_kg.1__2755__AT1G26160.1	0.328	0.551
At1g26170	fgenesh2_kg.1__2754__AT1G26170.1	0.12	-0.301
At1g26190	fgenesh2_kg.1__2753__AT1G26190.1	-0.738	-0.038
At1g26230	scaffold_102917.1	-0.789	0.041
At1g26260	fgenesh2_kg.1__2745__AT1G26260.3	-0.395	-0.113
At1g26270	fgenesh2_kg.1__2744__AT1G26270.1	0.565	0.148
At1g26310	scaffold_102909.1	-0.352	0.86
At1g26320	fgenesh2_kg.1__2740__AT1G26320.1	-0.165	-0.965
At1g26330	Al_scaffold_0001_2671	-1.098	-1.849
At1g26340	fgenesh2_kg.1__2738__AT1G26340.1	0.565	-0.417
At1g26410	fgenesh2_kg.1__2733__AT1G26410.1	-1.893	-1.806
At1g26440	fgenesh1_pm.C_scaffold_1002125	0.489	0.638
At1g26450	scaffold_102892.1	-1.94	1.349
At1g26460	fgenesh2_kg.1__2726__AT1G26460.1	0.484	0.111
At1g26470	fgenesh2_kg.1__2725__AT1G26470.1	1.28	0.172
At1g26480	fgenesh1_pm.C_scaffold_1002121	1.211	0.71
At1g26500	scaffold_102887.1	-0.298	-1.24
At1g26520	fgenesh2_kg.1__2711__AT1G26520.1	0.635	-0.13
At1g26530	Al_scaffold_0001_2651	0.614	-0.945
At1g26540	fgenesh2_kg.1__2709__AT1G26540.1	0.161	-0.003
At1g26550	fgenesh1_pg.C_scaffold_1002310	0.616	1.202
At1g26560	fgenesh2_kg.1__2707__AT1G26560.1	0.465	0.444
At1g26570	fgenesh2_kg.1__2706__AT1G26570.1	0.717	-0.047
At1g26580	fgenesh2_kg.1__2705__AT1G26580.1	1.13	-0.192
At1g26590	fgenesh2_kg.1__2704__AT1G26590.1	-0.219	-1.271
At1g26610	fgenesh2_kg.1__2702__AT1G26610.1	0.478	-1.28
At1g26620	Al_scaffold_0001_2641	0.3	-0.68
At1g26630	fgenesh2_kg.1__2699__AT1G26630.1	1.986	1.455
At1g26640	fgenesh2_kg.1__2698__AT1G26640.1	0.08	1.028
At1g26650	fgenesh2_kg.1__2697__AT1G26650.1	0.948	0.697
At1g26665	fgenesh1_pm.C_scaffold_1002104	-0.071	0.362
At1g26670	fgenesh2_kg.1__2693__AT1G26670.1	0.875	0.244
At1g26680	scaffold_102864.1	-2.073	-2.559
At1g26690	Al_scaffold_0001_2632	0.202	1.03
At1g26700	fgenesh2_kg.1__2690__AT1G26700.1	-1.484	-2.145
At1g26710	fgenesh2_kg.1__2689__AT1G26710.1	0.44	0.203
At1g26740	fgenesh2_kg.1__2686__AT1G26740.1	0.273	1.178
At1g26750	fgenesh2_kg.1__2685__AT1G26750.1	0.571	0.479
At1g26760	Al_scaffold_0001_2624	-0.249	-0.205
At1g26770	fgenesh2_kg.1__2682__AT1G26770.2	0.958	0.985
At1g26780	fgenesh1_pg.C_scaffold_1002287	0.327	-0.776
At1g26800	fgenesh2_kg.1__2674__AT1G26800.1	-1.954	-0.777
At1g26820	fgenesh2_kg.1__2672__AT1G26820.1	1.334	1.199
At1g26830	fgenesh2_kg.1__2664__AT1G26830.1	1.044	0.183
At1g26840	fgenesh2_kg.1__2665__AT1G26840.1	-0.592	-0.074
At1g26850	fgenesh2_kg.1__2668__AT1G26850.2	1.326	1.551
At1g26880	fgenesh2_kg.1__2670__AT1G26880.1	2.84	1.645
At1g26900	scaffold_102825.1	-0.149	-0.194
At1g26910	scaffold_102824.1	0.845	-0.023
At1g26920	fgenesh2_kg.1__2661__AT1G26920.1	0.276	0.698
At1g26930	fgenesh2_kg.1__2660__AT1G26930.1	1.013	0.795
At1g26940	fgenesh2_kg.1__2659__AT1G26940.1	0.228	-0.025
At1g26960	fgenesh2_kg.1__2657__AT1G26960.1	-0.733	-0.894
At1g26970	fgenesh2_kg.1__2656__AT1G26970.1	-1.958	-1.931
At1g27000	scaffold_102812.1	1.545	0.888
At1g27040	Al_scaffold_0001_2574	-1.919	0.119
At1g27050	Al_scaffold_0001_2573	-0.427	0.132
At1g27060	scaffold_102803.1	-0.486	-0.774
At1g27070	scaffold_102802.1	-0.046	0.147
At1g27080	Al_scaffold_0001_2570	-1.703	-0.881
At1g27090	fgenesh2_kg.1__2647__AT1G27090.1	0.622	1.793
At1g27100	fgenesh2_kg.1__2646__AT1G27100.1	1.212	0.427
At1g27120	fgenesh2_kg.1__2645__AT1G27120.1	-0.365	-0.168
At1g27130	fgenesh2_kg.1__2644__AT1G27130.1	-0.352	0.862
At1g27150	fgenesh2_kg.1__2642__AT1G27150.1	-0.286	-0.385
At1g27190	scaffold_102786.1	0.712	1.035
At1g27200	scaffold_102785.1	0.596	0.45
At1g27210	scaffold_102784.1	0.464	0.234
At1g27290	fgenesh2_kg.1__2878__AT1G27290.2	0.406	0.439
At1g27300	fgenesh2_kg.1__2880__AT1G27300.1	0.584	0.331
At1g27310	scaffold_103046.1	0.763	1.22
At1g27320	fgenesh2_kg.1__2882__AT1G27320.1	0.952	-0.794
At1g27340	scaffold_103049.1	0.169	-0.132
At1g27360	scaffold_103051.1	1.148	0.788
At1g27370	fgenesh2_kg.1__2893__AT1G27370.2	0.321	1.561
At1g27400	fgenesh2_kg.1__2897__AT1G27400.1	2.442	1.296
At1g27410	fgenesh2_kg.1__2898__AT1G27410.1	-1.088	-0.775
At1g27435	scaffold_103061.1	0.624	1.638
At1g27440	fgenesh2_kg.1__2902__AT1G27440.1	-0.736	-0.006
At1g27450	fgenesh2_kg.1__2903__AT1G27450.1	1.735	1.334
At1g27460	scaffold_103064.1	0.281	-0.646
At1g27480	scaffold_103067.1	-0.34	0.192
At1g27510	Al_scaffold_0001_2825	0.779	0.321
At1g27520	fgenesh2_kg.1__2911__AT1G27520.1	0.326	-0.044
At1g27530	fgenesh2_kg.1__2912__AT1G27530.1	1.364	1.829
At1g27595	fgenesh1_pm.C_scaffold_1002260	-0.301	-1.067
At1g27600	scaffold_103081.1	0.851	0.751
At1g27630	fgenesh2_kg.1__2922__AT1G27630.1	0.832	0.394
At1g27650	fgenesh2_kg.1__2923__AT1G27650.1	0.077	0.892
At1g27670	scaffold_103097.1	-1.142	-1.155
At1g27680	fgenesh2_kg.1__2926__AT1G27680.1	0.238	-0.065
At1g27690	fgenesh2_kg.1__2927__AT1G27690.1	0.398	-0.154
At1g27700	fgenesh2_kg.1__2930__AT1G27700.1	1.053	0.593
At1g27720	fgenesh2_kg.1__2931__AT1G27720.1	-1.276	-1.341
At1g27730	fgenesh2_kg.1__2932__AT1G27730.1	-1.203	0.159
At1g27760	fgenesh2_kg.1__2937__AT1G27760.3	0.964	0.737
At1g27770	fgenesh2_kg.1__2941__AT1G27770.1	0.846	-0.242
At1g27820	scaffold_103116.1	-0.631	-1.86
At1g27880	fgenesh2_kg.1__2944__AT1G27880.1	-0.93	-1.415
At1g27910	scaffold_103118.1	0.125	-0.417
At1g27920	fgenesh2_kg.1__2947__AT1G27920.1	-1.105	0.296
At1g27930	scaffold_103120.1	0.82	1.05
At1g27940	fgenesh2_kg.1__2949__AT1G27940.1	-0.753	-0.978
At1g27950	scaffold_103122.1	2.133	1.443
At1g27960	fgenesh2_kg.1__2951__AT1G27960.1	-0.294	-0.117
[truncated: 13,454 more rows]

## Sheet: Table S5
x	rho
1	0.638103
[truncated: 9,999 more rows]

## Sheet: Table S6
Paralog list	GO term	Ontology	Description	Number in input list	Number in BG/Ref	p-value	FDR	Subset ratio
[truncated: 84 more rows]

[truncated: 5 more sheets: Table S7, Table S8, Table S9, Table S10, Table S11]
